# Supplementary material for: DNA fingerprinting at farm level maps rice biodiversity across Bangladesh and reveals regional varietal preferences
Source: Sci Rep. 2018 Oct 8;8:14920. doi: 10.1038/s41598-018-33080-z (PMC6175857; doi:10.1038/s41598-018-33080-z)
Supplement: Supplementary file 1 — Supplementary spreadsheet [file 41598_2018_33080_MOESM1_ESM.xlsx]

## Sheet: Title Sheet
What is grown and what is known to be grown -
Fingerprinting for assessing rice biodiversity in Bangladesh
Tobias Kretzschmar1 #*, Edwige Gaby Nkouaya Mbanjo1 #, Grace Cariño 1 #, Maria Stefanie Dwiyanti1,2, Muhammad Ashraful Habib3, Maria Genaleen Diaz4, Jose Hernandez4, Zenaida Huelgas1, Maria Luz Malabayabas1, Subrata Kumar Das3, Takashi Yamano1,5
#these authors contributed equally to the manuscript
*corresponding author (t.kretzschmar@irri.org)
1International Rice Research Institute (IRRI), Pili Drive, Los Baños, 4031 Laguna, Philippines
2Present address: Graduate School of Agriculture, Hokkaido University, Sapporo, Hokkaido 060-8589, Japan
3IRRI Bangladesh Office, 103, Block-F, Rd No 1, Dhaka 1213, Bangladesh
4Crop Protection Cluster, University of the Philippines Los Baños (UPLB), College, Los Baños, Laguna, Philippines
5Present address: Asian Development Bank (ADB), 6 ADB Ave, Ortigas Center, Mandaluyong, 1550 Metro Manila

## Sheet: Sheet A
Modern varieties officially released through the Bangladesh Rice Research Institute (BRRI) and the Bangladesh Institute of Nuclear Agriculture (BINA) specifically developed for the aman season (BRRI personal communication)				Modern varieties officially released through the Bangladesh Rice Research Institute (BRRI) and the Bangladesh Institute of Nuclear Agriculture (BINA) specifically developed for the aman season (BRRI personal communication), or known to be popular varieties during aman season (IRRI Bangladesh office, personal communication)
Varieties	Year of release	Origin	Major Characteristics	Varieties	Year of release	Origin	Major Characteristics	Potential Yield (kg/ha)	Boro/Aman/Aus	Used as primary reference.	Comment
Binadhan11	2013		Submergence tolerant, early maturing	Binadhan11	2013		Submergence tolerant, early maturing	5400	Aman	Yes
Binadhan12	2013		Submergence tolerant, medium short grain	Binadhan12	2013		Submergence tolerant, medium short grain	4500	Aman	Yes
Binadhan7	2007		High yielding, early maturing	Binadhan7	2007		High yielding, early maturing	6500	Aman	Yes
BR10	1980	IR20/IR5-114-3-1	Medium slender grain	BR10	1980	IR20/IR5-114-3-1	Medium slender grain	6500	Aman	Yes
BR11	1980	IR20/IR5-47-2	Medium bold grain	BR11	1980	IR20/IR5-47-2	Medium bold grain	6500	Aman	Yes
BR11_Sub1	2010	BR11/IR40931-33-1-3-2	Medium bold and submergence tolerant	BR23	1988	DA29/BR4	Long slender, white and late variety	5500	Aman	Yes
BR16	1983	IR1416-131-5/IR1364-37-3-1//IR1544A-E666	Long slender and white	BRRI dhan32	1994	BR4/BR2662	Medium bold and white grain	5000	Aman	Yes
BR23	1988	DA29/BR4	Long slender, white and late variety	BRRI dhan39	1999	BR1185-2B-56-2-1-1/BR1674-28-3-1-1//BR2558-7-3-2-2	Long sender grain	4500	Aman	Yes
BR24	1992	BR 4290-3-3-5	Long, slender, white rice, tungro resistant and blast tolerant	BRRI dhan40	2003	IR4595-4-1-15/BR10	Medium bold and salinity tolerant	4500	Aman	Yes
BRRI dhan28	2013	KN1B-361-1-8-6-9/C168	Medium slender and white grain	BRRI dhan44	2005	BR10/BRRI dhan31	Bold grain, tidal submergence tolerant	6500	Aman	Yes
BRRI dhan29	2014	BR6(IR8)/Purbaci	Medium slender and white grain	BRRI dhan46	2007	BR11/Swarnalata//ARC14766A	Medium bold, late variety	4700	Aman	Yes
BRRI dhan32	1994	BR4/BR2662	Medium bold and white grain	BRRI dhan49	2008	BR4962-12-4-1/IR33380-7-2-1-3	Medium slender and naizershail type	5000	Aman	Yes
BRRI dhan39	1999	BR1185-2B-56-2-1-1/BR1674-28-3-1-1//BR2558-7-3-2-2	Long sender grain	BRRI dhan30	1994	IR2058-78-1-3-2-3/BR4	Medium slender and white	5000	Aman	Yes
BRRI dhan40	2003	IR4595-4-1-15/BR10	Medium bold and salinity tolerant	BRRI dhan33	1997	BG388/BG367-4	Short, Bold and white belly, early variety	4500	Aman	Yes
BRRI dhan44	2005	BR10/BRRI dhan31	Bold grain, tidal submergence tolerant	BRRI dhan57	2011	BR11/5*CR146-7027-224	Jirashail and miniket type grain and drought tolerant	4000	Aman	Yes
BRRI dhan46	2007	BR11/Swarnalata//ARC14766A	Medium bold, late variety	Sahbhagi dhan	2009		Drought tolerant	5000	Aman	Yes
BRRI dhan48	2008	BR 5563-3-3-4-1	Medium bold, clean rice	BRRI dhan51/Swarna_Sub1	2010	Swarna/IR49830-7-1-2-3	Medium bold and salinity tolerant	4500	Aman	Yes
BRRI dhan49	2008	BR4962-12-4-1/IR33380-7-2-1-3	Medium slender and naizershail type	BRRI dhan52/BR11_Sub1	2010	BR11/IR40931-33-1-3-2	Medium bold and submergence tolerant	5000	Aman	Yes
BRRI dhan30	1994	IR2058-78-1-3-2-3/BR4	Medium slender and white	BR24	1992	BR 4290-3-3-5	Long, slender, white rice, tungro resistant and blast tolerant	3000	Aus	Yes	Popular during aman
BRRI dhan33	1997	BG388/BG367-4	Short, Bold and white belly, early variety	BRRI dhan48	2008	BR 5563-3-3-4-1	Medium bold, clean rice	5500	Aus	Yes	Popular during aman
BRRI dhan55	2011	IR64/Oryza rufipogon	Long slender and medium cold, drought, salinity tolerant	BRRI dhan28	2013	KN1B-361-1-8-6-9/C168	Medium slender and white grain	5000	Boro	Yes	Popular during aman
BRRI dhan57	2011	BR11/5*CR146-7027-224	Jirashail and miniket type grain and drought tolerant	BRRI dhan29	2014	BR6(IR8)/Purbaci	Medium slender and white grain	7500	Boro	Yes	Popular during aman
Sahbhagidhan	2009		Drought tolerant	BR16	1983	IR1416-131-5/IR1364-37-3-1//IR1544A-E666	Long slender and white	6000	Boro & Aus	Yes	Popular during aman
Swarna_Sub1	2010	Swarna/IR49830-7-1-2-3	Medium bold and salinity tolerant	BRRI dhan55	2011	IR64/Oryza rufipogon	Long slender and medium cold, drought, salinity tolerant	7000	Boro & Aus	Yes	Popular during aman
BR22	1988	Nizershail/BR51-46-5	Short, bold and white, strongly photosensitive	BR22	1988	Nizershail/BR51-46-5	Short, bold and white, strongly photosensitive	5000	Aman	No	Not available from BRRI upon request at time of study
BR25	1992	Pajam/IR26	Short, bold and white grain	BR25	1992	Pajam/IR26	Short, bold and white grain	4500	Aman	No	Not available from BRRI upon request at time of study
BR3	1973	IR506-1-133/Latishail	Medium bold and white belly	BR3	1973	IR506-1-133/Latishail	Medium bold and white belly	6500	Aman	No	Not available from BRRI upon request at time of study
BR4	1975	IR20/IR5-114-3-1	Medium bold	BR4	1975	IR20/IR5-114-3-1	Medium bold	5000	Aman	No	Not available from BRRI upon request at time of study
BR5	1976	Badshabhog dhan	Small and round grain, aroma	BR5	1976	Badshabhog dhan	Small and round grain, aroma	3000	Aman	No	Not available from BRRI upon request at time of study
BRRI dhan31	1994	BR11/ARC10550	Medium bold and white	BRRI dhan31	1994	BR11/ARC10550	Medium bold and white	5000	Aman	No	Not available from BRRI upon request at time of study
BRRI dhan34	1997	Khaskani	Short, bold and aromatic	BRRI dhan34	1997	Khaskani	Short, bold and aromatic	3500	Aman	No	Not available from BRRI upon request at time of study
BRRI dhan37	1998	Basmati (D)/BR5	Medium slender and aroma	BRRI dhan37	1998	Basmati (D)/BR5	Medium slender and aroma	3500	Aman	No	Not available from BRRI upon request at time of study
BRRI dhan38	1998	Basmati (D)/BR5	Long slender and aromatic	BRRI dhan38	1998	Basmati (D)/BR5	Long slender and aromatic	3500	Aman	No	Not available from BRRI upon request at time of study
BRRI dhan41	2003	BR23/BR1185-2B-16-1	Long bold and salinity tolerant	BRRI dhan41	2003	BR23/BR1185-2B-16-1	Long bold and salinity tolerant	4500	Aman	No	Not available from BRRI upon request at time of study
BRRI dhan51	2010	Swarna/IR49830-7-1-2-3	Medium bold and salinity tolerant	BRRI dhan53	2010	BR10//BR23/BR847-76-1-1	Medium bold, salinity tolerant	4500	Aman	No	Not available from BRRI upon request at time of study
BRRI dhan52	2010	BR11/IR40931-33-1-3-2	Medium bold and submergence tolerant	BRRI dhan54	2010	BR1185-2B-16-1/BR548-128-1-1-3	Medium bold and salinity tolerant	4500	Aman	No	Not available from BRRI upon request at time of study
BRRI dhan53	2010	BR10//BR23/BR847-76-1-1	Medium bold, salinity tolerant	BRRI dhan56	2011	IR55419-4*2/Way Rarem	Long bold, white and drought tolerant	4000	Aman	No	Not available from BRRI upon request at time of study
BRRI dhan54	2010	BR1185-2B-16-1/BR548-128-1-1-3	Medium bold and salinity tolerant	BRRI dhan62	2013	Jirakatari/BRRI dhan39	Long slender, white, medium zinc enriched , early variety	3500	Aman	No	Not available from BRRI upon request at time of study
BRRI dhan56	2011	IR55419-4*2/Way Rarem	Long bold, white and drought tolerant	BRRI dhan66	2014	IR78875-176-B-2/IR78875-207-B-3	Medium long and bold and white grain	4000	Aman	No	Not available from BRRI upon request at time of study
BRRI dhan62	2013	Jirakatari/BRRI dhan39	Long slender, white, medium zinc enriched , early variety
BRRI dhan66	2014	IR78875-176-B-2/IR78875-207-B-3	Medium long and bold and white grain

## Sheet: Sheet B
Farmer's samples (1,171) and breeder`s reference seeds (25) retained for analyses
Sample	Type	Reference material		3K match		Country of origin	Subpopulation	Year	Barcode	Division	Latitude	Longitude	SNP	Presence of SUB1
Dudhmona_P02	India Varieties	0.976851	Swarna_Sub1	0.994863	Swarna	India	indx	2014	121124	Barisal	22.5803	90.115	C	No
BRRI dhan49_P35	India Varieties	0.942582	Swarna_Sub1	0.948054	Swarna	India	indx	2014	5161022	Barisal	22.529	90.2308	C	No
Nepali Swarna_P01	India Varieties	0.948942	Swarna_Sub1	0.959251	Swarna	India	indx	2015	2121022	Dhaka	24.1918	90.3066	C	No
Guti Swarna_P04	India Varieties	0.946313	Swarna_Sub1	0.940042	Swarna	India	indx	2015	2271012	Dhaka	24.7714	89.8933	C	No
Lal Swarna_P06	India Varieties	0.978196	Swarna_Sub1	0.990888	Swarna	India	indx	2014	412132	Khulna	23.4414	89.1461	C	No
Lal Swarna_P08	India Varieties	0.977757	Swarna_Sub1	0.993927	Swarna	India	indx	2014	413143	Khulna	22.2955	90.0738	C	No
Guti Swarna_P06	India Varieties	0.948712	Swarna_Sub1	0.958811	Swarna	India	indx	2015	3311012	Khulna	23.1869	89.5044	C	No
Lal Swarna_P01	India Varieties	0.9487	Swarna_Sub1	0.958909	Swarna	India	indx	2015	3411011	Khulna	23.1825	89.4942	C	No
Lal Swarna_P05	India Varieties	0.942516	Swarna_Sub1	0.937823	Swarna	India	indx	2014	412113	Khulna	23.4423	89.1461	C	No
Pahari Swarna	India Varieties	0.942312	Swarna_Sub1	0.948017	Swarna	India	indx	2015	3411022	Khulna	23.1869	89.5044	C	No
Lal Swarna_P04	India Varieties	0.939125	Swarna_Sub1	0.9449	Swarna	India	indx	2014	411112	Khulna	20.5379	89.2191	C	No
Guti Swarna_P54	India Varieties	0.938895	Swarna_Sub1	0.944666	Swarna	India	indx	2014	411111	Khulna	23.5439	89.2177	C	No
Guti Swarna_P05	India Varieties	0.932196	Swarna_Sub1	0.94567	Swarna	India	indx	2015	2271032	Khulna	23.885	88.8276	C	No
Swarna_Sub1_P08	India Varieties	0.926231	Swarna_Sub1	0.927869	Swarna	India	indx	2015	3221013	Khulna	22.8212	89.3371	C	No
Swarna_Sub1_P07	India Varieties	0.925746	Swarna_Sub1	0.927376	Swarna	India	indx	2015	3211044	Khulna	22.9188	89.5247	C	No
Guti Swarna_P08	India Varieties	0.925738	Swarna_Sub1	0.927211	Swarna	India	indx	2015	3411031	Khulna	23.1841	89.4973	C	No
Guti Swarna_P07	India Varieties	0.925669	Swarna_Sub1	0.927378	Swarna	India	indx	2015	3411021	Khulna	23.1841	89.4976	C	No
Babuswarna_P05	India Varieties	0.92282	Swarna_Sub1	0.934436	Swarna	India	indx	2014	412131	Khulna	23.4414	89.1461	C	No
Babuswarna_P08	India Varieties	0.922731	Swarna_Sub1	0.934396	Swarna	India	indx	2014	413141	Khulna	22.2955	90.0738	C	No
Babuswarna_P07	India Varieties	0.922714	Swarna_Sub1	0.934396	Swarna	India	indx	2014	413134	Khulna	23.3973	89.0513	C	No
Babuswarna_P09	India Varieties	0.922714	Swarna_Sub1	0.93438	Swarna	India	indx	2014	414121	Khulna	23.3572	88.7942	C	No
Babuswarna_P10	India Varieties	0.922714	Swarna_Sub1	0.934396	Swarna	India	indx	2014	414132	Khulna	23.3573	88.794	C	No
Babuswarna_P11	India Varieties	0.922714	Swarna_Sub1	0.934396	Swarna	India	indx	2014	414142	Khulna	23.3568	88.7934	C	No
Guti Swarna_P55	India Varieties	0.922714	Swarna_Sub1	0.934513	Swarna	India	indx	2014	411131	Khulna	23.9538	89.6293	C	No
Babuswarna_P04	India Varieties	0.922696	Swarna_Sub1	0.934426	Swarna	India	indx	2014	412121	Khulna	23.4412	89.146	C	No
Babuswarna_P06	India Varieties	0.922696	Swarna_Sub1	0.934426	Swarna	India	indx	2014	413111	Khulna	23.4038	89.0502	C	No
Babuswarna_P02	India Varieties	0.922678	Swarna_Sub1	0.934599	Swarna	India	indx	2014	411143	Khulna	23.5421	89.2171	C	No
Babuswarna_P03	India Varieties	0.922678	Swarna_Sub1	0.93463	Swarna	India	indx	2014	412112	Khulna	23.4423	89.1461	C	No
Lal Swarna_P07	India Varieties	0.922642	Swarna_Sub1	0.934467	Swarna	India	indx	2014	413121	Khulna	23.4038	89.0506	C	No
Guti Swarna_P56	India Varieties	0.922589	Swarna_Sub1	0.934553	Swarna	India	indx	2014	412111	Khulna	23.4424	89.1436	C	No
Lal Swarna_P13	India Varieties	0.977064	Swarna_Sub1	0.995207	Swarna	India	indx	2014	532122	Rajshahi	24.3371	88.7751	C	No
Lal Swarna_P15	India Varieties	0.97708	Swarna_Sub1	0.99521	Swarna	India	indx	2014	532142	Rajshahi	24.3381	88.7757	C	No
Lal Swarna_P16	India Varieties	0.97708	Swarna_Sub1	0.99521	Swarna	India	indx	2014	534112	Rajshahi	24.3944	88.4399	C	No
Swarna_P04	India Varieties	0.976606	Swarna_Sub1	0.994859	Swarna	India	indx	2015	4231011	Rajshahi	24.4531	89.5442	C	No
Swarna_P12	India Varieties	0.97683	Swarna_Sub1	0.992992	Swarna	India	indx	2014	511111	Rajshahi	24.5896	89.5516	C	No
Swarna_P13	India Varieties	0.976856	Swarna_Sub1	0.993111	Swarna	India	indx	2014	521132	Rajshahi	24.3197	88.9726	C	No
Sadhuswara	India Varieties	0.965711	Swarna_Sub1	0.960557	Swarna	India	indx	2015	4141011	Rajshahi	24.1274	89.3284	C	No
Sonadighi	India Varieties	0.965672	Swarna_Sub1	0.960637	Swarna	India	indx	2015	4151042	Rajshahi	24.1095	89.4124	C	No
Sadhuswarna	India Varieties	0.965656	Swarna_Sub1	0.960736	Swarna	India	indx	2015	4141022	Rajshahi	24.1264	89.3249	C	No
Guti Swarna_P26	India Varieties	0.958372	Swarna_Sub1	0.969445	Swarna	India	indx	2015	4251012	Rajshahi	24.4289	89.7033	C	No
Guti Swarna_P11	India Varieties	0.955447	Swarna_Sub1	0.964938	Swarna	India	indx	2015	4111023	Rajshahi	24.1567	89.2265	C	No
Swarna_Sub1_P36	India Varieties	0.954755	Swarna_Sub1	0.961819	Swarna	India	indx	2014	534131	Rajshahi	24.3978	88.4377	C	No
Guti Swarna_P69	India Varieties	0.953416	Swarna_Sub1	0.947956	Swarna	India	indx	2014	523142	Rajshahi	24.2085	89.0918	C	No
Guti Swarna_P25	India Varieties	0.948736	Swarna_Sub1	0.958606	Swarna	India	indx	2015	4241032	Rajshahi	22.752	89.1952	C	No
Guti Swarna_P61	India Varieties	0.948736	Swarna_Sub1	0.958811	Swarna	India	indx	2014	521141	Rajshahi	24.3415	89.0758	C	No
Guti Swarna_P17	India Varieties	0.948724	Swarna_Sub1	0.958704	Swarna	India	indx	2015	4211031	Rajshahi	24.3457	89.6602	C	No
Guti Swarna_P21	India Varieties	0.948724	Swarna_Sub1	0.958704	Swarna	India	indx	2015	4221041	Rajshahi	24.4525	89.5436	C	No
Lal Swarna_P12	India Varieties	0.948724	Swarna_Sub1	0.958694	Swarna	India	indx	2014	532112	Rajshahi	24.338	88.7751	C	No
Lal Swarna_P14	India Varieties	0.948724	Swarna_Sub1	0.958802	Swarna	India	indx	2014	532131	Rajshahi	24.3385	88.7763	C	No
Lal Swarna_P17	India Varieties	0.948724	Swarna_Sub1	0.959036	Swarna	India	indx	2014	534122	Rajshahi	24.3947	88.4392	C	No
Sada Swarna_P01	India Varieties	0.948724	Swarna_Sub1	0.958596	Swarna	India	indx	2015	4231012	Rajshahi	24.4531	89.5442	C	No
Binadhan7_P07	India Varieties	0.948712	Swarna_Sub1	0.958694	Swarna	India	indx	2015	4141031	Rajshahi	24.1276	89.3276	C	No
Guti Swarna_P18	India Varieties	0.948712	Swarna_Sub1	0.958694	Swarna	India	indx	2015	4211042	Rajshahi	24.6087	89.6443	C	No
Guti Swarna_P20	India Varieties	0.948712	Swarna_Sub1	0.958694	Swarna	India	indx	2015	4221031	Rajshahi			C	No
Guti Swarna_P23	India Varieties	0.9487	Swarna_Sub1	0.958567	Swarna	India	indx	2015	4231041	Rajshahi	24.2245	89.5815	C	No
Guti Swarna_P66	India Varieties	0.9487	Swarna_Sub1	0.958782	Swarna	India	indx	2014	523111	Rajshahi	24.348	89.1166	C	No
Lal Swarna_P10	India Varieties	0.9487	Swarna_Sub1	0.959016	Swarna	India	indx	2014	524134	Rajshahi	24.2085	89.0918	C	No
BR11_P30	India Varieties	0.948688	Swarna_Sub1	0.958567	Swarna	India	indx	2015	4241021	Rajshahi	24.2245	89.5815	C	No
Guti Swarna_P16	India Varieties	0.948677	Swarna_Sub1	0.958675	Swarna	India	indx	2015	4211021	Rajshahi	24.3459	89.6606	C	No
Kochra	India Varieties	0.948665	Swarna_Sub1	0.958665	Swarna	India	indx	2015	4161013	Rajshahi	24.0345	89.3377	C	No
Guti Swarna_P22	India Varieties	0.948653	Swarna_Sub1	0.95888	Swarna	India	indx	2015	4231031	Rajshahi	24.4525	89.5436	C	No
Nepali Swarna_P08	India Varieties	0.948641	Swarna_Sub1	0.958959	Swarna	India	indx	2014	523132	Rajshahi	24.3495	89.1182	C	No
Guti Swarna_P27	India Varieties	0.948356	Swarna_Sub1	0.959001	Swarna	India	indx	2015	4251023	Rajshahi	24.4292	89.7024	C	No
Guti Swarna_P19	India Varieties	0.94575	Swarna_Sub1	0.945841	Swarna	India	indx	2015	4221011	Rajshahi	24.4475	89.4349	C	No
Guti Swarna_P12	India Varieties	0.942986	Swarna_Sub1	0.957562	Swarna	India	indx	2015	4111033	Rajshahi	24.143	89.2294	C	No
BRRI dhan39_P04	India Varieties	0.942463	Swarna_Sub1	0.948073	Swarna	India	indx	2015	4161041	Rajshahi	24.0376	89.3382	C	No
Guti Swarna_P24	India Varieties	0.938477	Swarna_Sub1	0.931172	Swarna	India	indx	2015	4241022	Rajshahi	24.2439	89.5696	C	No
Sada Swarna_P02	India Varieties	0.938233	Swarna_Sub1	0.931006	Swarna	India	indx	2015	4231032	Rajshahi	24.4525	89.5436	C	No
Swarna_P05	India Varieties	0.938205	Swarna_Sub1	0.930872	Swarna	India	indx	2015	4231022	Rajshahi	24.4551	89.5445	C	No
Sada Swarna_P06	India Varieties	0.935083	Swarna_Sub1	0.951583	Swarna	India	indx	2014	521112	Rajshahi	24.3231	88.9806	C	No
Guti Swarna_P62	India Varieties	0.93463	Swarna_Sub1	0.935931	Swarna	India	indx	2014	522111	Rajshahi	24.3387	89.0762	C	No
Guti Swarna_P10	India Varieties	0.931309	Swarna_Sub1	0.937882	Swarna	India	indx	2015	4111013	Rajshahi	24.1566	89.2283	C	No
Guti Swarna_P65	India Varieties	0.929392	Swarna_Sub1	0.930263	Swarna	India	indx	2014	522143	Rajshahi	26.1975	88.6918	C	No
Guti Swarna_P13	India Varieties	0.925721	Swarna_Sub1	0.927328	Swarna	India	indx	2015	4111043	Rajshahi	23.8608	89.4998	C	No
Guti Swarna_P14	India Varieties	0.925687	Swarna_Sub1	0.927194	Swarna	India	indx	2015	4181021	Rajshahi	24.3459	89.6604	C	No
Guti Swarna_P68	India Varieties	0.925635	Swarna_Sub1	0.927461	Swarna	India	indx	2014	523131	Rajshahi	24.3513	89.1176	C	No
Swarna_Sub1_P37	India Varieties	0.925566	Swarna_Sub1	0.927275	Swarna	India	indx	2014	534142	Rajshahi	24.3994	88.4379	C	No
Guti Swarna_P58	India Varieties	0.92549	Swarna_Sub1	0.927127	Swarna	India	indx	2014	511142	Rajshahi	24.5906	89.5528	C	No
Lal Swarna_P11	India Varieties	0.92368	Swarna_Sub1	0.928353	Swarna	India	indx	2014	524142	Rajshahi	24.2082	89.091	C	No
Guti Swarna_P63	India Varieties	0.922785	Swarna_Sub1	0.934325	Swarna	India	indx	2014	522123	Rajshahi	24.3391	89.0762	C	No
Guti Swarna_P64	India Varieties	0.92266	Swarna_Sub1	0.934232	Swarna	India	indx	2014	522131	Rajshahi	24.3404	89.0723	C	No
Guti Swarna_P57	India Varieties	0.922625	Swarna_Sub1	0.934599	Swarna	India	indx	2014	412141	Rajshahi	24.5893	89.5519	C	No
Binadhan7_P09	India Varieties	0.921229	Swarna_Sub1	0.93302	Swarna	India	indx	2015	4161012	Rajshahi	24.0345	89.3377	C	No
Binadhan7_P06	India Varieties	0.921193	Swarna_Sub1	0.932902	Swarna	India	indx	2015	4141021	Rajshahi	23.3565	88.7942	C	No
Suman Swarna_P14	India Varieties	0.917551	Swarna_Sub1	0.929644	Swarna	India	indx	2014	534113	Rajshahi	24.3944	88.4399	C	No
Suman Swarna_P16	India Varieties	0.917551	Swarna_Sub1	0.929644	Swarna	India	indx	2014	534141	Rajshahi	24.3994	88.4379	C	No
Ranjit_P08	India Varieties	0.917532	Swarna_Sub1	0.929627	Swarna	India	indx	2014	512111	Rajshahi	24.8923	89.1183	C	No
Ranjit_P10	India Varieties	0.917513	Swarna_Sub1	0.929611	Swarna	India	indx	2014	512131	Rajshahi	24.8884	89.1195	C	No
Sada Swarna_P03	India Varieties	0.917513	Swarna_Sub1	0.929845	Swarna	India	indx	2015	4231042	Rajshahi	24.4525	89.5436	C	No
Saila_P01	India Varieties	0.917513	Swarna_Sub1	0.929611	Swarna	India	indx	2014	512122	Rajshahi	24.8916	89.1184	C	No
Binadhan7_P29	India Varieties	0.917494	Swarna_Sub1	0.929594	Swarna	India	indx	2014	532134	Rajshahi	24.3385	88.7763	C	No
Ranjit_P07	India Varieties	0.917494	Swarna_Sub1	0.929594	Swarna	India	indx	2014	512121	Rajshahi	24.8916	89.1184	C	No
Pajam_P30	India Varieties	0.917456	Swarna_Sub1	0.929561	Swarna	India	indx	2014	513114	Rajshahi	24.7613	89.2788	C	No
Ranjit_P09	India Varieties	0.917456	Swarna_Sub1	0.929561	Swarna	India	indx	2014	512141	Rajshahi	24.8921	89.1183	C	No
Saila_P02	India Varieties	0.917437	Swarna_Sub1	0.929544	Swarna	India	indx	2014	512112	Rajshahi	24.8923	89.1183	C	No
Ranjit_P11	India Varieties	0.906257	Swarna_Sub1	0.899717	Swarna	India	indx	2014	513111	Rajshahi	24.7613	89.2788	C	No
Baroti_P01	India Varieties	0.977752	Swarna_Sub1	0.99322	Swarna	India	indx	2014	545142	Rangpur	26.0774	88.4759	C	No
Guti Swarna_P52	India Varieties	0.985574	Swarna_Sub1	0.978938	Swarna	India	indx	2015	5241012	Rangpur	26.3048	88.5353	C	No
Pajam_P34	India Varieties	0.984862	Swarna_Sub1	0.983142	Swarna	India	indx	2014	541142	Rangpur	26.1573	88.3172	C	No
panpataswarna_P01	India Varieties	0.977747	Swarna_Sub1	0.993104	Swarna	India	indx	2015	5221012	Rangpur	26.2147	88.5877	C	No
Swarna_P10	India Varieties	0.985567	Swarna_Sub1	0.978816	Swarna	India	indx	2015	5241031	Rangpur	26.3043	88.5352	C	No
BR24_P02	India Varieties	0.94893	Swarna_Sub1	0.959134	Swarna	India	indx	2014	611131	Rangpur	26.0616	89.7711	C	No
BR24_P05	India Varieties	0.94893	Swarna_Sub1	0.959134	Swarna	India	indx	2014	612141	Rangpur	25.6408	89.6738	C	No
BR24_P07	India Varieties	0.948907	Swarna_Sub1	0.958997	Swarna	India	indx	2014	613131	Rangpur	25.6398	89.6746	C	No
BRRI dhan32_P06	India Varieties	0.948907	Swarna_Sub1	0.958997	Swarna	India	indx	2014	613124	Rangpur	25.9122	89.7308	C	No
Panpata_P04	India Varieties	0.948907	Swarna_Sub1	0.958997	Swarna	India	indx	2014	545113	Rangpur	26.0723	88.4859	C	No
Malshira_P03	India Varieties	0.948895	Swarna_Sub1	0.958997	Swarna	India	indx	2014	613134	Rangpur	25.9127	89.7318	C	No
Nepali Swarna_P06	India Varieties	0.948759	Swarna_Sub1	0.958606	Swarna	India	indx	2015	5151041	Rangpur	24.9521	89.575	C	No
Binadhan7_P11	India Varieties	0.948724	Swarna_Sub1	0.958919	Swarna	India	indx	2015	5231042	Rangpur	26.1133	88.4138	C	No
BR24_P04	India Varieties	0.948724	Swarna_Sub1	0.958919	Swarna	India	indx	2014	612121	Rangpur	25.6933	89.6726	C	No
BR24_P06	India Varieties	0.948724	Swarna_Sub1	0.958919	Swarna	India	indx	2014	612131	Rangpur	25.6416	89.6752	C	No
Guti Swarna_P46	India Varieties	0.948724	Swarna_Sub1	0.958802	Swarna	India	indx	2015	5171021	Rangpur	25.3462	89.0559	C	No
Guti Swarna_P51	India Varieties	0.948724	Swarna_Sub1	0.958802	Swarna	India	indx	2015	5231011	Rangpur	24.2079	89.0888	C	No
Malshira_P01	India Varieties	0.948724	Swarna_Sub1	0.958919	Swarna	India	indx	2014	613113	Rangpur	25.9122	89.7308	C	No
Guti Swarna_P37	India Varieties	0.948712	Swarna_Sub1	0.958919	Swarna	India	indx	2015	5131021	Rangpur	25.8445	88.7263	C	No
Guti Swarna_P47	India Varieties	0.948712	Swarna_Sub1	0.958792	Swarna	India	indx	2015	5171031	Rangpur	24.3493	89.1154	C	No
Guti Swarna_P48	India Varieties	0.948712	Swarna_Sub1	0.958792	Swarna	India	indx	2015	5171042	Rangpur	26.2076	88.4427	C	No
Jiradhan34_P03	India Varieties	0.948712	Swarna_Sub1	0.958802	Swarna	India	indx	2015	5141032	Rangpur	25.7679	88.7847	C	No
Lal Guti Swarna_P01	India Varieties	0.948712	Swarna_Sub1	0.958811	Swarna	India	indx	2015	5141011	Rangpur	25.7681	88.7847	C	No
Lal Guti Swarna_P04	India Varieties	0.948712	Swarna_Sub1	0.958704	Swarna	India	indx	2015	5141041	Rangpur	25.7682	88.7841	C	No
Nepali Swarna_P03	India Varieties	0.948712	Swarna_Sub1	0.958802	Swarna	India	indx	2015	5151012	Rangpur	25.7481	88.7173	C	No
Nepali Swarna_P04	India Varieties	0.948712	Swarna_Sub1	0.958811	Swarna	India	indx	2015	5151021	Rangpur	25.7481	88.7173	C	No
panpataswarna_P04	India Varieties	0.948712	Swarna_Sub1	0.958909	Swarna	India	indx	2015	5231032	Rangpur	24.348	89.1166	C	No
Ajgobiswarna	India Varieties	0.9487	Swarna_Sub1	0.958909	Swarna	India	indx	2015	5231031	Rangpur	26.1158	88.4128	C	No
Lal Guti Swarna_P03	India Varieties	0.9487	Swarna_Sub1	0.958792	Swarna	India	indx	2015	5141031	Rangpur	25.7679	88.7847	C	No
Nepali Swarna_P05	India Varieties	0.9487	Swarna_Sub1	0.958802	Swarna	India	indx	2015	5151031	Rangpur	25.7483	88.7187	C	No
Panpata_P03	India Varieties	0.9487	Swarna_Sub1	0.958899	Swarna	India	indx	2014	545124	Rangpur	26.087	88.4728	C	No
Swarna_P07	India Varieties	0.9487	Swarna_Sub1	0.958782	Swarna	India	indx	2015	5231012	Rangpur	26.198	88.6958	C	No
Ajgobi_P01	India Varieties	0.948688	Swarna_Sub1	0.95889	Swarna	India	indx	2015	5221042	Rangpur	26.1306	88.3515	C	No
BRRI dhan34_P03	India Varieties	0.948688	Swarna_Sub1	0.958684	Swarna	India	indx	2015	5111031	Rangpur	25.6949	88.6949	C	No
BRRI dhan49_P31	India Varieties	0.948688	Swarna_Sub1	0.958684	Swarna	India	indx	2015	4221022	Rangpur	25.7679	88.7847	C	No
Guti Swarna_P31	India Varieties	0.948688	Swarna_Sub1	0.958567	Swarna	India	indx	2015	5111043	Rangpur	25.3652	89.0074	C	No
Guti Swarna_P39	India Varieties	0.948688	Swarna_Sub1	0.958899	Swarna	India	indx	2015	5131041	Rangpur	25.7481	88.7173	C	No
Guti Swarna_P30	India Varieties	0.948677	Swarna_Sub1	0.958675	Swarna	India	indx	2015	5111033	Rangpur	25.7368	88.5943	C	No
Guti Swarna_P34	India Varieties	0.948677	Swarna_Sub1	0.958567	Swarna	India	indx	2015	5121031	Rangpur	25.3647	89.0069	C	No
Guti Swarna_P44	India Varieties	0.948677	Swarna_Sub1	0.958899	Swarna	India	indx	2015	5161042	Rangpur	25.3331	89.0541	C	No
Guti Swarna_P45	India Varieties	0.948677	Swarna_Sub1	0.95889	Swarna	India	indx	2015	5171011	Rangpur			C	No
Lalguti_P01	India Varieties	0.948677	Swarna_Sub1	0.958782	Swarna	India	indx	2015	5251031	Rangpur	26.2656	88.304	C	No
panpataswarna_P03	India Varieties	0.948677	Swarna_Sub1	0.95888	Swarna	India	indx	2015	5221041	Rangpur	26.1306	88.3515	C	No
Rajrna	India Varieties	0.948677	Swarna_Sub1	0.958773	Swarna	India	indx	2014	541112	Rangpur	26.1576	88.3119	C	No
Jiradhan34_P04	India Varieties	0.948665	Swarna_Sub1	0.959114	Swarna	India	indx	2015	5141042	Rangpur	25.7682	88.7841	C	No
Lal Guti Swarna_P02	India Varieties	0.948665	Swarna_Sub1	0.959114	Swarna	India	indx	2015	5141021	Rangpur	22.5413	90.6924	C	No
Lal Swarna_P02	India Varieties	0.948665	Swarna_Sub1	0.95888	Swarna	India	indx	2015	5251012	Rangpur	26.2732	88.3039	C	No
Guti Swarna_P28	India Varieties	0.948653	Swarna_Sub1	0.958529	Swarna	India	indx	2015	4251032	Rangpur			C	No
Guti Swarna_P32	India Varieties	0.948653	Swarna_Sub1	0.958665	Swarna	India	indx	2015	5121012	Rangpur	25.4453	88.4239	C	No
Guti Swarna_P33	India Varieties	0.948653	Swarna_Sub1	0.958655	Swarna	India	indx	2015	5121021	Rangpur	25.3641	89.0098	C	No
Guti Swarna_P36	India Varieties	0.948653	Swarna_Sub1	0.958997	Swarna	India	indx	2015	5131011	Rangpur	25.8368	88.7281	C	No
Jiradhan_P01	India Varieties	0.948653	Swarna_Sub1	0.959007	Swarna	India	indx	2015	5121043	Rangpur	24.8885	89.1198	C	No
Malshira_P02	India Varieties	0.948653	Swarna_Sub1	0.95887	Swarna	India	indx	2014	613122	Rangpur	25.9116	89.7309	C	No
Swarna_P15	India Varieties	0.948653	Swarna_Sub1	0.958753	Swarna	India	indx	2014	542121	Rangpur	25.8219	88.1351	C	No
Swarna_P16	India Varieties	0.948653	Swarna_Sub1	0.958753	Swarna	India	indx	2014	542131	Rangpur	25.8217	88.1343	C	No
BR24_P03	India Varieties	0.948629	Swarna_Sub1	0.958851	Swarna	India	indx	2014	612112	Rangpur	26.0606	89.7715	C	No
Guti Swarna_P29	India Varieties	0.948435	Swarna_Sub1	0.958558	Swarna	India	indx	2015	5111023	Rangpur	25.6949	88.6949	C	No
Sada Swarna_P05	India Varieties	0.948324	Swarna_Sub1	0.95799	Swarna	India	indx	2015	5251021	Rangpur	26.2728	88.3039	C	No
Suman Swarna_P22	India Varieties	0.947718	Swarna_Sub1	0.956255	Swarna	India	indx	2014	543111	Rangpur	25.8041	88.3667	C	No
Suman Swarna_P26	India Varieties	0.942719	Swarna_Sub1	0.958304	Swarna	India	indx	2014	545134	Rangpur	26.0778	88.4745	C	No
BRRI dhan49_P33	India Varieties	0.942555	Swarna_Sub1	0.948146	Swarna	India	indx	2015	5141033	Rangpur	25.833	88.6608	C	No
Baroti_P02	India Varieties	0.942241	Swarna_Sub1	0.943905	Swarna	India	indx	2014	545133	Rangpur	26.0778	88.4745	C	No
Guti Swarna_P49	India Varieties	0.941753	Swarna_Sub1	0.951045	Swarna	India	indx	2015	5211012	Rangpur	26.2147	88.5877	C	No
Panpata_P02	India Varieties	0.932457	Swarna_Sub1	0.943454	Swarna	India	indx	2014	545141	Rangpur	26.0774	88.4759	C	No
Suman Swarna_P09	India Varieties	0.930415	Swarna_Sub1	0.942452	Swarna	India	indx	2015	5211031	Rangpur	24.3199	88.9722	C	No
Guti Swarna_P72	India Varieties	0.929478	Swarna_Sub1	0.933145	Swarna	India	indx	2014	543121	Rangpur	25.8039	88.3663	C	No
Guti Swarna_P76	India Varieties	0.925849	Swarna_Sub1	0.92778	Swarna	India	indx	2014	544124	Rangpur	25.8545	88.2431	C	No
Horinmudha_P02	India Varieties	0.925755	Swarna_Sub1	0.927328	Swarna	India	indx	2014	614133	Rangpur	25.4501	89.8156	C	No
Guti Swarna_P50	India Varieties	0.925738	Swarna_Sub1	0.927311	Swarna	India	indx	2015	5221011	Rangpur	26.198	88.6958	C	No
Guti Swarna_P77	India Varieties	0.925738	Swarna_Sub1	0.927311	Swarna	India	indx	2014	544141	Rangpur	26.0774	88.4759	C	No
Sada Swarna_P04	India Varieties	0.925738	Swarna_Sub1	0.927228	Swarna	India	indx	2015	5251011	Rangpur	26.2732	88.3039	C	No
Suman Swarna_P13	India Varieties	0.925738	Swarna_Sub1	0.927429	Swarna	India	indx	2015	5241023	Rangpur	26.315	88.5413	C	No
Beto_P02	India Varieties	0.925721	Swarna_Sub1	0.933639	Swarna	India	indx	2014	615142	Rangpur	25.5743	89.8526	C	No
Guti Swarna_P78	India Varieties	0.925721	Swarna_Sub1	0.927294	Swarna	India	indx	2014	545143	Rangpur	26.087	88.4728	C	No
Guti Swarna_P80	India Varieties	0.925721	Swarna_Sub1	0.927294	Swarna	India	indx	2014	545132	Rangpur	26.0723	88.4859	C	No
Sada Swarna_P08	India Varieties	0.925704	Swarna_Sub1	0.927277	Swarna	India	indx	2014	541131	Rangpur	26.1567	88.3148	C	No
Guti Swarna_P81	India Varieties	0.925687	Swarna_Sub1	0.92726	Swarna	India	indx	2014	545111	Rangpur	26.0616	89.7711	C	No
SadaGuti_P02	India Varieties	0.925687	Swarna_Sub1	0.927294	Swarna	India	indx	2015	5251041	Rangpur	26.2732	88.3046	C	No
Guti Swarna_P75	India Varieties	0.925669	Swarna_Sub1	0.927243	Swarna	India	indx	2014	543141	Rangpur	25.8581	88.2437	C	No
Sada Swarna_P07	India Varieties	0.925652	Swarna_Sub1	0.927378	Swarna	India	indx	2014	541113	Rangpur	26.1576	88.3119	C	No
Swarna_Sub1_P13	India Varieties	0.925635	Swarna_Sub1	0.927343	Swarna	India	indx	2015	5211013	Rangpur	26.2076	88.4427	C	No
Guti Swarna_P73	India Varieties	0.925618	Swarna_Sub1	0.927209	Swarna	India	indx	2014	543131	Rangpur	25.8041	88.3667	C	No
MamunSwarna_P03	India Varieties	0.925615	BR11	0.914657	Swarna	India	indx	2014	544112	Rangpur	25.8541	88.2486	C	No
Sada Swarna_P09	India Varieties	0.924463	Swarna_Sub1	0.929009	Swarna	India	indx	2014	542111	Rangpur	25.8256	88.1424	C	No
BR24_P08	India Varieties	0.923166	Swarna_Sub1	0.934946	Swarna	India	indx	2014	614132	Rangpur	25.9127	89.7318	C	No
Sada Swarna_P10	India Varieties	0.922767	Swarna_Sub1	0.934309	Swarna	India	indx	2014	542141	Rangpur	25.821	88.1389	C	No
BR11_P68	India Varieties	0.922138	Swarna_Sub1	0.928236	Swarna	India	indx	2014	615111	Rangpur	25.4501	89.8156	C	No
Suman Swarna_P18	India Varieties	0.917629	Swarna_Sub1	0.929779	Swarna	India	indx	2014	541141	Rangpur	26.1573	88.3172	C	No
Suman Swarna_P03	India Varieties	0.917513	Swarna_Sub1	0.929644	Swarna	India	indx	2015	5131031	Rangpur	25.8445	88.7263	C	No
Suman Swarna_P04	India Varieties	0.917513	Swarna_Sub1	0.929627	Swarna	India	indx	2015	5131042	Rangpur	25.8395	88.7244	C	No
Swarna5_P07	India Varieties	0.917513	Swarna_Sub1	0.929611	Swarna	India	indx	2015	5171032	Rangpur	25.3462	89.0559	C	No
Swarna5_P08	India Varieties	0.917513	Swarna_Sub1	0.929611	Swarna	India	indx	2015	5171041	Rangpur	24.3493	89.1154	C	No
Suman Swarna_P02	India Varieties	0.917494	Swarna_Sub1	0.929728	Swarna	India	indx	2015	5131022	Rangpur	24.7981	89.274	C	No
Suman Swarna_P23	India Varieties	0.917494	Swarna_Sub1	0.929611	Swarna	India	indx	2014	544122	Rangpur	25.8581	88.2437	C	No
Guti Swarna_P35	India Varieties	0.917475	Swarna_Sub1	0.929627	Swarna	India	indx	2015	5121042	Rangpur	25.5018	88.4249	C	No
Guti Swarna_P38	India Varieties	0.917475	Swarna_Sub1	0.929711	Swarna	India	indx	2015	5131032	Rangpur	25.8395	88.7244	C	No
MamunSwarna_P01	India Varieties	0.917475	Swarna_Sub1	0.929627	Swarna	India	indx	2015	5111034	Rangpur	25.6949	88.6949	C	No
Suman Swarna_P01	India Varieties	0.917475	Swarna_Sub1	0.929711	Swarna	India	indx	2015	5131012	Rangpur	25.5018	88.4249	C	No
Suman Swarna_P06	India Varieties	0.917475	Swarna_Sub1	0.929711	Swarna	India	indx	2015	5161041	Rangpur	25.8366	88.6605	C	No
Suman Swarna_P24	India Varieties	0.917475	Swarna_Sub1	0.929577	Swarna	India	indx	2014	544111	Rangpur	25.8541	88.2486	C	No
Suman Swarna_P25	India Varieties	0.917475	Swarna_Sub1	0.929695	Swarna	India	indx	2014	545123	Rangpur	26.087	88.4728	C	No
Swarna_P18	India Varieties	0.917475	Swarna_Sub1	0.929594	Swarna	India	indx	2014	544131	Rangpur	25.8567	88.2411	C	No
Swarna5_P02	India Varieties	0.917475	Swarna_Sub1	0.929627	Swarna	India	indx	2015	5121022	Rangpur	25.4453	88.4239	C	No
Swarna5_P04	India Varieties	0.917475	Swarna_Sub1	0.929627	Swarna	India	indx	2015	5121041	Rangpur	24.8885	89.1198	C	No
Swarna5_P05	India Varieties	0.917475	Swarna_Sub1	0.929695	Swarna	India	indx	2015	5171012	Rangpur	25.3331	89.0541	C	No
Swarna5_P06	India Varieties	0.917475	Swarna_Sub1	0.929711	Swarna	India	indx	2015	5171022	Rangpur			C	No
Ranjona_P02	India Varieties	0.917456	Swarna_Sub1	0.929678	Swarna	India	indx	2015	5211032	Rangpur	24.1221	88.2632	C	No
Suman Swarna_P08	India Varieties	0.917456	Swarna_Sub1	0.929678	Swarna	India	indx	2015	5211021	Rangpur	24.1221	88.2632	C	No
Suman Swarna_P05	India Varieties	0.917437	Swarna_Sub1	0.929678	Swarna	India	indx	2015	5161011	Rangpur	25.8342	88.6606	C	No
Suman Swarna_P07	India Varieties	0.917437	Swarna_Sub1	0.929678	Swarna	India	indx	2015	5211011	Rangpur	26.2076	88.4427	C	No
Suman Swarna_P11	India Varieties	0.917437	Swarna_Sub1	0.929678	Swarna	India	indx	2015	5221013	Rangpur	26.2147	88.5877	C	No
Suman Swarna_P12	India Varieties	0.917437	Swarna_Sub1	0.929678	Swarna	India	indx	2015	5221021	Rangpur	26.215	88.5877	C	No
Suman Swarna_P20	India Varieties	0.917437	Swarna_Sub1	0.929561	Swarna	India	indx	2014	543122	Rangpur	25.8044	88.3662	C	No
Swarna5_P03	India Varieties	0.917437	Swarna_Sub1	0.929594	Swarna	India	indx	2015	5121032	Rangpur	25.3641	89.0098	C	No
Suman Swarna_P17	India Varieties	0.917417	Swarna_Sub1	0.929544	Swarna	India	indx	2014	541122	Rangpur	26.1599	88.312	C	No
Swarna5_P01	India Varieties	0.917417	Swarna_Sub1	0.929577	Swarna	India	indx	2015	5121011	Rangpur	25.3652	89.0074	C	No
Suman Swarna_P10	India Varieties	0.917398	Swarna_Sub1	0.929645	Swarna	India	indx	2015	5211041	Rangpur	26.208	88.4431	C	No
Suman Swarna_P21	India Varieties	0.917379	Swarna_Sub1	0.929847	Swarna	India	indx	2014	543132	Rangpur	25.8039	88.3663	C	No
Lalguti_P02	India Varieties	0.907317	Swarna_Sub1	0.913002	Swarna	India	indx	2015	5251042	Rangpur	26.2732	88.3046	C	No
Swarna_P17	India Varieties	0.900162	Swarna_Sub1	0.907177	Swarna	India	indx	2014	542143	Rangpur	25.821	88.1389	C	No
BR11_P49	Bangladeshi Modern Varieties	0.999771	BR11_Sub1					2014	132133	Barisal	22.529	90.2308	T	Yes
BR11_P53	Bangladeshi Modern Varieties	0.999085	BR11_Sub1					2014	136111	Barisal	22.2797	90.9814	T	Yes
BR11_Sub1_P19	Bangladeshi Modern Varieties	0.996569	Swarna_Sub1					2014	113124	Barisal	22.4586	90.1921	T	Yes
BR11_Sub1_P20	Bangladeshi Modern Varieties	0.999771	BR11_Sub1					2014	122143	Barisal	22.455	90.1831	T	Yes
BR11_Sub1_P22	Bangladeshi Modern Varieties	0.999771	BR11_Sub1					2014	124133	Barisal	23.0407	90.1247	T	Yes
BR11_Sub1_P23	Bangladeshi Modern Varieties	1	BR11_Sub1					2014	124142	Barisal	23.0404	90.1243	T	Yes
BR11_Sub1_P26	Bangladeshi Modern Varieties	0.999086	BR11_Sub1					2014	126144	Barisal	22.529	90.2308	T	Yes
BR11_Sub1_P27	Bangladeshi Modern Varieties	0.999771	BR11_Sub1					2014	131112	Barisal	22.6878	90.6193	T	Yes
BR11_Sub1_P28	Bangladeshi Modern Varieties	0.999771	BR11_Sub1					2014	131121	Barisal	22.6918	90.6173	T	Yes
BR11_Sub1_P29	Bangladeshi Modern Varieties	1	BR11_Sub1					2014	131141	Barisal	22.6831	90.6187	T	Yes
BR11_Sub1_P30	Bangladeshi Modern Varieties	0.999314	BR11_Sub1					2014	132111	Barisal	23.0622	90.8288	T	Yes
BR11_Sub1_P31	Bangladeshi Modern Varieties	0.999314	BR11_Sub1					2014	132122	Barisal	22.543	90.6913	T	Yes
BR11_Sub1_P32	Bangladeshi Modern Varieties	1	BR11_Sub1					2014	132132	Barisal	22.5432	90.6932	T	Yes
BR11_Sub1_P33	Bangladeshi Modern Varieties	1	BR11_Sub1					2014	132141	Barisal	22.5434	90.6886	T	Yes
BR11_Sub1_P34	Bangladeshi Modern Varieties	0.999314	BR11_Sub1					2014	133111	Barisal	22.1878	90.6723	T	Yes
BR11_Sub1_P35	Bangladeshi Modern Varieties	1	BR11_Sub1					2014	133121	Barisal	22.1877	90.6723	T	Yes
BR11_Sub1_P36	Bangladeshi Modern Varieties	1	BR11_Sub1					2014	133132	Barisal	22.1876	90.6723	T	Yes
BR11_Sub1_P37	Bangladeshi Modern Varieties	1	BR11_Sub1					2014	133143	Barisal	22.182	90.6496	T	Yes
BR11_Sub1_P38	Bangladeshi Modern Varieties	0.999771	BR11_Sub1					2014	135131	Barisal			T	Yes
BR11_Sub1_P39	Bangladeshi Modern Varieties	1	BR11_Sub1					2014	136112	Barisal	22.3749	90.818	T	Yes
BR11_Sub1_P40	Bangladeshi Modern Varieties	1	BR11_Sub1					2014	136123	Barisal	22.3748	90.8185	T	Yes
BR11_Sub1_P41	Bangladeshi Modern Varieties	0.999085	BR11_Sub1					2014	136131	Barisal	22.3749	90.8186	T	Yes
BRRI dhan40_P07	Bangladeshi Modern Varieties	0.998625	BR11					2014	136132	Barisal	22.3749	90.8186	T	Yes
BRRI dhan44_P02	Bangladeshi Modern Varieties	0.999771	BR11_Sub1					2014	124134	Barisal	23.0407	90.1247	T	Yes
BRRI dhan44_P05	Bangladeshi Modern Varieties	0.999771	BR11_Sub1					2014	132131	Barisal	22.5432	90.6932	T	Yes
Holdagota_P01	Bangladeshi Modern Varieties	0.999771	BR11_Sub1					2014	121131	Barisal	22.5824	90.1141	T	Yes
Kalijira_P36	Bangladeshi Modern Varieties	1	BR11_Sub1					2014	132134	Barisal	22.5432	90.6932	T	Yes
Sugondhi_P03	Bangladeshi Modern Varieties	0.999086	BR11					2014	113141	Barisal	22.4571	90.1937	T	Yes
Swarna_Sub1_P26	Bangladeshi Modern Varieties	0.999085	BR11					2014	133142	Barisal	22.182	90.6496	T	Yes
Swarna_Sub1_P27	Bangladeshi Modern Varieties	1	BR11_Sub1					2014	134111	Barisal	22.2673	90.7122	T	Yes
UNKNOWN_P03	Bangladeshi Modern Varieties	1	BR10					2014	136144	Barisal	22.3748	90.8186	C	No
Binadhan11_P01	Bangladeshi Modern Varieties	1	BR11					2014	135121	Barisal	22.2798	90.9719	C	No
BR11_P47	Bangladeshi Modern Varieties	1	BR11					2014	126121	Barisal	22.5509	90.2628	C	No
BR11_P48	Bangladeshi Modern Varieties	1	BR11					2014	126133	Barisal	22.5289	90.231	C	No
BR11_P50	Bangladeshi Modern Varieties	1	BR11					2014	135112	Barisal	22.5432	90.6932	C	No
BR11_P51	Bangladeshi Modern Varieties	1	BR11					2014	135132	Barisal	22.2877	90.9838	C	No
BR11_P52	Bangladeshi Modern Varieties	1	BR11					2014	135141	Barisal			C	No
BR11_P54	Bangladeshi Modern Varieties	0.997939	BR11					2014	136122	Barisal	22.3749	90.818	C	No
BR11_P55	Bangladeshi Modern Varieties	0.99542	BR11					2014	136133	Barisal	22.3748	90.8185	C	No
BR11_P56	Bangladeshi Modern Varieties	1	BR11					2014	136141	Barisal	22.3749	90.8186	C	No
BR11_Sub1_P24	Bangladeshi Modern Varieties	1	BR11					2014	125113	Barisal	22.5484	90.2618	C	No
BR11_Sub1_P25	Bangladeshi Modern Varieties	1	BR11					2014	126114	Barisal	22.529	90.2308	C	No
BR23_P15	Bangladeshi Modern Varieties	1	BR11					2014	133122	Barisal	22.1878	90.6723	C	No
BRRI dhan40_P01	Bangladeshi Modern Varieties	1	BR11					2014	132144	Barisal	23.0649	90.8332	C	No
BRRI dhan40_P02	Bangladeshi Modern Varieties	1	BR11					2014	134124	Barisal	22.2679	90.7098	C	No
BRRI dhan40_P03	Bangladeshi Modern Varieties	1	BR11					2014	134132	Barisal	22.2614	90.7161	C	No
BRRI dhan40_P04	Bangladeshi Modern Varieties	1	BR11					2014	135111	Barisal	22.2877	90.9838	C	No
BRRI dhan40_P05	Bangladeshi Modern Varieties	1	BR11					2014	135122	Barisal	22.2798	90.9719	C	No
BRRI dhan40_P06	Bangladeshi Modern Varieties	1	BR11					2014	136121	Barisal	22.3748	90.8185	C	No
BRRI dhan41_P11	Bangladeshi Modern Varieties	1	BR11					2014	124122	Barisal	23.0405	90.1257	C	No
Kajalshail_P03	Bangladeshi Modern Varieties	1	BR11					2014	134122	Barisal	22.2679	90.7098	C	No
Swarna_Sub1_P18	Bangladeshi Modern Varieties	1	BR11					2014	113112	Barisal	22.4581	90.1843	C	No
UNKNOWN_P01	Bangladeshi Modern Varieties	1	BR11					2014	134123	Barisal	22.2679	90.7098	C	No
BRRI dhan49_P36	Bangladeshi Modern Varieties	1	BR23					2014	113122	Barisal	22.529	90.2308	C	No
BR23_P14	Bangladeshi Modern Varieties	0.986758	BRRIdhan28					2014	133112	Barisal	22.4565	90.1997	C	No
BR23_P18	Bangladeshi Modern Varieties	1	BRRIdhan28					2014	134142	Barisal	22.2614	90.7161	C	No
BR23_P19	Bangladeshi Modern Varieties	1	BRRIdhan28					2014	224111	Barisal	22.2775	90.7172	C	No
Swarna_Sub1_P25	Bangladeshi Modern Varieties	1	BRRIdhan28					2014	133131	Barisal	22.1876	90.6723	C	No
BRRI dhan44_P03	Bangladeshi Modern Varieties	1	BRRIdhan44					2014	126111	Barisal	22.529	90.2308	C	No
BRRI dhan46_P01	Bangladeshi Modern Varieties	1	BRRIdhan46					2014	111121	Barisal	22.2141	90.3494	C	No
Moulata_P01	Bangladeshi Modern Varieties	1	BRRIdhan46					2014	111113	Barisal	22.2148	90.3491	C	No
Moulata_P02	Bangladeshi Modern Varieties	1	BRRIdhan46					2014	111124	Barisal	22.2141	90.3494	C	No
BRRI dhan49_P34	Bangladeshi Modern Varieties	1	BRRIdhan49					2014	5141043	Barisal	22.2797	92.2933	C	No
BRRI dhan49_P37	Bangladeshi Modern Varieties	0.999772	BRRIdhan49					2014	126112	Barisal	22.6584	90.094	C	No
BR10_P26	Bangladeshi Modern Varieties	1	BR11_Sub1					2014	212141	Chittagong	23.0904	90.6805	T	Yes
BR22_P11	Bangladeshi Modern Varieties	0.999085	BR11_Sub1					2014	211111	Chittagong	23.0975	90.7449	T	Yes
BR22_P12	Bangladeshi Modern Varieties	0.999314	BR11_Sub1					2014	211121	Chittagong	23.0967	90.7458	T	Yes
BR22_P13	Bangladeshi Modern Varieties	0.999314	BR11_Sub1					2014	211132	Chittagong	23.0938	90.744	T	Yes
BR22_P15	Bangladeshi Modern Varieties	0.998629	Swarna_Sub1					2014	212113	Chittagong	23.0902	90.6785	T	Yes
Ratna_P01	Bangladeshi Modern Varieties	1	BR11_Sub1					2014	212132	Chittagong	24.1893	90.3105	T	Yes
Ratna_P02	Bangladeshi Modern Varieties	0.999086	BR11_Sub1					2014	212142	Chittagong	23.0903	90.6779	T	Yes
BR10_P27	Bangladeshi Modern Varieties	1	BR10					2014	423132	Chittagong	23.0903	90.6779	C	No
BR11_Sub1_P43	Bangladeshi Modern Varieties	1	BR10					2014	211121	Chittagong	23.0967	90.7458	C	No
Nagpechi_P01	Bangladeshi Modern Varieties	1	BR10					2014	223122	Chittagong	22.8164	91.5439	C	No
Swarna_Sub1_P30	Bangladeshi Modern Varieties	1	BR10					2014	212131	Chittagong	23.0909	90.6766	C	No
Binni_P08	Bangladeshi Modern Varieties	0.995199	BR11					2015	1441012	Chittagong	22.9967	92.1488	C	No
BR11_P04	Bangladeshi Modern Varieties	1	BR11					2015	1431022	Chittagong	22.5876	92.1095	C	No
BR11_P05	Bangladeshi Modern Varieties	1	BR11					2015	1441021	Chittagong	23.0082	92.1415	C	No
BR11_P07	Bangladeshi Modern Varieties	1	BR11					2015	1441041	Chittagong	22.0091	92.1415	C	No
BR11_P61	Bangladeshi Modern Varieties	0.994738	BR11					2014	511121	Chittagong	22.3033	91.9557	C	No
SonaliPayjam_P12	Bangladeshi Modern Varieties	1	BR11					2015	1441042	Chittagong	22.0091	92.1415	C	No
BR11_P59	Bangladeshi Modern Varieties	0.976415	BR11					2014	224112	Chittagong	23.0903	90.6779	C	No
BR22_P19	Bangladeshi Modern Varieties	1	BRRIdhan28					2014	224142	Chittagong	22.304	91.9592	C	No
BR23_P20	Bangladeshi Modern Varieties	1	BRRIdhan28					2014	224131	Chittagong	22.3021	91.9569	C	No
BRRI dhan30_P10	Bangladeshi Modern Varieties	1	BRRIdhan29					2014	422143	Chittagong	22.6497	91.6397	C	No
BinniDhan_P03	Bangladeshi Modern Varieties	1	BRRIdhan39					2014	222142	Chittagong	22.4323	91.8376	C	No
BR11_P06	Bangladeshi Modern Varieties	0.995544	BRRIdhan39					2015	1441031	Chittagong	23.0091	92.1415	C	No
BRRI dhan39_P02	Bangladeshi Modern Varieties	0.995539	BRRIdhan39					2015	1451012	Chittagong	22.7349	92.0673	C	No
BRRI dhan39_P03	Bangladeshi Modern Varieties	0.988417	BRRIdhan39					2015	1451041	Chittagong	22.7349	92.0674	C	No
Chokkapanja_P03	Bangladeshi Modern Varieties	0.999543	BRRIdhan39					2015	1451021	Chittagong	22.7347	92.0671	C	No
BRRI dhan40_P09	Bangladeshi Modern Varieties	1	BRRIdhan40					2014	223142	Chittagong	22.8197	91.5456	C	No
BR11_P58	Bangladeshi Modern Varieties	1	BRRIdhan44					2014	212143	Chittagong	24.0034	90.3984	C	No
BR11_P60	Bangladeshi Modern Varieties	1	BRRIdhan46					2014	224121	Chittagong	22.3021	91.9569	C	No
BRRI dhan46_P02	Bangladeshi Modern Varieties	1	BRRIdhan46					2014	227121	Chittagong	22.0761	92.036	C	No
BRRI dhan46_P03	Bangladeshi Modern Varieties	0.99772	BRRIdhan46					2014	227131	Chittagong	22.073	2.03933	C	No
BRRI dhan46_P04	Bangladeshi Modern Varieties	0.997705	BRRIdhan46					2014	227141	Chittagong	22.0751	92.0391	C	No
Chokkapanja_P02	Bangladeshi Modern Varieties	1	BRRIdhan46					2015	1451042	Chittagong	22.7349	92.0674	C	No
Sonalipanja_P06	Bangladeshi Modern Varieties	1	BRRIdhan46					2015	1461011	Chittagong	22.6645	92.1596	C	No
Swarna_Sub1_P31	Bangladeshi Modern Varieties	1	BRRIdhan46					2014	227111	Chittagong	22.0759	92.038	C	No
Balam_P08	Bangladeshi Modern Varieties	1	BRRIdhan48					2014	223134	Chittagong	22.8165	91.5433	C	No
BRRI dhan30_P09	Bangladeshi Modern Varieties	1	BRRIdhan48					2014	228111	Chittagong	22.8165	91.5433	C	No
BR11_Sub1_P01	Bangladeshi Modern Varieties	0.999085	BR11_Sub1					2015	2221033	Dhaka	25.3935	89.7913	T	Yes
BR11_Sub1_P02	Bangladeshi Modern Varieties	1	BR11_Sub1					2015	2231031	Dhaka	25.0819	89.7625	T	Yes
BR11_Sub1_P03	Bangladeshi Modern Varieties	1	BR11_Sub1					2015	2231043	Dhaka	25.0811	89.7565	T	Yes
Horidhan_P13	Bangladeshi Modern Varieties	0.999314	BR11_Sub1					2015	2231042	Dhaka	25.0811	89.7565	T	Yes
Horidhan_P18	Bangladeshi Modern Varieties	0.999771	BR11_Sub1					2015	2261032	Dhaka	24.5654	89.5115	T	Yes
Horidhan_P19	Bangladeshi Modern Varieties	0.999084	BR11_Sub1					2015	2261043	Dhaka	24.5654	89.5145	T	Yes
Swarna_Sub1_P03	Bangladeshi Modern Varieties	0.998857	Swarna_Sub1					2015	2211014	Dhaka	25.1744	89.8766	T	Yes
Swarna_Sub1_P04	Bangladeshi Modern Varieties	0.99289	Swarna_Sub1					2015	2221011	Dhaka	25.3938	89.7917	T	Yes
Swarna_Sub1_P05	Bangladeshi Modern Varieties	0.992914	Swarna_Sub1					2015	2221032	Dhaka	25.3935	89.7913	T	Yes
Swarna_Sub1_P06	Bangladeshi Modern Varieties	0.997483	Swarna_Sub1					2015	2221044	Dhaka	25.3936	89.7914	T	Yes
Aryal	Bangladeshi Modern Varieties	0.994947	BR11					2015	2211032	Dhaka	25.1742	89.8765	C	No
BR11_P09	Bangladeshi Modern Varieties	1	BR11					2015	2121043	Dhaka	24.1889	90.3096	C	No
Begunbichi	Bangladeshi Modern Varieties	0.999771	BRRIdhan40					2015	2241032	Dhaka	24.8086	90.139	C	No
Kalijira_P01	Bangladeshi Modern Varieties	0.99772	BRRIdhan46					2015	2111011	Dhaka	24.0014	90.3961	C	No
Kalijira_P02	Bangladeshi Modern Varieties	0.997719	BRRIdhan46					2015	2111022	Dhaka	24.0029	90.3979	C	No
BRRI dhan49_P06	Bangladeshi Modern Varieties	0.999772	BRRIdhan49					2015	2111012	Dhaka	23.0974	90.7458	C	No
BRRI dhan49_P07	Bangladeshi Modern Varieties	1	BRRIdhan49					2015	2111021	Dhaka	23.0944	23.0944	C	No
BRRI dhan49_P09	Bangladeshi Modern Varieties	1	BRRIdhan49					2015	2321011	Dhaka	23.748	90.0149	C	No
BRRI dhan49_P10	Bangladeshi Modern Varieties	1	BRRIdhan49					2015	2321021	Dhaka			C	No
BRRI dhan49_P11	Bangladeshi Modern Varieties	1	BRRIdhan49					2015	2321031	Dhaka	23.7501	90.0145	C	No
BRRI dhan49_P12	Bangladeshi Modern Varieties	1	BRRIdhan49					2015	2321041	Dhaka	23.7499	90.0153	C	No
BRRI dhan49_P13	Bangladeshi Modern Varieties	1	BRRIdhan49					2015	2331021	Dhaka	23.7483	90.0534	C	No
BRRI dhan49_P14	Bangladeshi Modern Varieties	1	BRRIdhan49					2015	2331041	Dhaka	23.7507	90.0533	C	No
BRRI dhan49_P15	Bangladeshi Modern Varieties	1	BRRIdhan49					2015	2341011	Dhaka	23.9922	90.0424	C	No
BRRI dhan49_P16	Bangladeshi Modern Varieties	1	BRRIdhan49					2015	2341021	Dhaka	23.9904	90.0405	C	No
BRRI dhan49_P17	Bangladeshi Modern Varieties	0.999772	BRRIdhan49					2015	2351011	Dhaka	23.7827	90.1014	C	No
BRRI dhan49_P18	Bangladeshi Modern Varieties	1	BRRIdhan49					2015	2351021	Dhaka	23.7847	90.0997	C	No
BRRI dhan49_P19	Bangladeshi Modern Varieties	1	BRRIdhan49					2015	2351031	Dhaka	23.7784	90.1018	C	No
BR11_P10	Bangladeshi Modern Varieties	1	BR11_Sub1					2015	3121032	Khulna	22.8007	89.865	T	Yes
BR11_P11	Bangladeshi Modern Varieties	0.999771	BR11_Sub1					2015	3121042	Khulna	22.7988	89.8664	T	Yes
BR11_P12	Bangladeshi Modern Varieties	1	BR11_Sub1					2015	3151012	Khulna	22.633	89.6514	T	Yes
BR11_P13	Bangladeshi Modern Varieties	0.982577	BR11					2015	3151021	Khulna	22.6302	89.6539	T	Yes
BR11_P16	Bangladeshi Modern Varieties	0.999313	BR11_Sub1					2015	3161031	Khulna	22.2487	89.8339	T	Yes
BR11_Sub1_P05	Bangladeshi Modern Varieties	0.999313	BR11_Sub1					2015	3151033	Khulna	22.6329	89.6523	T	Yes
BR11_Sub1_P06	Bangladeshi Modern Varieties	0.999542	BR11_Sub1					2015	3151044	Khulna	22.6329	89.6523	T	Yes
BR11_Sub1_P07	Bangladeshi Modern Varieties	1	BR11_Sub1					2015	3231022	Khulna	22.6423	89.308	T	Yes
BR11_Sub1_P08	Bangladeshi Modern Varieties	0.999085	BR11_Sub1					2015	3231042	Khulna	22.6509	89.3108	T	Yes
BR11_Sub1_P09	Bangladeshi Modern Varieties	0.999085	BR11_Sub1					2015	3311032	Khulna	23.8848	88.8241	T	Yes
BR11_Sub1_P47	Bangladeshi Modern Varieties	0.997942	Swarna_Sub1					2014	424111	Khulna	22.2854	89.1385	T	Yes
BR11_Sub1_P48	Bangladeshi Modern Varieties	0.997711	Swarna_Sub1					2014	424121	Khulna	22.2852	89.1385	T	Yes
BR11_Sub1_P49	Bangladeshi Modern Varieties	0.998628	Swarna_Sub1					2014	424143	Khulna	24.2484	89.5723	T	Yes
BRRI dhan49_P38	Bangladeshi Modern Varieties	1	BR11_Sub1					2014	126142	Khulna	22.3306	89.0099	T	Yes
Swarna_Sub1_P09	Bangladeshi Modern Varieties	0.999311	BR11_Sub1					2015	3221021	Khulna	22.8222	89.3373	T	Yes
Swarna_Sub1_P12	Bangladeshi Modern Varieties	0.999771	BR11_Sub1					2015	3251013	Khulna	22.782	89.6349	T	Yes
Swarna_Sub1_P32	Bangladeshi Modern Varieties	0.999311	Swarna_Sub1					2014	424132	Khulna	24.2532	89.5721	T	Yes
BR10_P19	Bangladeshi Modern Varieties	1	BR10					2015	3251021	Khulna	22.782	89.6351	C	No
BR10_P29	Bangladeshi Modern Varieties	1	BR10					2014	424144	Khulna	22.2852	89.1385	C	No
Chapshail	Bangladeshi Modern Varieties	1	BR10					2015	3141012	Khulna	22.5805	89.9426	C	No
BR11_P19	Bangladeshi Modern Varieties	1	BR11					2015	3251032	Khulna	22.7819	89.6352	C	No
BR11_P20	Bangladeshi Modern Varieties	1	BR11					2015	3311011	Khulna	23.885	88.8276	C	No
Swarna_Sub1_P10	Bangladeshi Modern Varieties	1	BR11					2015	3221033	Khulna	23.0256	90.4285	C	No
BR11_P15	Bangladeshi Modern Varieties	0.999747	BR11					2015	3161011	Khulna	22.2446	89.8326	-	No
BR10_P08	Bangladeshi Modern Varieties	0.998035	BR23					2015	3151032	Khulna	22.6329	89.6523	C	No
BR10_P17	Bangladeshi Modern Varieties	1	BR23					2015	3241042	Khulna	22.968	89.4523	C	No
BR10_P20	Bangladeshi Modern Varieties	1	BR23					2015	3251041	Khulna			C	No
BR10_P22	Bangladeshi Modern Varieties	1	BR23					2015	3261021	Khulna	22.8366	89.6136	C	No
BRRI dhan28_P05	Bangladeshi Modern Varieties	1	BR23					2015	3251042	Khulna			C	No
BRRI dhan28_P08	Bangladeshi Modern Varieties	1	BR23					2014	413122	Khulna	23.4038	89.0502	C	No
BRRI dhan30_P02	Bangladeshi Modern Varieties	1	BR23					2015	3211022	Khulna	22.9199	89.5233	C	No
BRRI dhan30_P03	Bangladeshi Modern Varieties	1	BR23					2015	3241012	Khulna	22.968	89.4523	C	No
BRRI dhan30_P04	Bangladeshi Modern Varieties	1	BR23					2015	3241022	Khulna	22.9675	89.4512	C	No
BRRI dhan30_P05	Bangladeshi Modern Varieties	1	BR23					2015	3241032	Khulna	22.9668	89.4515	C	No
BRRI dhan30_P06	Bangladeshi Modern Varieties	1	BR23					2015	3241041	Khulna	22.968	89.4523	C	No
BRRI dhan30_P07	Bangladeshi Modern Varieties	1	BR23					2015	3251031	Khulna	22.7819	89.6352	C	No
Jotabalam_P02	Bangladeshi Modern Varieties	1	BR23					2015	3211012	Khulna	22.9185	89.5243	C	No
Karenjal	Bangladeshi Modern Varieties	1	BR23					2015	3131011	Khulna	22.5118	89.6352	C	No
Ratuel_P01	Bangladeshi Modern Varieties	1	BR23					2015	3251012	Khulna	22.782	89.6349	C	No
BR23_P03	Bangladeshi Modern Varieties	1	BRRIdhan28					2015	3111011	Khulna	22.6505	89.7052	C	No
BR23_P04	Bangladeshi Modern Varieties	1	BRRIdhan28					2015	3111021	Khulna	22.6505	89.7053	C	No
BR23_P05	Bangladeshi Modern Varieties	1	BRRIdhan28					2015	3111031	Khulna	22.6469	89.7046	C	No
BR23_P06	Bangladeshi Modern Varieties	0.999885	BRRIdhan28					2015	3141022	Khulna	22.5805	89.9426	C	No
BR10_P28	Bangladeshi Modern Varieties	1	BRRIdhan29					2014	424123	Khulna	22.6952	89.0603	C	No
Babuswarna_P01	Bangladeshi Modern Varieties	1	BRRIdhan32					2015	3311021	Khulna	23.8849	88.8283	C	No
BRRI dhan33_P07	Bangladeshi Modern Varieties	1	BRRIdhan32					2015	3311013	Khulna	23.885	88.8276	C	No
BRRI dhan33_P08	Bangladeshi Modern Varieties	0.999541	BRRIdhan32					2015	3311022	Khulna	23.8849	88.8283	C	No
BRRI dhan33_P09	Bangladeshi Modern Varieties	1	BRRIdhan32					2015	3311031	Khulna	23.8848	88.8241	C	No
BRRI dhan33_P10	Bangladeshi Modern Varieties	1	BRRIdhan32					2015	3311041	Khulna	23.885	88.828	C	No
BRRI dhan33_P12	Bangladeshi Modern Varieties	0.99977	BRRIdhan32					2014	425123	Khulna	22.7474	89.1959	C	No
BRRI dhan33_P13	Bangladeshi Modern Varieties	1	BRRIdhan32					2014	425142	Khulna	22.7471	89.1986	C	No
BRRI dhan33_P14	Bangladeshi Modern Varieties	1	BRRIdhan32					2014	524113	Khulna	22.7482	89.2016	C	No
Betichikon	Bangladeshi Modern Varieties	1	BRRIdhan49					2015	3161043	Khulna	22.2497	89.8288	C	No
BR11_P14	Bangladeshi Modern Varieties	1	BRRIdhan49					2015	3151042	Khulna	22.6329	89.6523	C	No
BR11_P17	Bangladeshi Modern Varieties	1	BRRIdhan49					2015	3211031	Khulna	22.9191	89.525	C	No
BR11_P18	Bangladeshi Modern Varieties	1	BRRIdhan49					2015	3211041	Khulna	22.9188	89.5247	C	No
BRRI dhan28_P03	Bangladeshi Modern Varieties	1	BRRIdhan49					2015	3121021	Khulna	22.7968	89.8657	C	No
BRRI dhan30_P01	Bangladeshi Modern Varieties	1	BRRIdhan49					2015	3211011	Khulna	22.9185	89.5243	C	No
BRRI dhan49_P22	Bangladeshi Modern Varieties	1	BRRIdhan49					2015	3121041	Khulna	22.7988	89.8664	C	No
BRRI dhan49_P23	Bangladeshi Modern Varieties	1	BRRIdhan49					2015	3161013	Khulna	22.2446	89.8326	C	No
BRRI dhan49_P24	Bangladeshi Modern Varieties	1	BRRIdhan49					2015	3161032	Khulna	22.2487	89.8339	C	No
BRRI dhan49_P26	Bangladeshi Modern Varieties	1	BRRIdhan49					2015	3221012	Khulna	22.8212	89.3371	C	No
BRRI dhan49_P27	Bangladeshi Modern Varieties	1	BRRIdhan49					2015	3221032	Khulna	23.0256	90.4285	C	No
BRRI dhan49_P39	Bangladeshi Modern Varieties	0.999772	BRRIdhan49					2014	153133	Khulna	24.6059	89.6442	C	No
BRRI dhan49_P40	Bangladeshi Modern Varieties	1	BRRIdhan49					2014	422124	Khulna	22.551	89.016	C	No
BRRI dhan49_P41	Bangladeshi Modern Varieties	0.999772	BRRIdhan49					2014	422133	Khulna	22.2854	89.1385	C	No
BRRI dhan49_P42	Bangladeshi Modern Varieties	1	BRRIdhan49					2014	422142	Khulna	22.2852	89.1385	C	No
BRRI dhan49_P43	Bangladeshi Modern Varieties	1	BRRIdhan49					2014	42112	Khulna	22.2846	89.1378	C	No
Binadhan7_P27	Bangladeshi Modern Varieties	0.999086	Swarna_Sub1					2014	532113	Rajshahi	24.338	88.7751	T	Yes
Binadhan7_P30	Bangladeshi Modern Varieties	0.999314	Swarna_Sub1					2014	532143	Rajshahi	24.3381	88.7757	T	Yes
Binadhan7_P31	Bangladeshi Modern Varieties	0.997943	Swarna_Sub1					2014	534114	Rajshahi	24.3944	88.4399	T	Yes
Binadhan7_P32	Bangladeshi Modern Varieties	0.996915	Swarna_Sub1					2014	534123	Rajshahi	24.3947	88.4392	T	Yes
BR11_P33	Bangladeshi Modern Varieties	0.999314	BR11_Sub1					2015	4251011	Rajshahi	24.2501	89.4207	T	Yes
BR11_Sub1_P10	Bangladeshi Modern Varieties	0.999542	BR11_Sub1					2015	4211023	Rajshahi	24.3485	89.6599	T	Yes
BR11_Sub1_P11	Bangladeshi Modern Varieties	0.999085	BR11_Sub1					2015	4221032	Rajshahi	24.4475	89.4349	T	Yes
BR11_Sub1_P12	Bangladeshi Modern Varieties	0.999085	BR11_Sub1					2015	4231013	Rajshahi	24.4531	89.5442	T	Yes
BR11_Sub1_P13	Bangladeshi Modern Varieties	1	BR11_Sub1					2015	4231033	Rajshahi	24.4525	89.5436	T	Yes
BR11_Sub1_P14	Bangladeshi Modern Varieties	0.999314	BR11_Sub1					2015	4241023	Rajshahi	24.2245	89.5815	T	Yes
BR11_Sub1_P15	Bangladeshi Modern Varieties	0.999314	BR11_Sub1					2015	4241043	Rajshahi	24.2488	89.5724	T	Yes
BR11_Sub1_P17	Bangladeshi Modern Varieties	0.999771	BR11_Sub1					2015	4251021	Rajshahi	24.4289	89.7033	T	Yes
BR11_Sub1_P18	Bangladeshi Modern Varieties	1	BR11_Sub1					2015	4261013	Rajshahi	24.4709	89.2899	T	Yes
BR11_Sub1_P50	Bangladeshi Modern Varieties	1	BR11_Sub1					2014	521122	Rajshahi	24.3185	88.9787	T	Yes
Swarna_Sub1_P34	Bangladeshi Modern Varieties	0.998399	Swarna_Sub1					2014	534111	Rajshahi	24.3944	88.4399	T	Yes
Swarna_Sub1_P35	Bangladeshi Modern Varieties	0.999543	Swarna_Sub1					2014	534121	Rajshahi	24.3947	88.4392	T	Yes
Binadhan7_P03	Bangladeshi Modern Varieties	1	BR10					2015	4111011	Rajshahi	24.143	89.2295	C	No
Binadhan7_P04	Bangladeshi Modern Varieties	1	BR10					2015	4111031	Rajshahi	23.536	89.2185	C	No
Binadhan7_P05	Bangladeshi Modern Varieties	1	BR10					2015	4111041	Rajshahi	24.143	89.2294	C	No
BRRI dhan49_P44	Bangladeshi Modern Varieties	1	BR10					2014	424124	Rajshahi	24.6834	89.1849	C	No
Polauerdhan	Bangladeshi Modern Varieties	1	BR10					2015	4161042	Rajshahi	24.0376	89.3382	C	No
BR11_P24	Bangladeshi Modern Varieties	1	BR11					2015	4211022	Rajshahi	24.3485	89.6599	C	No
BR11_P27	Bangladeshi Modern Varieties	1	BR11					2015	4221012	Rajshahi	24.6087	89.6443	C	No
BR11_P32	Bangladeshi Modern Varieties	1	BR11					2015	4241041	Rajshahi	24.2488	89.5724	C	No
BR11_P62	Bangladeshi Modern Varieties	1	BR11					2014	521133	Rajshahi	24.5842	89.5532	C	No
BR11_P63	Bangladeshi Modern Varieties	1	BR11					2014	522122	Rajshahi	24.3197	88.9726	C	No
BR11_P64	Bangladeshi Modern Varieties	1	BR11					2014	611112	Rajshahi	24.3387	89.0762	C	No
BR11_Sub1_P16	Bangladeshi Modern Varieties	1	BR11					2015	4251013	Rajshahi	24.2501	89.4207	C	No
Patjag_P01	Bangladeshi Modern Varieties	1	BR11					2015	4241012	Rajshahi	24.2263	89.5836	C	No
BRRI dhan49_P45	Bangladeshi Modern Varieties	1	BR23					2014	424133	Rajshahi	24.3391	89.0762	C	No
Binadhan7_P26	Bangladeshi Modern Varieties	1	BRRIdhan32					2014	524112	Rajshahi	24.2081	89.0922	C	No
BRRI dhan32_P02	Bangladeshi Modern Varieties	1	BRRIdhan33					2015	4211012	Rajshahi	24.3459	89.6604	C	No
BRRI dhan32_P03	Bangladeshi Modern Varieties	0.990764	BRRIdhan33					2015	4231024	Rajshahi	22.6954	89.0582	C	No
BRRI dhan32_P04	Bangladeshi Modern Varieties	0.999772	BRRIdhan33					2015	4241042	Rajshahi	24.2488	89.5724	C	No
Binadhan7_P25	Bangladeshi Modern Varieties	1	BRRIdhan39					2014	523112	Rajshahi	24.3493	89.1154	C	No
Swarna_Sub1_P33	Bangladeshi Modern Varieties	1	BRRIdhan49					2014	521121	Rajshahi	24.3185	88.9787	C	No
Binadhan7_P37	Bangladeshi Modern Varieties	0.999084	BR11_Sub1					2014	614112	Rangpur	25.4523	89.8206	T	Yes
BR11_P65	Bangladeshi Modern Varieties	0.989354	BR11					2014	611141	Rangpur	26.061	89.7708	C	No
Guti Swarna_P82	Bangladeshi Modern Varieties	1	BR11					2014	611122	Rangpur	26.0606	89.7715	C	No
Guti Swarna_P83	Bangladeshi Modern Varieties	1	BR11					2014	611132	Rangpur	25.9122	89.7308	C	No
Swarna_Sub1_P16	Bangladeshi Modern Varieties	1	BR11					2015	5221031	Rangpur	26.1305	88.3514	C	No
Swarna_Sub1_P38	Bangladeshi Modern Varieties	1	BR11					2014	611142	Rangpur	26.0554	89.773	C	No
Swarna_Sub1_P39	Bangladeshi Modern Varieties	1	BR11					2014	613142	Rangpur	25.9136	89.7271	C	No
BRRI dhan29_P02	Bangladeshi Modern Varieties	1	BR23					2014	315142	Rangpur	22.3916	90.1169	C	No
Ranjona_P01	Bangladeshi Modern Varieties	1	BR23					2015	5211023	Rangpur	24.1221	88.2632	C	No
Guti Swarna_P70	Bangladeshi Modern Varieties	1	BRRIdhan32					2014	524133	Rangpur	26.1573	88.3172	C	No
BRRI dhan44_P06	Bangladeshi Modern Varieties	0.997136	BRRIdhan40					2014	142143	Rangpur	22.4993	92.338	C	No
BRRI dhan49_P47	Bangladeshi Modern Varieties	1	BRRIdhan49					2014	522132	Rangpur	25.4502	89.8147	C	No
Guti Swarna_P42	Bangladeshi Modern Varieties	1	BRRIdhan49					2015	5161021	Rangpur	25.8341	88.6607	C	No
Guti Swarna_P43	Bangladeshi Modern Varieties	1	BRRIdhan49					2015	5161031	Rangpur	25.8366	88.6605	C	No
Kalijira_P37	Traditional Varieties	0.869495	BRRIdhan33	0.957067	ANLINGWUBAILI::IRGC 93363-1	China	ind1B	2014	135113	Barisal	22.2877	90.9838	C	No
BRRI dhan40_P08	Traditional Varieties	0.869445	BRRIdhan33	0.956905	ANLINGWUBAILI::IRGC 93363-1	China	ind1B	2014	136142	Barisal	22.3748	90.8186	C	No
SakkhorKhana_P04	Traditional Varieties	0.619422	BRRIdhan28	0.881724	ARC 10296::IRGC 12421-2	India	aro	2014	153112	Barisal	22.6661	90.0912	C	No
Chinigura_P01	Traditional Varieties	0.605511	BRRIdhan28	0.896775	ARC 10296::IRGC 12421-2	India	aro	2014	111131	Barisal	22.2153	90.3488	C	No
Sadamota_P18	Traditional Varieties	0.890433	BR11	0.899904	ARC 11245::IRGC 42651-2	India	ind2	2014	113131	Barisal	22.4567	90.1952	T	Yes
BR11_P57	Traditional Varieties	0.953488	BR10	0.945148	B 4414 F-MR-6-3::IRGC 117310-1	Indonesia	indx	2014	211131	Barisal	22.3748	90.8186	C	No
BR23_P13	Traditional Varieties	0.942427	BR10	0.938976	B 4414 F-MR-6-3::IRGC 117310-1	Indonesia	indx	2014	123144	Barisal	22.4561	90.2003	C	No
Swarna_Sub1_P19	Traditional Varieties	0.942427	BR10	0.938976	B 4414 F-MR-6-3::IRGC 117310-1	Indonesia	indx	2014	131111	Barisal	22.6878	90.6193	C	No
Swarna_Sub1_P21	Traditional Varieties	0.942427	BR10	0.938976	B 4414 F-MR-6-3::IRGC 117310-1	Indonesia	indx	2014	131131	Barisal	22.6856	90.619	C	No
Swarna_Sub1_P23	Traditional Varieties	0.942427	BR10	0.938976	B 4414 F-MR-6-3::IRGC 117310-1	Indonesia	indx	2014	132121	Barisal	22.543	90.6913	C	No
Swarna_Sub1_P24	Traditional Varieties	0.942427	BR10	0.938976	B 4414 F-MR-6-3::IRGC 117310-1	Indonesia	indx	2014	132142	Barisal	23.0649	90.8332	C	No
Nigershalhal	Traditional Varieties	0.942414	BR10	0.938962	B 4414 F-MR-6-3::IRGC 117310-1	Indonesia	indx	2014	123131	Barisal	22.4561	90.2003	C	No
BR22_P04	Traditional Varieties	0.942211	BR10	0.938756	B 4414 F-MR-6-3::IRGC 117310-1	Indonesia	indx	2014	123121	Barisal	20.5509	92.1344	C	No
BR22_P10	Traditional Varieties	0.942211	BR10	0.938756	B 4414 F-MR-6-3::IRGC 117310-1	Indonesia	indx	2014	126143	Barisal	22.529	90.2308	C	No
Kumargoir	Traditional Varieties	0.942211	BR10	0.938742	B 4414 F-MR-6-3::IRGC 117310-1	Indonesia	indx	2014	123124	Barisal	22.4554	90.2008	C	No
Swarna_Sub1_P20	Traditional Varieties	0.942211	BR10	0.938756	B 4414 F-MR-6-3::IRGC 117310-1	Indonesia	indx	2014	131122	Barisal	22.6918	90.6173	C	No
Swarna_Sub1_P22	Traditional Varieties	0.942197	BR10	0.938756	B 4414 F-MR-6-3::IRGC 117310-1	Indonesia	indx	2014	132112	Barisal	23.0622	90.8288	C	No
BR22_P03	Traditional Varieties	0.941494	BR10	0.938026	B 4414 F-MR-6-3::IRGC 117310-1	Indonesia	indx	2014	123112	Barisal	22.4552	90.2007	C	No
BR22_P05	Traditional Varieties	0.932168	BRRIdhan30	0.926798	B 4414 F-MR-6-3::IRGC 117310-1	Indonesia	indx	2014	123143	Barisal	22.4565	90.1997	C	No
BR22_P09	Traditional Varieties	0.916244	BRRIdhan29	0.911171	B 4414 F-MR-6-3::IRGC 117310-1	Indonesia	indx	2014	126134	Barisal	22.529	90.2308	C	No
Bhushiara_P10	Traditional Varieties	0.908461	BR10	0.904578	B 4414 F-MR-6-3::IRGC 117310-1	Indonesia	indx	2014	125141	Barisal	22.5505	90.2627	C	No
BR22_P07	Traditional Varieties	0.907305	BR10	0.903404	B 4414 F-MR-6-3::IRGC 117310-1	Indonesia	indx	2014	125144	Barisal	22.5505	90.2627	C	No
UNKNOWN_P02	Traditional Varieties	0.881295	BRRIdhan28	0.924601	BAANYALOJOPOIHUN::IRGC 7928-2	Sierra Leone	ind2	2014	134144	Barisal	22.2775	90.7172	C	No
Kajalshail_P02	Traditional Varieties	0.881283	BRRIdhan28	0.924626	BAANYALOJOPOIHUN::IRGC 7928-2	Sierra Leone	ind2	2014	134112	Barisal	22.2673	90.7122	C	No
Baunkhir_P03	Traditional Varieties	0.627662	LalBinni	0.948064	BEGUNBICHI 33::IRGC 29260-1	Bangladesh	aro	2014	151144	Barisal	22.4716	90.0834	C	No
Dudhkolom_P04	Traditional Varieties	0.845529	BRRIdhan28	0.90844	BLACK 28-564::IRGC 37815-2	Bangladesh	ind2	2014	111142	Barisal	21.664	92.3036	C	No
Sadamota_P29	Traditional Varieties	0.842332	BRRIdhan28	0.904575	BLACK 28-564::IRGC 37815-2	Bangladesh	ind2	2014	151112	Barisal	22.4727	90.0815	C	No
Jafforirri_P01	Traditional Varieties	0.839842	BRRIdhan28	0.905693	BLACK 28-564::IRGC 37815-2	Bangladesh	ind2	2014	123134	Barisal	22.4561	90.2003	C	No
Sugondhi_P02	Traditional Varieties	0.839568	BRRIdhan28	0.906349	BLACK 28-564::IRGC 37815-2	Bangladesh	ind2	2014	113123	Barisal	22.2797	92.2933	C	No
Dudhkolom_P02	Traditional Varieties	0.838833	BRRIdhan28	0.904518	BLACK 28-564::IRGC 37815-2	Bangladesh	ind2	2014	111122	Barisal	22.2141	90.3494	C	No
BR23_P12	Traditional Varieties	0.837904	BRRIdhan28	0.906693	BLACK 28-564::IRGC 37815-2	Bangladesh	ind2	2014	123133	Barisal	20.5509	92.1344	C	No
Dudhkolom_P01	Traditional Varieties	0.835461	BRRIdhan28	0.931635	BLACK 28-564::IRGC 37815-2	Bangladesh	ind2	2014	111114	Barisal	22.2148	90.3491	C	No
Dudhkolom_P03	Traditional Varieties	0.835461	BRRIdhan28	0.931619	BLACK 28-564::IRGC 37815-2	Bangladesh	ind2	2014	111132	Barisal	22.2153	90.3488	C	No
Baunkhir_P02	Traditional Varieties	0.831355	BRRIdhan28	0.924487	BLACK 28-564::IRGC 37815-2	Bangladesh	ind2	2014	151134	Barisal	22.4721	90.0822	C	No
Lalpaikkya_P04	Traditional Varieties	0.827133	BRRIdhan28	0.894917	BLACK 28-564::IRGC 37815-2	Bangladesh	ind2	2014	125132	Barisal	22.5509	90.2628	C	No
BRRI dhan41_P10	Traditional Varieties	0.930457	BRRIdhan28	0.89893	BR 51-115-4::IRGC 43999-1	Bangladesh	indx	2014	124111	Barisal	23.0389	90.1262	C	No
BRRI dhan41_P14	Traditional Varieties	0.930425	BRRIdhan28	0.899833	BR 51-115-4::IRGC 43999-1	Bangladesh	indx	2014	126113	Barisal	22.529	90.2308	C	No
BR11_P40	Traditional Varieties	0.843256	BRRIdhan48	0.867352	BUDDA	India	ind1B	2014	114122	Barisal	22.2874	92.2113	C	No
Lalpakra	Traditional Varieties	0.841897	BRRIdhan48	0.869017	BUDDA	India	ind1B	2014	121121	Barisal	22.5803	90.115	C	No
Dudhmona_P03	Traditional Varieties	0.841126	LalBinni	0.868784	BUDDA	India	ind1B	2014	121133	Barisal	22.5824	90.1141	C	No
Sadamota_P16	Traditional Varieties	0.615538	BRRIdhan28	0.922951	CR 44-1::IRGC 45397-1	India	aro	2014	112132	Barisal	22.3007	90.0704	C	No
BR11_P36	Traditional Varieties	0.615484	BRRIdhan28	0.92252	CR 44-1::IRGC 45397-1	India	aro	2014	112122	Barisal	22.2989	90.0732	C	No
Behtidhan	Traditional Varieties	0.614145	BRRIdhan28	0.922897	CR 44-1::IRGC 45397-1	India	aro	2014	114134	Barisal	22.1828	89.9852	C	No
Kalijira_P28	Traditional Varieties	0.613487	BRRIdhan28	0.927971	CR 44-1::IRGC 45397-1	India	aro	2014	112114	Barisal	22.2989	90.0732	C	No
BR11_P46	Traditional Varieties	0.85305	BRRIdhan28	0.925948	ECHORSAIL::IRGC 49182-1	Bangladesh	indx	2014	125123	Barisal	22.5484	90.2618	C	No
BRRI dhan48_P02	Traditional Varieties	0.848657	BRRIdhan46	0.924531	ECHORSAIL::IRGC 49182-1	Bangladesh	indx	2014	111134	Barisal	22.2153	90.3488	C	No
Moulata_P04	Traditional Varieties	0.848587	BRRIdhan46	0.927214	ECHORSAIL::IRGC 49182-1	Bangladesh	indx	2014	113144	Barisal	22.4571	90.1937	C	No
Moulata_P03	Traditional Varieties	0.848165	BRRIdhan46	0.931047	ECHORSAIL::IRGC 49182-1	Bangladesh	indx	2014	112143	Barisal	22.2943	90.0741	C	No
Lalchikon	Traditional Varieties	0.846977	BRRIdhan28	0.932394	ECHORSAIL::IRGC 49182-1	Bangladesh	indx	2014	114111	Barisal	22.1327	89.9852	C	No
Lalbusmoti	Traditional Varieties	0.849037	BRRIdhan46	0.93517	GANDHISAIL::IRGC 43826-2	Bangladesh	ind2	2014	122142	Barisal	21.5291	91.9457	C	No
Kalijira_P34	Traditional Varieties	0.614178	BRRIdhan28	0.92973	JC 157	India	aro	2014	123123	Barisal	20.5509	92.1344	C	No
Kalijira_P27	Traditional Varieties	0.613786	BRRIdhan28	0.928304	JC 157	India	aro	2014	111141	Barisal	21.664	92.3036	C	No
Pajam_P15	Traditional Varieties	0.845097	LalBinni	0.887556	KAMRANGA::IRGC 26373-2	Bangladesh	ind2	2014	121123	Barisal	22.5803	90.115	C	No
BR11_Sub1_P21	Traditional Varieties	0.890943	BRRIdhan28	0.900707	KAZALSAIL::IRGC 37161-2	Bangladesh	ind2	2014	124121	Barisal	23.0405	90.1257	C	No
Kajalshail_P01	Traditional Varieties	0.856744	BRRIdhan46	0.932295	KAZALSAIL::IRGC 37161-2	Bangladesh	ind2	2014	132113	Barisal	22.5433	90.6906	C	No
Kajalshail_P04	Traditional Varieties	0.854172	BRRIdhan46	0.953051	KAZALSAIL::IRGC 37161-2	Bangladesh	ind2	2014	134133	Barisal	22.2614	90.7161	C	No
Kalakora	Traditional Varieties	0.853607	BRRIdhan46	0.95371	KAZALSAIL::IRGC 37161-2	Bangladesh	ind2	2014	135142	Barisal	22.2797	90.9814	C	No
Kalijira_P38	Traditional Varieties	0.848843	BRRIdhan28	0.917948	KAZALSAIL::IRGC 37161-2	Bangladesh	ind2	2014	136113	Barisal	22.3749	90.818	C	No
BRRI dhan48_P01	Traditional Varieties	0.84453	BRRIdhan46	0.944105	KAZALSAIL::IRGC 37161-2	Bangladesh	ind2	2014	111111	Barisal	21.6697	92.2956	C	No
Kajalshail_P05	Traditional Varieties	0.839715	BRRIdhan46	0.940816	KAZALSAIL::IRGC 37161-2	Bangladesh	ind2	2014	134143	Barisal	22.2775	90.7172	C	No
BR23_P17	Traditional Varieties	0.83702	BRRIdhan46	0.924371	KAZALSAIL::IRGC 37161-2	Bangladesh	ind2	2014	134131	Barisal	22.1876	90.6723	C	No
Dudhmona_P04	Traditional Varieties	0.85251	BR11	0.904095	LATA MONA::IRGC 49333-1	Bangladesh	ind2	2014	121142	Barisal	22.5831	90.1138	C	No
BR11_P42	Traditional Varieties	0.842778	BR11	0.900941	LATA MONA::IRGC 49333-1	Bangladesh	ind2	2014	121132	Barisal	22.5795	90.1129	C	No
Dudhmona_P05	Traditional Varieties	0.841551	BRRIdhan46	0.896215	LATA MONA::IRGC 49333-1	Bangladesh	ind2	2014	122112	Barisal	22.4534	90.1828	C	No
BinniDhan_P01	Traditional Varieties	0.831469	LalBinni	0.894656	LATA MONA::IRGC 49333-1	Bangladesh	ind2	2014	153132	Barisal	22.6584	90.094	C	No
Kalijira_P33	Traditional Varieties	0.623007	BRRIdhan28	0.911132	MADHUWA KARIA::IRGC 16138-2	Nepal	aro	2014	122144	Barisal	21.5291	91.9457	C	No
BR11_P37	Traditional Varieties	0.617357	BRRIdhan28	0.921238	MADHUWA KARIA::IRGC 16138-2	Nepal	aro	2014	112134	Barisal	22.2983	90.0733	C	No
Kalijira_P39	Traditional Varieties	0.612	BRRIdhan28	0.922563	MADHUWA KARIA::IRGC 16138-2	Nepal	aro	2014	136134	Barisal	22.3749	90.8186	C	No
Ghobura	Traditional Varieties	0.830428	Swarna_Sub1	0.937661	NOLOS::IRGC 77285-1	Bangladesh	ind2	2014	124144	Barisal	23.0404	90.1243	C	No
BR23_P11	Traditional Varieties	0.862294	BRRIdhan39	0.87795	PARIJAT::IRGC 37272-2	Bangladesh	indx	2014	123122	Barisal	22.4552	90.2007	C	No
Pajam_P16	Traditional Varieties	0.882025	Binadhan12	0.944209	PATISAIL::IRGC 37562-1	Bangladesh	ind3	2014	124141	Barisal	23.0404	90.1243	C	No
BR11_Sub1_P42	Traditional Varieties	0.913945	BRRIdhan28	0.981612	PATNAI 31-679::IRGC 38149-2	Bangladesh	ind2	2014	136143	Barisal	22.3748	90.8186	C	No
Balam_P03	Traditional Varieties	0.843961	BRRIdhan28	0.901874	SADAJIRA 19-317::IRGC 38344-2	Bangladesh	ind2	2014	153131	Barisal	22.6584	90.094	C	No
Sugondhi_P01	Traditional Varieties	0.856113	BRRIdhan28	0.920193	SADAJIRA (DEEP STRAW) 16-194::IRGC 38251-2	Bangladesh	indx	2014	113111	Barisal	22.4581	90.1843	C	No
Dudhkolom_P13	Traditional Varieties	0.853667	BRRIdhan28	0.910229	SADAJIRA (DEEP STRAW) 16-194::IRGC 38251-2	Bangladesh	indx	2014	153144	Barisal	22.6584	90.091	C	No
Sadamota_P22	Traditional Varieties	0.851942	BRRIdhan28	0.90222	SADAJIRA (DEEP STRAW) 16-194::IRGC 38251-2	Bangladesh	indx	2014	114141	Barisal	22.1826	89.9859	C	No
Sadachikon_P05	Traditional Varieties	0.850908	BRRIdhan28	0.904717	SADAJIRA (DEEP STRAW) 16-194::IRGC 38251-2	Bangladesh	indx	2014	152121	Barisal	22.7113	89.93	C	No
Sadachikon_P01	Traditional Varieties	0.850906	Swarna_Sub1	0.959573	SADAJIRA (DEEP STRAW) 16-194::IRGC 38251-2	Bangladesh	indx	2014	112144	Barisal	22.2943	90.0741	C	No
Bashful_P01	Traditional Varieties	0.849501	BRRIdhan46	0.933639	SADAJIRA (DEEP STRAW) 16-194::IRGC 38251-2	Bangladesh	indx	2014	153114	Barisal	22.6661	90.0912	C	No
Chinigura_P02	Traditional Varieties	0.849326	LalBinni	0.925622	SADAJIRA (DEEP STRAW) 16-194::IRGC 38251-2	Bangladesh	indx	2014	125122	Barisal	22.5509	90.2628	C	No
BR11_P44	Traditional Varieties	0.849291	LalBinni	0.925722	SADAJIRA (DEEP STRAW) 16-194::IRGC 38251-2	Bangladesh	indx	2014	123142	Barisal	22.5831	90.1138	C	No
BR11_P45	Traditional Varieties	0.849129	LalBinni	0.925639	SADAJIRA (DEEP STRAW) 16-194::IRGC 38251-2	Bangladesh	indx	2014	125114	Barisal	22.4565	90.1997	C	No
Lalpaikkya_P03	Traditional Varieties	0.849129	LalBinni	0.925639	SADAJIRA (DEEP STRAW) 16-194::IRGC 38251-2	Bangladesh	indx	2014	125121	Barisal	22.5509	90.2628	C	No
Bhushiara_P09	Traditional Varieties	0.849094	LalBinni	0.925739	SADAJIRA (DEEP STRAW) 16-194::IRGC 38251-2	Bangladesh	indx	2014	125131	Barisal	22.5509	90.2628	C	No
Jafforirri_P02	Traditional Varieties	0.849094	LalBinni	0.925739	SADAJIRA (DEEP STRAW) 16-194::IRGC 38251-2	Bangladesh	indx	2014	125143	Barisal	22.5505	90.2627	C	No
BR11_P43	Traditional Varieties	0.849059	LalBinni	0.925687	SADAJIRA (DEEP STRAW) 16-194::IRGC 38251-2	Bangladesh	indx	2014	121143	Barisal	22.5824	90.1141	C	No
BRRI dhan41_P09	Traditional Varieties	0.847057	BRRIdhan28	0.928706	SADAJIRA (DEEP STRAW) 16-194::IRGC 38251-2	Bangladesh	indx	2014	123113	Barisal	22.4552	90.2007	C	No
Bashful_P02	Traditional Varieties	0.845797	Swarna_Sub1	0.932391	SADAJIRA (DEEP STRAW) 16-194::IRGC 38251-2	Bangladesh	indx	2014	153143	Barisal	22.6584	90.091	C	No
Dudhkolom_P11	Traditional Varieties	0.845177	BRRIdhan28	0.90203	SADAJIRA (DEEP STRAW) 16-194::IRGC 38251-2	Bangladesh	indx	2014	153113	Barisal	22.6661	90.0912	C	No
Dudhkolom_P12	Traditional Varieties	0.845177	BRRIdhan28	0.902007	SADAJIRA (DEEP STRAW) 16-194::IRGC 38251-2	Bangladesh	indx	2014	153123	Barisal	22.6661	90.0912	C	No
Lalpaikkya_P05	Traditional Varieties	0.84343	LalBinni	0.896889	SADAJIRA (DEEP STRAW) 16-194::IRGC 38251-2	Bangladesh	indx	2014	125142	Barisal	22.5505	90.2627	C	No
Bhushiara_P04	Traditional Varieties	0.843393	LalBinni	0.896865	SADAJIRA (DEEP STRAW) 16-194::IRGC 38251-2	Bangladesh	indx	2014	123111	Barisal	22.4552	90.2007	C	No
Kachamota_P08	Traditional Varieties	0.842093	Swarna_Sub1	0.904014	SADAJIRA (DEEP STRAW) 16-194::IRGC 38251-2	Bangladesh	indx	2014	152132	Barisal	22.7084	89.9276	C	No
BR23_P16	Traditional Varieties	0.924008	BRRIdhan28	0.908554	SR 26 B::IRGC 10803-2	India	ind2	2014	133133	Barisal	22.1877	90.6723	C	No
BR22_P08	Traditional Varieties	0.913897	BRRIdhan28	0.876329	SR 26 B::IRGC 10803-2	India	ind2	2014	126124	Barisal	22.5289	90.231	C	No
BRRI dhan44_P04	Traditional Varieties	0.761225	Swarna_Sub1	0.951984	SUNGA WALA::IRGC 26802-1	Bangladesh	aus	2014	126141	Barisal	22.529	90.2308	T	Yes
Lalpaikkya_P02	Traditional Varieties	0.631401	Swarna_Sub1	0.936798	TK DEEP STRAW 34-786::IRGC 38522-1	Bangladesh	aro	2014	125112	Barisal	22.5484	90.2618	C	No
Sadamota_P31	Traditional Varieties	0.630343	Swarna_Sub1	0.937383	TK DEEP STRAW 34-786::IRGC 38522-1	Bangladesh	aro	2014	151142	Barisal	22.4716	90.0834	C	No
Bhushiara_P05	Traditional Varieties	0.629825	Swarna_Sub1	0.934691	TK DEEP STRAW 34-786::IRGC 38522-1	Bangladesh	aro	2014	123132	Barisal	22.4561	90.2003	C	No
Kachamota_P06	Traditional Varieties	0.629296	Swarna_Sub1	0.940398	TK DEEP STRAW 34-786::IRGC 38522-1	Bangladesh	aro	2014	151123	Barisal	22.4747	90.0811	C	No
Dudhkolom_P14	Traditional Varieties	0.62921	Swarna_Sub1	0.945911	TK DEEP STRAW 34-786::IRGC 38522-1	Bangladesh	aro	2014	151141	Barisal	22.4716	90.0834	C	No
Arghora	Traditional Varieties	0.629149	Swarna_Sub1	0.940192	TK DEEP STRAW 34-786::IRGC 38522-1	Bangladesh	aro	2014	153121	Barisal	22.6661	90.0912	C	No
Bhushiara_P03	Traditional Varieties	0.629047	Swarna_Sub1	0.942457	TK DEEP STRAW 34-786::IRGC 38522-1	Bangladesh	aro	2014	122141	Barisal	21.5291	91.9457	C	No
Hugli_P02	Traditional Varieties	0.628942	Swarna_Sub1	0.940351	TK DEEP STRAW 34-786::IRGC 38522-1	Bangladesh	aro	2014	152123	Barisal	22.7113	89.93	C	No
Bhushiara_P02	Traditional Varieties	0.628855	Swarna_Sub1	0.940351	TK DEEP STRAW 34-786::IRGC 38522-1	Bangladesh	aro	2014	122122	Barisal	22.4534	90.1827	C	No
BR22_P06	Traditional Varieties	0.628855	Swarna_Sub1	0.940454	TK DEEP STRAW 34-786::IRGC 38522-1	Bangladesh	aro	2014	125124	Barisal	22.5509	90.2628	C	No
Kachamota_P07	Traditional Varieties	0.628855	Swarna_Sub1	0.940337	TK DEEP STRAW 34-786::IRGC 38522-1	Bangladesh	aro	2014	152124	Barisal	22.7113	89.93	C	No
Bhushiara_P11	Traditional Varieties	0.628829	Swarna_Sub1	0.939827	TK DEEP STRAW 34-786::IRGC 38522-1	Bangladesh	aro	2014	126122	Barisal	22.5289	90.231	C	No
Bhushiara_P01	Traditional Varieties	0.628768	Swarna_Sub1	0.940337	TK DEEP STRAW 34-786::IRGC 38522-1	Bangladesh	aro	2014	122111	Barisal	22.4534	90.1828	C	No
Bhushiara_P07	Traditional Varieties	0.628768	Swarna_Sub1	0.940337	TK DEEP STRAW 34-786::IRGC 38522-1	Bangladesh	aro	2014	124112	Barisal	21.2771	92.0863	C	No
Mothamota_P02	Traditional Varieties	0.628768	Swarna_Sub1	0.940454	TK DEEP STRAW 34-786::IRGC 38522-1	Bangladesh	aro	2014	113132	Barisal	22.4567	90.1952	C	No
Baunkhir_P01	Traditional Varieties	0.627575	Swarna_Sub1	0.941727	TK DEEP STRAW 34-786::IRGC 38522-1	Bangladesh	aro	2014	151124	Barisal	22.4747	90.0811	C	No
BR11_P41	Traditional Varieties	0.627456	Swarna_Sub1	0.938143	TK DEEP STRAW 34-786::IRGC 38522-1	Bangladesh	aro	2014	121112	Barisal	22.1831	89.9855	C	No
Bhushiara_P12	Traditional Varieties	0.626665	Swarna_Sub1	0.938202	TK DEEP STRAW 34-786::IRGC 38522-1	Bangladesh	aro	2014	126132	Barisal	22.529	90.2308	C	No
Hugli_P03	Traditional Varieties	0.626637	Swarna_Sub1	0.936783	TK DEEP STRAW 34-786::IRGC 38522-1	Bangladesh	aro	2014	152141	Barisal	22.7076	89.9276	C	No
Balam_P04	Traditional Varieties	0.625822	BRRIdhan28	0.913247	TK DEEP STRAW 34-786::IRGC 38522-1	Bangladesh	aro	2014	152122	Barisal	22.7113	89.93	C	No
Lalmota_P15	Traditional Varieties	0.624912	BR24	0.946529	TK DEEP STRAW 34-786::IRGC 38522-1	Bangladesh	aro	2014	151133	Barisal	22.4721	90.0822	C	No
Sadamota_P28	Traditional Varieties	0.624091	Swarna_Sub1	0.946228	TK DEEP STRAW 34-786::IRGC 38522-1	Bangladesh	aro	2014	153141	Barisal	22.6584	90.091	C	No
Nakhusimota_P05	Traditional Varieties	0.624061	BRRIdhan28	0.944224	TK DEEP STRAW 34-786::IRGC 38522-1	Bangladesh	aro	2014	152134	Barisal	22.7084	89.9276	C	No
Bhushiara_P06	Traditional Varieties	0.623714	Swarna_Sub1	0.950269	TK DEEP STRAW 34-786::IRGC 38522-1	Bangladesh	aro	2014	123141	Barisal	22.4565	90.1997	C	No
Mothamota_P01	Traditional Varieties	0.623331	Swarna_Sub1	0.945223	TK DEEP STRAW 34-786::IRGC 38522-1	Bangladesh	aro	2014	112124	Barisal	22.2983	90.0733	C	No
BR11_P39	Traditional Varieties	0.623301	Swarna_Sub1	0.945197	TK DEEP STRAW 34-786::IRGC 38522-1	Bangladesh	aro	2014	113134	Barisal	22.4581	90.1843	C	No
Dudhmona_P01	Traditional Varieties	0.623272	BRRIdhan28	0.895341	TK DEEP STRAW 34-786::IRGC 38522-1	Bangladesh	aro	2014	121113	Barisal	21.7499	92.0398	C	No
Pajam_P14	Traditional Varieties	0.623183	BRRIdhan28	0.895341	TK DEEP STRAW 34-786::IRGC 38522-1	Bangladesh	aro	2014	121114	Barisal	21.7499	92.0398	C	No
Sadamota_P21	Traditional Varieties	0.623154	Swarna_Sub1	0.948075	TK DEEP STRAW 34-786::IRGC 38522-1	Bangladesh	aro	2014	114131	Barisal	22.1828	89.9852	C	No
Hugli_P01	Traditional Varieties	0.623068	Swarna_Sub1	0.948982	TK DEEP STRAW 34-786::IRGC 38522-1	Bangladesh	aro	2014	152112	Barisal	22.7119	89.9306	C	No
Lalmota_P11	Traditional Varieties	0.623066	Swarna_Sub1	0.948063	TK DEEP STRAW 34-786::IRGC 38522-1	Bangladesh	aro	2014	114132	Barisal	22.1828	89.9852	C	No
Lalmota_P12	Traditional Varieties	0.622978	Swarna_Sub1	0.948167	TK DEEP STRAW 34-786::IRGC 38522-1	Bangladesh	aro	2014	114142	Barisal	22.1826	89.9859	C	No
Lalmota_P18	Traditional Varieties	0.622679	BRRIdhan28	0.955779	TK DEEP STRAW 34-786::IRGC 38522-1	Bangladesh	aro	2014	152143	Barisal	22.7076	89.9276	C	No
Sadamota_P13	Traditional Varieties	0.622564	Swarna_Sub1	0.948901	TK DEEP STRAW 34-786::IRGC 38522-1	Bangladesh	aro	2014	111143	Barisal	21.664	92.3036	C	No
Rajashail_P01	Traditional Varieties	0.622293	BRRIdhan28	0.930986	TK DEEP STRAW 34-786::IRGC 38522-1	Bangladesh	aro	2014	125133	Barisal	22.5509	90.2628	C	No
Sadamota_P26	Traditional Varieties	0.622272	Swarna_Sub1	0.945004	TK DEEP STRAW 34-786::IRGC 38522-1	Bangladesh	aro	2014	153124	Barisal	22.6661	90.0912	C	No
SakkhorKhana_P05	Traditional Varieties	0.622063	BRRIdhan28	0.915592	TK DEEP STRAW 34-786::IRGC 38522-1	Bangladesh	aro	2014	152111	Barisal	22.7119	89.9306	C	No
Sadamota_P14	Traditional Varieties	0.621923	Swarna_Sub1	0.945302	TK DEEP STRAW 34-786::IRGC 38522-1	Bangladesh	aro	2014	112112	Barisal	22.2989	90.0732	C	No
Sadamota_P17	Traditional Varieties	0.621358	Swarna_Sub1	0.951975	TK DEEP STRAW 34-786::IRGC 38522-1	Bangladesh	aro	2014	112142	Barisal	22.2943	90.0741	C	No
Lalmota_P16	Traditional Varieties	0.621209	BRRIdhan28	0.939387	TK DEEP STRAW 34-786::IRGC 38522-1	Bangladesh	aro	2014	152113	Barisal	22.7119	89.9306	C	No
Mothamota_P05	Traditional Varieties	0.621064	BRRIdhan28	0.953162	TK DEEP STRAW 34-786::IRGC 38522-1	Bangladesh	aro	2014	114143	Barisal	22.1826	89.9859	C	No
Bhushiara_P08	Traditional Varieties	0.621053	Swarna_Sub1	0.957263	TK DEEP STRAW 34-786::IRGC 38522-1	Bangladesh	aro	2014	125111	Barisal	22.5484	90.2618	C	No
Nakhusimota_P06	Traditional Varieties	0.620945	Swarna_Sub1	0.950528	TK DEEP STRAW 34-786::IRGC 38522-1	Bangladesh	aro	2014	152142	Barisal	22.7076	89.9276	C	No
Balam_P05	Traditional Varieties	0.620794	Swarna_Sub1	0.953581	TK DEEP STRAW 34-786::IRGC 38522-1	Bangladesh	aro	2014	152133	Barisal	22.7084	89.9276	C	No
Holdagota_P02	Traditional Varieties	0.620388	Swarna_Sub1	0.956812	TK DEEP STRAW 34-786::IRGC 38522-1	Bangladesh	aro	2014	122121	Barisal	22.4534	90.1827	C	No
Lalmota_P05	Traditional Varieties	0.620033	BR24	0.952793	TK DEEP STRAW 34-786::IRGC 38522-1	Bangladesh	aro	2014	111133	Barisal	22.2153	90.3488	C	No
Sadamota_P15	Traditional Varieties	0.619915	Binadhan12	0.957196	TK DEEP STRAW 34-786::IRGC 38522-1	Bangladesh	aro	2014	112123	Barisal	22.2983	90.0733	C	No
Kalijira_P32	Traditional Varieties	0.61968	BRRIdhan28	0.951123	TK DEEP STRAW 34-786::IRGC 38522-1	Bangladesh	aro	2014	121111	Barisal	21.7499	92.0398	C	No
Lalmota_P17	Traditional Varieties	0.619338	Swarna_Sub1	0.956058	TK DEEP STRAW 34-786::IRGC 38522-1	Bangladesh	aro	2014	152131	Barisal	22.7084	89.9276	C	No
Sadamota_P12	Traditional Varieties	0.618958	BRRIdhan28	0.941659	TK DEEP STRAW 34-786::IRGC 38522-1	Bangladesh	aro	2014	111123	Barisal	22.2141	90.3494	C	No
Sadamota_P30	Traditional Varieties	0.618813	Swarna_Sub1	0.952085	TK DEEP STRAW 34-786::IRGC 38522-1	Bangladesh	aro	2014	151122	Barisal	22.4747	90.0811	C	No
Sadamota_P27	Traditional Varieties	0.618757	Swarna_Sub1	0.955514	TK DEEP STRAW 34-786::IRGC 38522-1	Bangladesh	aro	2014	153134	Barisal	22.6584	90.094	C	No
Kalijira_P29	Traditional Varieties	0.618269	BRRIdhan28	0.951613	TK DEEP STRAW 34-786::IRGC 38522-1	Bangladesh	aro	2014	112121	Barisal	22.2983	90.0733	C	No
Lalmota_P07	Traditional Varieties	0.618269	BRRIdhan28	0.951391	TK DEEP STRAW 34-786::IRGC 38522-1	Bangladesh	aro	2014	112133	Barisal	22.3007	90.0704	C	No
Lalmota_P10	Traditional Varieties	0.61746	BR24	0.944875	TK DEEP STRAW 34-786::IRGC 38522-1	Bangladesh	aro	2014	114124	Barisal	22.1831	89.9855	C	No
Kalijira_P43	Traditional Varieties	0.617425	Swarna_Sub1	0.958519	TK DEEP STRAW 34-786::IRGC 38522-1	Bangladesh	aro	2014	151111	Barisal	22.4727	90.0815	C	No
Lalmota_P09	Traditional Varieties	0.617219	BR24	0.947461	TK DEEP STRAW 34-786::IRGC 38522-1	Bangladesh	aro	2014	114112	Barisal	21.8755	92.3952	C	No
Mothamota_P03	Traditional Varieties	0.616969	BR24	0.941328	TK DEEP STRAW 34-786::IRGC 38522-1	Bangladesh	aro	2014	113142	Barisal	22.4571	90.1937	C	No
Sadamota_P20	Traditional Varieties	0.616517	BRRIdhan28	0.944275	TK DEEP STRAW 34-786::IRGC 38522-1	Bangladesh	aro	2014	114113	Barisal	21.8755	92.3952	C	No
Kalijira_P31	Traditional Varieties	0.615656	BR24	0.950457	TK DEEP STRAW 34-786::IRGC 38522-1	Bangladesh	aro	2014	114133	Barisal	22.1828	89.9852	C	No
Lalmota_P08	Traditional Varieties	0.615638	BR24	0.949111	TK DEEP STRAW 34-786::IRGC 38522-1	Bangladesh	aro	2014	112141	Barisal	22.2943	90.0741	C	No
Lalmota_P06	Traditional Varieties	0.615511	BR24	0.949063	TK DEEP STRAW 34-786::IRGC 38522-1	Bangladesh	aro	2014	112113	Barisal	22.2989	90.0732	C	No
SakkhorKhana_P01	Traditional Varieties	0.614833	BR24	0.948349	TK DEEP STRAW 34-786::IRGC 38522-1	Bangladesh	aro	2014	114144	Barisal	22.1826	89.9859	C	No
Kalijira_P30	Traditional Varieties	0.613021	BRRIdhan28	0.960019	TK DEEP STRAW 34-786::IRGC 38522-1	Bangladesh	aro	2014	112131	Barisal	22.3007	90.0704	C	No
Sadamota_P19	Traditional Varieties	0.611713	BR24	0.962374	TK DEEP STRAW 34-786::IRGC 38522-1	Bangladesh	aro	2014	113143	Barisal	22.4571	90.1937	C	No
Binadhan8	Traditional Varieties	0.62729	BRRIdhan28	0.93426	TK RED 35-799::IRGC 38535-1	Bangladesh	aro	2014	151113	Barisal	22.4727	90.0815	C	No
BRRI dhan41_P12	Traditional Varieties	0.913761	BR11	0.898209	UPRH 265::IRGC 61689-1	India	indx	2014	124132	Barisal	23.0407	90.1247	C	No
Tepuirri	Traditional Varieties	0.91018	BR11	0.893369	UPRH 265::IRGC 61689-1	India	indx	2014	111144	Barisal	21.664	92.3036	C	No
BR11_P38	Traditional Varieties	0.906401	BR11	0.88834	UPRH 265::IRGC 61689-1	India	indx	2014	113114	Barisal	22.3007	90.0704	C	No
Swarna_Sub1_P02	Traditional Varieties	0.835425	BRRIdhan28	0.896696	ARC 7236::IRGC 12335-1	India	ind2	2015	1431042	Chittagong	22.5875	92.1096	C	No
Swarna_Sub1_P29	Traditional Varieties	0.953218	BRRIdhan28	0.923329	B 4414 F-MR-6-3::IRGC 117310-1	Indonesia	indx	2014	212121	Chittagong	23.0904	90.6805	C	No
BR11_Sub1_P44	Traditional Varieties	0.942427	BR10	0.938976	B 4414 F-MR-6-3::IRGC 117310-1	Indonesia	indx	2014	212112	Chittagong	24.1889	90.3096	C	No
BR22_P22	Traditional Varieties	0.942427	BR10	0.938976	B 4414 F-MR-6-3::IRGC 117310-1	Indonesia	indx	2014	228121	Chittagong	22.6479	91.6423	C	No
BR22_P23	Traditional Varieties	0.942427	BR10	0.938976	B 4414 F-MR-6-3::IRGC 117310-1	Indonesia	indx	2014	228142	Chittagong	22.6497	91.6397	C	No
Pajam_P19	Traditional Varieties	0.942427	BR10	0.938976	B 4414 F-MR-6-3::IRGC 117310-1	Indonesia	indx	2014	222121	Chittagong	22.4333	91.8352	C	No
BR22_P20	Traditional Varieties	0.942414	BR10	0.939079	B 4414 F-MR-6-3::IRGC 117310-1	Indonesia	indx	2014	227142	Chittagong	22.0751	92.0391	C	No
Pajam_P20	Traditional Varieties	0.942211	BR10	0.938845	B 4414 F-MR-6-3::IRGC 117310-1	Indonesia	indx	2014	222132	Chittagong	22.4324	91.8369	C	No
BR22_P21	Traditional Varieties	0.927875	BR10	0.939545	BAIANG 6::IRGC 6129-1	Indonesia	indx	2014	228113	Chittagong	22.6497	91.6397	C	No
KalamPayjam_P01	Traditional Varieties	0.859155	BRRIdhan28	0.871201	BENGALY MORIMO::IRGC 10976-1	Madagascar	ind2	2015	1241012	Chittagong	21.2772	92.083	C	No
BRRI dhan42	Traditional Varieties	0.856089	BRRIdhan33	0.862669	BENGALY MORIMO::IRGC 10976-1	Madagascar	ind2	2015	1211022	Chittagong	21.751	92.0392	C	No
BRRI dhan44_P08	Traditional Varieties	0.943388	BRRIdhan44	0.903081	BR 51-115-4::IRGC 43999-1	Bangladesh	indx	2014	225111	Chittagong	22.457	92.0261	C	No
Horidhan_P23	Traditional Varieties	0.931482	BRRIdhan28	0.905681	BR 51-115-4::IRGC 43999-1	Bangladesh	indx	2014	211112	Chittagong	24.0024	90.399	C	No
Horidhan_P04	Traditional Varieties	0.881671	BRRIdhan33	0.881667	CHAMA (DWARF)::IRGC 69487-1	Zambia	ind1B	2015	1241021	Chittagong	21.1716	92.0454	C	No
Indianpayjam_P01	Traditional Varieties	0.872423	BRRIdhan33	0.880373	CHAMA (DWARF)::IRGC 69487-1	Zambia	ind1B	2015	1111031	Chittagong	21.6643	92.3034	C	No
BR11_P01	Traditional Varieties	0.871966	BRRIdhan39	0.882396	CHAMA (DWARF)::IRGC 69487-1	Zambia	ind1B	2015	1131042	Chittagong	22.2735	92.291	C	No
Lalpayjam	Traditional Varieties	0.867879	BRRIdhan33	0.869816	CHAMA (DWARF)::IRGC 69487-1	Zambia	ind1B	2015	1121022	Chittagong	21.7723	92.2171	C	No
Suphali	Traditional Varieties	0.862509	BRRIdhan33	0.862479	CHAMA (DWARF)::IRGC 69487-1	Zambia	ind1B	2015	1141032	Chittagong	21.8773	92.3963	C	No
Horidhan_P01	Traditional Varieties	0.868182	BRRIdhan28	0.867217	GAJALE	Nepal	indx	2015	1121021	Chittagong	21.7723	92.2171	C	No
BRRI dhan44_P09	Traditional Varieties	0.854634	BRRIdhan33	0.879714	IR 57924-24::IRTP 16675-C1	Philippines	indx	2014	228122	Chittagong	22.6479	91.6423	C	No
SonaliPayjam_P05	Traditional Varieties	0.859897	Binadhan7	0.981155	IR66897B	Philippines	ind1B	2015	1321022	Chittagong	23.0649	90.8332	C	No
Horidhan_P06	Traditional Varieties	0.858796	Binadhan7	0.985495	IR66897B	Philippines	ind1B	2015	1321021	Chittagong	23.0649	90.8332	C	No
BR23_P02	Traditional Varieties	0.856543	BRRIdhan39	0.934024	IR66897B	Philippines	ind1B	2015	1321012	Chittagong	23.0652	90.8338	C	No
BR11_P03	Traditional Varieties	0.856538	Binadhan7	0.977658	IR66897B	Philippines	ind1B	2015	1411021	Chittagong	23.1867	92.1986	C	No
BRRI dhan41_P06	Traditional Varieties	0.856337	BRRIdhan39	0.93019	IR66897B	Philippines	ind1B	2015	1311042	Chittagong	22.9398	90.9417	C	No
Chiniguradhan_P03	Traditional Varieties	0.855971	BRRIdhan39	0.93326	IR66897B	Philippines	ind1B	2015	1321011	Chittagong	23.0652	90.8338	C	No
Horidhan_P09	Traditional Varieties	0.855932	Binadhan7	0.983154	IR66897B	Philippines	ind1B	2015	1411031	Chittagong	23.1876	92.1987	C	No
BR22_P01	Traditional Varieties	0.855341	Binadhan7	0.973546	IR66897B	Philippines	ind1B	2015	1321031	Chittagong	23.0652	90.8345	C	No
Binni_P06	Traditional Varieties	0.854922	Binadhan7	0.982314	IR66897B	Philippines	ind1B	2015	1411023	Chittagong	22.3896	90.1187	C	No
Swarna_P02	Traditional Varieties	0.854755	Binadhan7	0.98207	IR66897B	Philippines	ind1B	2015	1321041	Chittagong	23.064	90.8367	C	No
BR11_P02	Traditional Varieties	0.854602	Binadhan7	0.984108	IR66897B	Philippines	ind1B	2015	1411012	Chittagong	22.3929	90.1162	C	No
Horidhan_P07	Traditional Varieties	0.853233	Binadhan7	0.980235	IR66897B	Philippines	ind1B	2015	1321042	Chittagong	23.064	90.8367	C	No
Chiniguradhan_P04	Traditional Varieties	0.852238	Binadhan7	0.979798	IR66897B	Philippines	ind1B	2015	1321032	Chittagong	23.0652	90.8345	C	No
Araimassa	Traditional Varieties	0.851968	BR23	0.995536	IR66897B	Philippines	ind1B	2015	1421011	Chittagong	22.4991	92.3381	C	No
Horidhan_P08	Traditional Varieties	0.851821	Binadhan7	0.971016	IR66897B	Philippines	ind1B	2015	1411011	Chittagong	23.1872	92.1986	C	No
Binni_P07	Traditional Varieties	0.851736	BR23	0.995183	IR66897B	Philippines	ind1B	2015	1411041	Chittagong	23.1876	92.1987	C	No
Indianpayjam_P07	Traditional Varieties	0.842522	BRRIdhan39	0.911897	IR66897B	Philippines	ind1B	2015	1411032	Chittagong	23.1876	92.1987	C	No
BRRI dhan49_P05	Traditional Varieties	0.842326	BRRIdhan39	0.912154	IR66897B	Philippines	ind1B	2015	1411042	Chittagong	23.1876	92.1987	C	No
Horidhan_P10	Traditional Varieties	0.94374	BR10	0.980871	IRGA 346-111-2-1F::IRGC 117341-1	Colombia	indx	2015	1431012	Chittagong	22.5876	92.1096	C	No
BR10_P25	Traditional Varieties	0.903602	BR10	0.938404	IRGA 346-111-2-1F::IRGC 117341-1	Colombia	indx	2014	212122	Chittagong	23.0939	90.7446	C	No
Swarna_Sub1_P28	Traditional Varieties	0.903118	BR10	0.937274	IRGA 346-111-2-1F::IRGC 117341-1	Colombia	indx	2014	212111	Chittagong	24.1889	90.3096	C	No
Kalijira_P46	Traditional Varieties	0.637562	BRRIdhan28	0.905561	JC 157	India	aro	2014	224122	Chittagong	22.3033	91.9557	C	No
Kalizira	Traditional Varieties	0.62194	BRRIdhan28	0.937705	JC 157	India	aro	2015	1421033	Chittagong	22.4993	92.338	C	No
Raichikon	Traditional Varieties	0.618096	BRRIdhan28	0.928973	JC 157	India	aro	2014	221141	Chittagong	22.1583	91.9946	C	No
Kalijira_P45	Traditional Varieties	0.617419	BRRIdhan28	0.927886	JC 157	India	aro	2014	224113	Chittagong	24.8085	90.139	C	No
BR22_P18	Traditional Varieties	0.859277	Swarna_Sub1	0.903478	JHODI BIRUN::IRGC 31812-1	Bangladesh	ind2	2014	222141	Chittagong	22.4323	91.8376	C	No
BR22_P16	Traditional Varieties	0.849277	Swarna_Sub1	0.903567	JOTA BITCHI 1::IRGC 77253-1	Bangladesh	ind2	2014	222111	Chittagong	25.3934	89.7915	C	No
Pajam_P18	Traditional Varieties	0.853828	BRRIdhan46	0.922855	KALO CHAKOL::IRGC 77258-1	Bangladesh	ind2	2014	221121	Chittagong	22.1664	91.9887	C	No
Rajashail_P02	Traditional Varieties	0.84901	BRRIdhan46	0.885942	KALO CHAKOL::IRGC 77258-1	Bangladesh	ind2	2014	226141	Chittagong	22.4474	91.5167	C	No
Latishail	Traditional Varieties	0.847608	BRRIdhan46	0.940434	KAZALSAIL::IRGC 37161-2	Bangladesh	ind2	2014	226122	Chittagong	22.4483	91.5179	C	No
BR22_P14	Traditional Varieties	0.843874	BRRIdhan46	0.929495	KAZALSAIL::IRGC 37161-2	Bangladesh	ind2	2014	211141	Chittagong	23.0939	90.7446	C	No
Mongbui_P01	Traditional Varieties	0.85857	BRRIdhan28	0.868544	KELIRENY::IRGC 78426-1	Madagascar	ind2	2015	1141012	Chittagong	21.8756	92.3954	C	No
Chinigura_P03	Traditional Varieties	0.621009	LalBinni	0.974895	KEYA NUNIA::IRGC 46117-2	India	aro	2014	225121	Chittagong	22.4562	92.0259	C	No
Lalbinni	Traditional Varieties	0.871991	BRRIdhan28	0.879753	KONAMANI::IRGC 49806-1	India	ind2	2015	1221011	Chittagong	21.5349	91.9413	C	No
BRRI dhan41_P03	Traditional Varieties	0.870571	BRRIdhan33	0.879729	KONAMANI::IRGC 49806-1	India	ind2	2015	1311012	Chittagong	22.9403	90.9399	C	No
Indianpayjam_P05	Traditional Varieties	0.870442	BRRIdhan28	0.874808	KONAMANI::IRGC 49806-1	India	ind2	2015	1211042	Chittagong	21.7502	92.04	C	No
Chiniguradhan_P02	Traditional Varieties	0.865942	BRRIdhan33	0.874361	KONAMANI::IRGC 49806-1	India	ind2	2015	1241042	Chittagong	21.2791	92.0854	C	No
Sadabinni	Traditional Varieties	0.861968	BRRIdhan33	0.874452	KONAMANI::IRGC 49806-1	India	ind2	2015	1221012	Chittagong	21.5349	91.9413	C	No
Laldhan_P02	Traditional Varieties	0.861421	BRRIdhan33	0.874085	KONAMANI::IRGC 49806-1	India	ind2	2015	1211041	Chittagong	21.7502	92.04	C	No
Nagpechi_P02	Traditional Varieties	0.854685	BRRIdhan46	0.923461	KUSHIARA::IRGC 34709-1	Bangladesh	ind2	2014	223132	Chittagong	22.8165	91.5433	C	No
Indianpayjam_P02	Traditional Varieties	0.863934	BRRIdhan33	0.87223	LABRA::IRGC 74757-1	India	ind2	2015	1111042	Chittagong	21.6601	92.3029	C	No
Swarna_Sub1_P01	Traditional Varieties	0.835193	BRRIdhan28	0.895484	LALDIGHA::IRGC 53541-1	Bangladesh	ind2	2015	1431032	Chittagong	22.5876	92.1095	C	No
Borpota	Traditional Varieties	0.85476	BRRIdhan33	0.945383	LUKE 3	China	ind1A	2015	1421031	Chittagong	22.4993	92.338	C	No
SonaliPayjam_P07	Traditional Varieties	0.850198	Binadhan12	0.952891	LUKE 3	China	ind1A	2015	1421032	Chittagong	22.4993	92.338	C	No
SonaliPayjam_P08	Traditional Varieties	0.849652	BRRIdhan33	0.951214	LUKE 3	China	ind1A	2015	1421041	Chittagong	22.4991	92.3381	C	No
Chinairri	Traditional Varieties	0.837025	BRRIdhan57	0.99489	LUKE 3	China	ind1A	2015	1421042	Chittagong	22.4991	92.3381	C	No
UNKNOWN_P04	Traditional Varieties	0.837025	BRRIdhan57	0.99489	LUKE 3	China	ind1A	2015	1441023	Chittagong	23.0082	92.1415	C	No
Rangu	Traditional Varieties	0.62394	BRRIdhan28	0.949275	MADHUWA KARIA::IRGC 16138-2	Nepal	aro	2015	1461042	Chittagong	22.7272	92.0798	C	No
Murabazal_P03	Traditional Varieties	0.468822	SahbhagiDhan	0.999775	Nipponbare		temp	2015	1311041	Chittagong	22.9398	90.9417	C	No
Binni_P10	Traditional Varieties	0.926599	Binadhan7	0.913398	OM997	Vietnam	ind1B	2015	1461032	Chittagong	22.7272	92.0798	C	No
Katari	Traditional Varieties	0.618347	BRRIdhan28	0.946	P 335::IRGC 69001-1	Liberia	aro	2014	224132	Chittagong	22.3002	91.9598	C	No
Pajam_P21	Traditional Varieties	0.919236	BR11	0.922147	PATISAIL::IRGC 37562-1	Bangladesh	ind3	2014	224114	Chittagong	22.3021	91.9569	C	No
Pajam_P26	Traditional Varieties	0.919236	BR11	0.922147	PATISAIL::IRGC 37562-1	Bangladesh	ind3	2014	225141	Chittagong	22.4562	92.0276	C	No
IndianPanja	Traditional Varieties	0.919199	BR11	0.922481	PATISAIL::IRGC 37562-1	Bangladesh	ind3	2015	1431031	Chittagong	22.5876	92.1095	C	No
LalPanja	Traditional Varieties	0.919199	BR11	0.922444	PATISAIL::IRGC 37562-1	Bangladesh	ind3	2015	1461013	Chittagong	22.6645	92.1596	C	No
SonaliPayjam_P09	Traditional Varieties	0.919199	BR11	0.922246	PATISAIL::IRGC 37562-1	Bangladesh	ind3	2015	1441011	Chittagong	22.9967	92.1488	C	No
SonaliPayjam_P11	Traditional Varieties	0.919199	BR11	0.922345	PATISAIL::IRGC 37562-1	Bangladesh	ind3	2015	1441032	Chittagong	23.0091	92.1415	C	No
Pajam_P17	Traditional Varieties	0.91918	BR11	0.922327	PATISAIL::IRGC 37562-1	Bangladesh	ind3	2014	221111	Chittagong	22.167	91.9884	C	No
Sonalipanja_P02	Traditional Varieties	0.91918	BR11	0.922444	PATISAIL::IRGC 37562-1	Bangladesh	ind3	2015	1431021	Chittagong	22.5876	92.1095	C	No
Pajam_P27	Traditional Varieties	0.919006	BR11	0.922381	PATISAIL::IRGC 37562-1	Bangladesh	ind3	2014	225143	Chittagong	22.4562	92.0276	C	No
SadaPanja	Traditional Varieties	0.918776	BR11	0.922716	PATISAIL::IRGC 37562-1	Bangladesh	ind3	2015	1461022	Chittagong	22.6645	92.1596	C	No
Sonalipanja_P03	Traditional Varieties	0.918763	BR11	0.922633	PATISAIL::IRGC 37562-1	Bangladesh	ind3	2015	1431041	Chittagong	22.5875	92.1096	C	No
BRRI dhan44_P07	Traditional Varieties	0.91872	BR11	0.922779	PATISAIL::IRGC 37562-1	Bangladesh	ind3	2014	221112	Chittagong	22.167	91.9884	C	No
Sonalipanja_P01	Traditional Varieties	0.91872	BR11	0.923032	PATISAIL::IRGC 37562-1	Bangladesh	ind3	2015	1431011	Chittagong	22.5002	90.0893	C	No
Pajam_P24	Traditional Varieties	0.912756	Binadhan12	0.973547	PATISAIL::IRGC 37562-1	Bangladesh	ind3	2014	225122	Chittagong	22.4562	92.0259	C	No
SonaliPayjam_P10	Traditional Varieties	0.90997	Binadhan12	0.958959	PATISAIL::IRGC 37562-1	Bangladesh	ind3	2015	1441022	Chittagong	23.0082	92.1415	C	No
Kalijira_P44	Traditional Varieties	0.909908	Binadhan12	0.95893	PATISAIL::IRGC 37562-1	Bangladesh	ind3	2014	221142	Chittagong	22.1583	91.9946	C	No
Sonalipanja_P04	Traditional Varieties	0.909908	Binadhan12	0.959165	PATISAIL::IRGC 37562-1	Bangladesh	ind3	2015	1451022	Chittagong	22.7347	92.0671	C	No
Sonalipanja_P05	Traditional Varieties	0.909908	Binadhan12	0.959165	PATISAIL::IRGC 37562-1	Bangladesh	ind3	2015	1451031	Chittagong	22.7349	92.0672	C	No
Chokkapanja_P01	Traditional Varieties	0.909866	Binadhan12	0.959018	PATISAIL::IRGC 37562-1	Bangladesh	ind3	2015	1451011	Chittagong	22.7349	92.0673	C	No
Balam_P06	Traditional Varieties	0.909719	Binadhan12	0.958705	PATISAIL::IRGC 37562-1	Bangladesh	ind3	2014	222112	Chittagong	22.4316	91.838	C	No
KhatiPanja	Traditional Varieties	0.908356	Binadhan12	0.99625	PATISAIL::IRGC 37562-1	Bangladesh	ind3	2015	1461012	Chittagong	22.6645	92.1596	C	No
BR22_P17	Traditional Varieties	0.900854	Binadhan12	0.95368	PATISAIL::IRGC 37562-1	Bangladesh	ind3	2014	222131	Chittagong	22.4324	91.8369	C	No
Pajam_P28	Traditional Varieties	0.9	Binadhan12	0.964722	PATISAIL::IRGC 37562-1	Bangladesh	ind3	2014	227122	Chittagong	22.0761	92.036	C	No
Pajam_P23	Traditional Varieties	0.899746	Binadhan12	0.963547	PATISAIL::IRGC 37562-1	Bangladesh	ind3	2014	225112	Chittagong	22.457	92.0261	C	No
Pajam_P25	Traditional Varieties	0.890289	Binadhan12	0.923556	PATISAIL::IRGC 37562-1	Bangladesh	ind3	2014	225132	Chittagong	24.3199	88.9722	C	No
BRRI dhan33_P04	Traditional Varieties	0.806268	Swarna_Sub1	0.951847	ROJOKELY::GERVEX 8410-C1	Madagascar	ind2	2015	1231022	Chittagong	20.5512	92.1343	C	No
BRRI dhan39_P01	Traditional Varieties	0.803313	Swarna_Sub1	0.951311	ROJOKELY::GERVEX 8410-C1	Madagascar	ind2	2015	1111021	Chittagong	21.664	92.3036	C	No
Binadhan7_P02	Traditional Varieties	0.80261	Swarna_Sub1	0.950772	ROJOKELY::GERVEX 8410-C1	Madagascar	ind2	2015	1111022	Chittagong	22.2097	90.3518	C	No
Indianpayjam_P04	Traditional Varieties	0.762839	Swarna_Sub1	0.901604	ROJOKELY::GERVEX 8410-C1	Madagascar	ind2	2015	1211032	Chittagong	21.7496	92.0391	-	No
BR20	Traditional Varieties	0.85701	BRRIdhan46	0.915626	SADAJIRA (DEEP STRAW) 16-194::IRGC 38251-2	Bangladesh	indx	2014	223111	Chittagong	22.8172	91.5488	C	No
Balam_P09	Traditional Varieties	0.856546	LalBinni	0.928303	SADAJIRA (DEEP STRAW) 16-194::IRGC 38251-2	Bangladesh	indx	2014	228131	Chittagong	22.6476	91.6374	C	No
BinniDhan_P02	Traditional Varieties	0.846539	LalBinni	0.936	SADAJIRA (DEEP STRAW) 16-194::IRGC 38251-2	Bangladesh	indx	2014	221132	Chittagong	22.1663	91.9887	C	No
BR10_P02	Traditional Varieties	0.863085	BRRIdhan33	0.87066	SIGARDIS::IRGC 15555-1	Sri Lanka	ind1B	2015	1111032	Chittagong	21.6643	92.3034	C	No
Pajam_P22	Traditional Varieties	0.952288	BRRIdhan28	0.895999	SR 26 B::IRGC 10803-2	India	ind2	2014	224133	Chittagong	22.3002	91.9598	C	No
BinniDhan_P04	Traditional Varieties	0.864269	LalBinni	0.934895	STRAW 23-428::IRGC 38416-2	Bangladesh	ind2	2014	225142	Chittagong	22.4562	92.0276	C	No
Borpata	Traditional Varieties	0.731308	LalBinni	0.890449	TOG6542	Africa	admix	2015	1421012	Chittagong	22.4991	92.3381	-	No
Irri_P01	Traditional Varieties	0.860149	BRRIdhan28	0.865446	TSIPALA B 160::GERVEX 8378-C1	Madagascar	ind2	2015	1141011	Chittagong	21.8756	92.3954	C	No
Balam_P07	Traditional Varieties	0.960632	BRRIdhan44	0.910605	UPRH 265::IRGC 61689-1	India	indx	2014	223123	Chittagong	25.0818	89.7625	C	No
BR11_Sub1_P45	Traditional Varieties	0.958324	BRRIdhan44	0.909155	UPRH 265::IRGC 61689-1	India	indx	2014	212133	Chittagong	23.0909	90.6766	C	No
Nagpechi_P03	Traditional Varieties	0.953962	BRRIdhan44	0.91534	UPRH 265::IRGC 61689-1	India	indx	2014	228141	Chittagong	22.6497	91.6397	C	No
BR11_Sub1_P46	Traditional Varieties	0.952566	BRRIdhan44	0.916354	UPRH 265::IRGC 61689-1	India	indx	2014	212144	Chittagong	23.0903	90.6779	C	No
BRRI dhan41_P04	Traditional Varieties	0.874249	BRRIdhan33	0.872544	WAGWAG PUTI::IRGC 44804-2	Philippines	ind1B	2015	1311022	Chittagong	22.9417	90.9402	C	No
Pajam_P11	Traditional Varieties	0.874188	Binadhan12	0.902635	ARC 11245::IRGC 42651-2	India	ind2	2015	2271022	Dhaka	24.7718	89.8948	C	No
Ganzya_P04	Traditional Varieties	0.870151	Swarna_Sub1	0.963228	ARC 11245::IRGC 42651-2	India	ind2	2015	2231041	Dhaka	25.0811	89.7565	T	Yes
ChiniSagor_P03	Traditional Varieties	0.869611	Swarna_Sub1	0.947123	ARC 11245::IRGC 42651-2	India	ind2	2015	2261042	Dhaka	24.5654	89.5145	T	Yes
ChiniSagor_P02	Traditional Varieties	0.864903	Swarna_Sub1	0.947494	ARC 11245::IRGC 42651-2	India	ind2	2015	2261033	Dhaka	24.5654	89.5115	T	Yes
Dhapor_P04	Traditional Varieties	0.837899	Swarna_Sub1	0.9086	ARC 7236::IRGC 12335-1	India	ind2	2015	2311042	Dhaka	23.9155	89.8343	C	No
LalDhepa_P01	Traditional Varieties	0.834747	LalBinni	0.913054	ARC 7236::IRGC 12335-1	India	ind2	2015	2251012	Dhaka	22.4565	92.0264	C	No
GangaShail_P03	Traditional Varieties	0.834185	BRRIdhan28	0.898396	ARC 7236::IRGC 12335-1	India	ind2	2015	2331032	Dhaka	23.7455	90.0498	C	No
GangaShail_P02	Traditional Varieties	0.833488	BRRIdhan28	0.898086	ARC 7236::IRGC 12335-1	India	ind2	2015	2331022	Dhaka	23.7483	90.0534	C	No
GangaShail_P04	Traditional Varieties	0.833372	BRRIdhan28	0.897801	ARC 7236::IRGC 12335-1	India	ind2	2015	2331042	Dhaka	23.7507	90.0533	C	No
Bhowila	Traditional Varieties	0.831607	BRRIdhan28	0.902929	ARC 7236::IRGC 12335-1	India	ind2	2015	2431041	Dhaka	23.604	90.3559	C	No
LalDhepa_P02	Traditional Varieties	0.831584	Swarna_Sub1	0.91345	ARC 7236::IRGC 12335-1	India	ind2	2015	2251021	Dhaka	24.8561	89.6967	C	No
Dhapor_P01	Traditional Varieties	0.826725	Swarna_Sub1	0.90821	ARC 7236::IRGC 12335-1	India	ind2	2015	2311012	Dhaka	23.9102	89.8352	C	No
Sadavasa_P01	Traditional Varieties	0.824901	LalBinni	0.905321	ARC 7236::IRGC 12335-1	India	ind2	2014	311143	Dhaka	22.6505	89.7052	C	No
Lalvasa_P02	Traditional Varieties	0.824784	LalBinni	0.887449	ARC 7236::IRGC 12335-1	India	ind2	2014	311114	Dhaka	23.9654	89.7774	C	No
Lalvasa_P01	Traditional Varieties	0.824249	LalBinni	0.886304	ARC 7236::IRGC 12335-1	India	ind2	2014	311122	Dhaka	23.9874	89.7769	C	No
Threemiya_P02	Traditional Varieties	0.852232	BRRIdhan28	0.920781	BLACK 28-564::IRGC 37815-2	Bangladesh	ind2	2014	322123	Dhaka	23.0256	90.4285	C	No
Threemiya_P03	Traditional Varieties	0.843575	BRRIdhan28	0.903324	BLACK 28-564::IRGC 37815-2	Bangladesh	ind2	2014	322134	Dhaka	23.0321	90.4249	C	No
Sixmiya_P02	Traditional Varieties	0.838665	BRRIdhan46	0.927905	BLACK 28-564::IRGC 37815-2	Bangladesh	ind2	2014	322124	Dhaka	23.0256	90.4285	C	No
Sixmiya_P01	Traditional Varieties	0.838023	BRRIdhan28	0.923932	BLACK 28-564::IRGC 37815-2	Bangladesh	ind2	2014	322113	Dhaka	23.0281	90.4266	C	No
Sixmiya_P04	Traditional Varieties	0.83791	BRRIdhan28	0.907036	BLACK 28-564::IRGC 37815-2	Bangladesh	ind2	2014	322143	Dhaka	23.0282	90.4266	C	No
Sixmiya_P03	Traditional Varieties	0.837828	BRRIdhan28	0.906761	BLACK 28-564::IRGC 37815-2	Bangladesh	ind2	2014	322132	Dhaka	23.0321	90.4249	C	No
Threemiya_P01	Traditional Varieties	0.830309	BRRIdhan28	0.917216	BLACK 28-564::IRGC 37815-2	Bangladesh	ind2	2014	322112	Dhaka	23.0281	90.4266	C	No
HijalDigha_P09	Traditional Varieties	0.758495	BRRIdhan28	0.956424	BORA DIGA::IRGC 26439-1	Bangladesh	aus	2014	311112	Dhaka	23.9654	89.7774	C	No
AshinaKaiha_P02	Traditional Varieties	0.757736	BRRIdhan28	0.969528	BORA DIGA::IRGC 26439-1	Bangladesh	aus	2014	311141	Dhaka	23.9876	89.7767	C	No
Vaualia_P01	Traditional Varieties	0.756522	BRRIdhan28	0.956496	BORA DIGA::IRGC 26439-1	Bangladesh	aus	2014	314111	Dhaka	22.5805	89.9426	T	Yes
Vaualia_P02	Traditional Varieties	0.756407	BRRIdhan28	0.956605	BORA DIGA::IRGC 26439-1	Bangladesh	aus	2014	314132	Dhaka	23.875	89.9918	T	Yes
HijalDigha_P06	Traditional Varieties	0.753396	BRRIdhan28	0.967141	BORA DIGA::IRGC 26439-1	Bangladesh	aus	2015	2341041	Dhaka	23.9892	90.0429	C	No
HijalDigha_P07	Traditional Varieties	0.752048	BRRIdhan28	0.968617	BORA DIGA::IRGC 26439-1	Bangladesh	aus	2014	311121	Dhaka	23.9874	89.7769	C	No
Kalijira_P16	Traditional Varieties	0.751114	BRRIdhan28	0.958413	BORA DIGA::IRGC 26439-1	Bangladesh	aus	2015	2411032	Dhaka	23.4784	90.3356	C	No
Ganzya_P02	Traditional Varieties	0.866952	Swarna_Sub1	0.9474	GOCHIAGARI::IRGC 37086-2	Bangladesh	ind2	2015	2231022	Dhaka	25.0817	89.7577	T	Yes
Pajam_P01	Traditional Varieties	0.858534	BRRIdhan46	0.971838	GOCHIAGARI::IRGC 37086-2	Bangladesh	ind2	2015	2131044	Dhaka	24.1776	90.4778	C	No
Kalijira_P06	Traditional Varieties	0.850382	Swarna_Sub1	0.910584	GOCHIAGARI::IRGC 37086-2	Bangladesh	ind2	2015	2131034	Dhaka	24.1755	90.4786	C	No
Digha_P07	Traditional Varieties	0.761467	BRRIdhan28	0.975059	HIJOL DIGA::IRGC 31655-1	Bangladesh	aus	2014	313111	Dhaka	23.7971	89.9367	C	No
HijalDigha_P10	Traditional Varieties	0.756858	BRRIdhan28	0.972015	HIJOL DIGA::IRGC 31655-1	Bangladesh	aus	2014	311132	Dhaka	23.9522	89.7797	C	No
HijalDigha_P08	Traditional Varieties	0.756681	BRRIdhan28	0.979856	HIJOL DIGA::IRGC 31655-1	Bangladesh	aus	2014	311142	Dhaka	22.6505	89.7052	C	No
Jholedigha_P04	Traditional Varieties	0.756567	BRRIdhan28	0.949042	HIJOL DIGA::IRGC 31655-1	Bangladesh	aus	2014	313132	Dhaka	23.8	89.9316	T	Yes
HijalDigha_P02	Traditional Varieties	0.756497	BRRIdhan28	0.964477	HIJOL DIGA::IRGC 31655-1	Bangladesh	aus	2015	2311021	Dhaka	23.9157	89.8342	C	No
Vaualia_P03	Traditional Varieties	0.756449	BRRIdhan28	0.969471	HIJOL DIGA::IRGC 31655-1	Bangladesh	aus	2014	314121	Dhaka	23.8762	89.9926	C	No
HijalDigha_P03	Traditional Varieties	0.756395	BRRIdhan28	0.96241	HIJOL DIGA::IRGC 31655-1	Bangladesh	aus	2015	2311031	Dhaka	23.9102	89.8353	C	No
MollaDigha_P02	Traditional Varieties	0.755814	BRRIdhan28	0.96467	HIJOL DIGA::IRGC 31655-1	Bangladesh	aus	2015	2411042	Dhaka	23.4739	90.3379	C	No
HijalDigha_P04	Traditional Varieties	0.755742	BRRIdhan28	0.961955	HIJOL DIGA::IRGC 31655-1	Bangladesh	aus	2015	2311041	Dhaka	23.9155	89.8343	C	No
HijalDigha_P11	Traditional Varieties	0.755566	BRRIdhan28	0.970941	HIJOL DIGA::IRGC 31655-1	Bangladesh	aus	2014	312111	Dhaka	23.8284	89.9313	T	Yes
Digha_P09	Traditional Varieties	0.755456	BRRIdhan28	0.976091	HIJOL DIGA::IRGC 31655-1	Bangladesh	aus	2014	313122	Dhaka	23.8	89.9302	C	No
HijalDigha_P05	Traditional Varieties	0.755384	BRRIdhan28	0.970657	HIJOL DIGA::IRGC 31655-1	Bangladesh	aus	2015	2341032	Dhaka	23.9904	90.0435	C	No
MollaDigha_P05	Traditional Varieties	0.755059	BRRIdhan28	0.968274	HIJOL DIGA::IRGC 31655-1	Bangladesh	aus	2014	314141	Dhaka	23.8732	89.9935	T	Yes
HijalDigha_P01	Traditional Varieties	0.751934	BRRIdhan28	0.970499	HIJOL DIGA::IRGC 31655-1	Bangladesh	aus	2015	2311011	Dhaka	23.9102	89.8352	C	No
MollaDigha_P03	Traditional Varieties	0.750821	BRRIdhan28	0.973868	HIJOL DIGA::IRGC 31655-1	Bangladesh	aus	2015	2441012	Dhaka	23.4956	90.4107	C	No
BR11_P08	Traditional Varieties	0.925017	BR10	0.962319	IRGA 346-111-2-1F::IRGC 117341-1	Colombia	indx	2015	2121031	Dhaka	24.1895	90.3069	C	No
Guti Swarna_P03	Traditional Varieties	0.90358	BR10	0.938133	IRGA 346-111-2-1F::IRGC 117341-1	Colombia	indx	2015	2131032	Dhaka	24.7714	89.894	C	No
Ranjit_P03	Traditional Varieties	0.901293	BR10	0.93646	IRGA 346-111-2-1F::IRGC 117341-1	Colombia	indx	2015	2131031	Dhaka	24.1755	90.4786	C	No
Ranjit_P01	Traditional Varieties	0.9003	BR10	0.934861	IRGA 346-111-2-1F::IRGC 117341-1	Colombia	indx	2015	2131011	Dhaka	24.1762	90.477	C	No
Ranjit_P02	Traditional Varieties	0.8997	BR10	0.935071	IRGA 346-111-2-1F::IRGC 117341-1	Colombia	indx	2015	2131021	Dhaka	24.1759	90.4784	C	No
Kalijira_P05	Traditional Varieties	0.62144	BRRIdhan28	0.937734	JC 157	India	aro	2015	2131012	Dhaka	24.1762	90.477	C	No
Kalijira_P07	Traditional Varieties	0.619009	LalBinni	0.937559	JC 157	India	aro	2015	2131042	Dhaka	24.1776	90.4778	C	No
Jholedigha_P02	Traditional Varieties	0.755958	BRRIdhan28	0.971494	JHUL DIGA::IRGC 26478-1	Bangladesh	aus	2014	312131	Dhaka	23.8192	89.9238	T	Yes
Jholedigha_P06	Traditional Varieties	0.755639	BRRIdhan28	0.943128	JHUL DIGA::IRGC 26478-1	Bangladesh	aus	2014	313121	Dhaka	23.8	89.9302	C	No
Digha_P05	Traditional Varieties	0.755587	BRRIdhan28	0.943495	JHUL DIGA::IRGC 26478-1	Bangladesh	aus	2015	2351022	Dhaka	23.7847	90.0997	C	No
Sobaraz_P02	Traditional Varieties	0.755229	BRRIdhan28	0.94239	JHUL DIGA::IRGC 26478-1	Bangladesh	aus	2015	2251041	Dhaka	24.856	89.6948	C	No
Digha_P06	Traditional Varieties	0.754409	BRRIdhan28	0.943416	JHUL DIGA::IRGC 26478-1	Bangladesh	aus	2015	2351042	Dhaka	23.7826	90.1022	C	No
Digha_P01	Traditional Varieties	0.754283	BRRIdhan28	0.948235	JHUL DIGA::IRGC 26478-1	Bangladesh	aus	2015	2321022	Dhaka			T	Yes
MollaDigha_P04	Traditional Varieties	0.753978	BRRIdhan46	0.950402	JHUL DIGA::IRGC 26478-1	Bangladesh	aus	2015	2441021	Dhaka	23.4933	90.4149	T	Yes
Jholedigha_P01	Traditional Varieties	0.751199	BRRIdhan28	0.963863	JHUL DIGA::IRGC 26478-1	Bangladesh	aus	2014	312122	Dhaka	23.8184	89.934	C	No
Sobaraz_P01	Traditional Varieties	0.749647	BRRIdhan28	0.951106	JHUL DIGA::IRGC 26478-1	Bangladesh	aus	2015	2251032	Dhaka	24.8562	89.6946	C	No
Kalijira_P15	Traditional Varieties	0.749122	BRRIdhan28	0.957331	JHUL DIGA::IRGC 26478-1	Bangladesh	aus	2015	2411012	Dhaka	23.4783	90.3355	T	Yes
Jholedigha_P05	Traditional Varieties	0.747941	BRRIdhan28	0.948067	JHUL DIGA::IRGC 26478-1	Bangladesh	aus	2014	313142	Dhaka	23.7995	89.9279	C	No
Jholedigha_P03	Traditional Varieties	0.746706	BRRIdhan28	0.954244	JHUL DIGA::IRGC 26478-1	Bangladesh	aus	2014	312141	Dhaka	25.8254	88.2565	C	No
ChiniSagor_P01	Traditional Varieties	0.625417	LalBinni	0.923755	KEYA NUNIA::IRGC 46117-2	India	aro	2015	2261021	Dhaka	24.576	89.5127	C	No
Chiniguradhan_P06	Traditional Varieties	0.621123	LalBinni	0.974877	KEYA NUNIA::IRGC 46117-2	India	aro	2015	2121023	Dhaka	24.1895	90.3069	C	No
Chiniguradhan_P08	Traditional Varieties	0.621066	LalBinni	0.974533	KEYA NUNIA::IRGC 46117-2	India	aro	2015	2121041	Dhaka	24.1762	90.477	C	No
Chiniguradhan_P07	Traditional Varieties	0.62054	LalBinni	0.974655	KEYA NUNIA::IRGC 46117-2	India	aro	2015	2121032	Dhaka	24.1889	90.3096	C	No
Khoiamotor_P04	Traditional Varieties	0.645774	Swarna_Sub1	0.963239	KOIYA DIGHA::IRGC 63517-1	Bangladesh	admix	2015	2421041	Dhaka	23.4332	90.5354	C	No
Khoiamotor_P05	Traditional Varieties	0.645714	Swarna_Sub1	0.963391	KOIYA DIGHA::IRGC 63517-1	Bangladesh	admix	2015	2431012	Dhaka	23.605	90.3533	C	No
Malbhog_P02	Traditional Varieties	0.644514	Swarna_Sub1	0.964414	KOIYA DIGHA::IRGC 63517-1	Bangladesh	admix	2015	2421022	Dhaka	23.4404	90.5365	C	No
Malbhog_P01	Traditional Varieties	0.644343	Swarna_Sub1	0.9645	KOIYA DIGHA::IRGC 63517-1	Bangladesh	admix	2015	2421012	Dhaka	23.442	90.5377	C	No
Hashmoti_P01	Traditional Varieties	0.642498	Swarna_Sub1	0.973589	KOIYA DIGHA::IRGC 63517-1	Bangladesh	admix	2015	2411021	Dhaka	23.4739	90.3377	C	No
Khoiamotor_P07	Traditional Varieties	0.642241	LalBinni	0.969214	KOIYA DIGHA::IRGC 63517-1	Bangladesh	admix	2015	2431031	Dhaka	23.6037	90.355	C	No
Khoiamotor_P06	Traditional Varieties	0.642051	LalBinni	0.969719	KOIYA DIGHA::IRGC 63517-1	Bangladesh	admix	2015	2431021	Dhaka	23.6072	90.3542	C	No
Amshail_P06	Traditional Varieties	0.850719	Swarna_Sub1	0.88477	LALDIGHA::IRGC 53541-1	Bangladesh	ind2	2015	2341022	Dhaka	23.9904	90.0405	C	No
Amshail_P02	Traditional Varieties	0.842925	Swarna_Sub1	0.886672	LALDIGHA::IRGC 53541-1	Bangladesh	ind2	2015	2321042	Dhaka	23.7499	90.0153	C	No
Amshail_P04	Traditional Varieties	0.842888	Swarna_Sub1	0.886457	LALDIGHA::IRGC 53541-1	Bangladesh	ind2	2015	2331031	Dhaka	23.7455	90.0498	C	No
Amshail_P03	Traditional Varieties	0.842668	Swarna_Sub1	0.889901	LALDIGHA::IRGC 53541-1	Bangladesh	ind2	2015	2331011	Dhaka	23.7463	90.0548	C	No
Amshail_P08	Traditional Varieties	0.842252	Swarna_Sub1	0.894731	LALDIGHA::IRGC 53541-1	Bangladesh	ind2	2015	2351032	Dhaka	23.7784	90.1018	C	No
Amshail_P07	Traditional Varieties	0.840951	Swarna_Sub1	0.888155	LALDIGHA::IRGC 53541-1	Bangladesh	ind2	2015	2351012	Dhaka	23.7827	90.1014	C	No
Amshail_P01	Traditional Varieties	0.840213	Swarna_Sub1	0.883817	LALDIGHA::IRGC 53541-1	Bangladesh	ind2	2015	2321012	Dhaka	23.748	90.0149	C	No
Khoiamotor_P02	Traditional Varieties	0.838632	BRRIdhan28	0.938185	LALDIGHA::IRGC 53541-1	Bangladesh	ind2	2015	2421021	Dhaka	23.4404	90.5365	C	No
Amshail_P05	Traditional Varieties	0.838605	Swarna_Sub1	0.893237	LALDIGHA::IRGC 53541-1	Bangladesh	ind2	2015	2341012	Dhaka	23.9922	90.0424	C	No
GangaShail_P01	Traditional Varieties	0.835704	BRRIdhan28	0.896081	LALDIGHA::IRGC 53541-1	Bangladesh	ind2	2015	2331012	Dhaka	23.7463	90.0548	C	No
BRRI dhan49_P20	Traditional Varieties	0.833294	Swarna_Sub1	0.935981	LALDIGHA::IRGC 53541-1	Bangladesh	ind2	2015	2351041	Dhaka	23.7826	90.1022	C	No
Gazjya	Traditional Varieties	0.829765	BRRIdhan28	0.925041	LALDIGHA::IRGC 53541-1	Bangladesh	ind2	2015	2251042	Dhaka	24.856	89.6948	C	No
Malbhog_P04	Traditional Varieties	0.823468	BRRIdhan28	0.933554	LALDIGHA::IRGC 53541-1	Bangladesh	ind2	2015	2421042	Dhaka	23.4332	90.5354	C	No
Malbhog_P06	Traditional Varieties	0.823365	BRRIdhan28	0.93331	LALDIGHA::IRGC 53541-1	Bangladesh	ind2	2015	2431032	Dhaka	23.6037	90.355	C	No
Khoiamotor_P03	Traditional Varieties	0.821921	Swarna_Sub1	0.924888	LALDIGHA::IRGC 53541-1	Bangladesh	ind2	2015	2421031	Dhaka	23.4412	90.537	C	No
Malbhog_P03	Traditional Varieties	0.820065	Swarna_Sub1	0.927277	LALDIGHA::IRGC 53541-1	Bangladesh	ind2	2015	2421032	Dhaka	23.4412	90.537	C	No
Malbhog_P05	Traditional Varieties	0.820023	Swarna_Sub1	0.927025	LALDIGHA::IRGC 53541-1	Bangladesh	ind2	2015	2431011	Dhaka	23.605	90.3533	C	No
Kalijira_P12	Traditional Varieties	0.841202	BRRIdhan40	0.843558	LANJALI::IRGC 46236-2	India	indx	2015	2241011	Dhaka	24.8086	90.1389	C	No
BRRI dhan49_P08	Traditional Varieties	0.662646	Binadhan12	0.886863	MADHUWA KARIA::IRGC 16138-2	Nepal	aro	2015	2111031	Dhaka	24.0028	90.3979	C	No
Kalijira_P11	Traditional Varieties	0.636878	BRRIdhan28	0.934686	MADHUWA KARIA::IRGC 16138-2	Nepal	aro	2015	2221043	Dhaka	25.3936	89.7914	C	No
Kalijira_P09	Traditional Varieties	0.626038	BRRIdhan28	0.951423	MADHUWA KARIA::IRGC 16138-2	Nepal	aro	2015	2221013	Dhaka	22.4325	91.8353	C	No
Kalijira_P10	Traditional Varieties	0.62512	BRRIdhan28	0.953996	MADHUWA KARIA::IRGC 16138-2	Nepal	aro	2015	2221022	Dhaka	25.3933	89.7914	C	No
BR22_P02	Traditional Varieties	0.618276	BRRIdhan28	0.944509	MADHUWA KARIA::IRGC 16138-2	Nepal	aro	2015	2111042	Dhaka	24.0027	90.3938	C	No
Kalijira_P04	Traditional Varieties	0.616811	BRRIdhan28	0.943511	MADHUWA KARIA::IRGC 16138-2	Nepal	aro	2015	2111041	Dhaka	24.0027	90.3938	C	No
Hashmoti_P02	Traditional Varieties	0.750702	BRRIdhan28	0.90995	MADISA::IRGC 27568-1	Bangladesh	aus	2015	2441011	Dhaka	23.4956	90.4107	C	No
Hashmoti_P03	Traditional Varieties	0.646679	BRRIdhan28	0.878394	PANKAIT 31::IRGC 29377-1	Bangladesh	aro	2015	2441032	Dhaka	23.4966	90.4117	C	No
Kalijira_P18	Traditional Varieties	0.622198	BRRIdhan28	0.911939	PANKAIT 31::IRGC 29377-1	Bangladesh	aro	2015	2441031	Dhaka	23.4966	90.4117	C	No
Kalijira_P17	Traditional Varieties	0.617964	BRRIdhan28	0.905797	PANKAIT 31::IRGC 29377-1	Bangladesh	aro	2015	2411041	Dhaka	23.4739	90.3379	C	No
Kalijira_P19	Traditional Varieties	0.611189	BRRIdhan28	0.904767	PANKAIT 31::IRGC 29377-1	Bangladesh	aro	2015	2441042	Dhaka	23.4956	90.4107	C	No
Pajam_P08	Traditional Varieties	0.909469	Binadhan12	0.984856	PATISAIL::IRGC 37562-1	Bangladesh	ind3	2015	2261012	Dhaka	24.5646	89.5738	C	No
Pajam_P03	Traditional Varieties	0.908395	Binadhan12	0.996233	PATISAIL::IRGC 37562-1	Bangladesh	ind3	2015	2211031	Dhaka	25.1742	89.8765	C	No
Horidhan_P14	Traditional Varieties	0.908378	Binadhan12	0.99625	PATISAIL::IRGC 37562-1	Bangladesh	ind3	2015	2241033	Dhaka	22.2999	91.96	C	No
Atashail_P01	Traditional Varieties	0.90822	Binadhan12	0.980188	PATISAIL::IRGC 37562-1	Bangladesh	ind3	2015	2121021	Dhaka	23.0903	90.6779	C	No
Pajam_P05	Traditional Varieties	0.906719	Binadhan12	0.963875	PATISAIL::IRGC 37562-1	Bangladesh	ind3	2015	2241012	Dhaka	24.8086	90.1389	C	No
Sornolota_P02	Traditional Varieties	0.899535	Binadhan12	0.985364	PATISAIL::IRGC 37562-1	Bangladesh	ind3	2015	2211041	Dhaka	25.174	89.8764	C	No
Pajam_P12	Traditional Varieties	0.895319	Binadhan12	0.957093	PATISAIL::IRGC 37562-1	Bangladesh	ind3	2015	2271042	Dhaka	24.7717	89.8938	C	No
Pajam_P04	Traditional Varieties	0.891284	Binadhan12	0.965097	PATISAIL::IRGC 37562-1	Bangladesh	ind3	2015	2211042	Dhaka	25.174	89.8764	C	No
BR11_Sub1_P04	Traditional Varieties	0.889017	Binadhan12	0.957133	PATISAIL::IRGC 37562-1	Bangladesh	ind3	2015	2271021	Dhaka	24.7718	89.8948	C	No
Pajam_P06	Traditional Varieties	0.878644	Binadhan12	0.899718	PATISAIL::IRGC 37562-1	Bangladesh	ind3	2015	2241022	Dhaka	24.8078	90.1373	C	No
LalGhora_P01	Traditional Varieties	0.856528	Binadhan12	0.888324	PATISAIL::IRGC 37562-1	Bangladesh	ind3	2015	2221014	Dhaka	25.3938	89.7917	C	No
Pajam_P02	Traditional Varieties	0.762336	LalBinni	0.962633	SHITTA AMAN::IRGC 37596-1	Bangladesh	aus	2015	2211022	Dhaka	25.1741	89.8765	C	No
Sornolota_P01	Traditional Varieties	0.759399	LalBinni	0.966367	SHITTA AMAN::IRGC 37596-1	Bangladesh	aus	2015	2211021	Dhaka	25.1741	89.8765	C	No
Ranjit_P04	Traditional Varieties	0.756197	BRRIdhan28	0.958756	SHITTA AMAN::IRGC 37596-1	Bangladesh	aus	2015	2131041	Dhaka	24.1776	90.4778	C	No
Katishail	Traditional Varieties	0.753979	BRRIdhan28	0.960359	SHITTA AMAN::IRGC 37596-1	Bangladesh	aus	2015	2211013	Dhaka	25.1744	89.8766	C	No
Kalijira_P03	Traditional Varieties	0.753097	LalBinni	0.953228	SHITTA AMAN::IRGC 37596-1	Bangladesh	aus	2015	2111032	Dhaka	23.0954	90.7461	C	No
Nayaraz_P05	Traditional Varieties	0.764169	LalBinni	0.95205	SUNGA WALA::IRGC 26802-1	Bangladesh	aus	2015	2221042	Dhaka	25.3936	89.7914	C	No
Nayaraz_P03	Traditional Varieties	0.764085	LalBinni	0.951937	SUNGA WALA::IRGC 26802-1	Bangladesh	aus	2015	2221021	Dhaka	25.3933	89.7914	C	No
Nayaraz_P04	Traditional Varieties	0.764045	LalBinni	0.95219	SUNGA WALA::IRGC 26802-1	Bangladesh	aus	2015	2221031	Dhaka	25.3935	89.7913	C	No
LalGhora_P02	Traditional Varieties	0.763977	LalBinni	0.952	SUNGA WALA::IRGC 26802-1	Bangladesh	aus	2015	2221041	Dhaka	25.3936	89.7914	C	No
Nayaraz_P02	Traditional Varieties	0.761602	Swarna_Sub1	0.956126	SUNGA WALA::IRGC 26802-1	Bangladesh	aus	2015	2221012	Dhaka	25.3938	89.7917	T	Yes
Aloi	Traditional Varieties	0.761225	LalBinni	0.953191	SUNGA WALA::IRGC 26802-1	Bangladesh	aus	2015	2251022	Dhaka	24.8561	89.6967	T	Yes
Ganzya_P06	Traditional Varieties	0.75993	LalBinni	0.950822	SUNGA WALA::IRGC 26802-1	Bangladesh	aus	2015	2251031	Dhaka	24.8562	89.6946	T	Yes
Ganzya_P05	Traditional Varieties	0.759865	LalBinni	0.950727	SUNGA WALA::IRGC 26802-1	Bangladesh	aus	2015	2251011	Dhaka	24.8562	89.6946	T	Yes
GundoriHaloi	Traditional Varieties	0.758491	Swarna_Sub1	0.954748	SUNGA WALA::IRGC 26802-1	Bangladesh	aus	2015	2211011	Dhaka	25.1744	89.8766	C	No
Ganzya_P03	Traditional Varieties	0.758359	LalBinni	0.956848	SUNGA WALA::IRGC 26802-1	Bangladesh	aus	2015	2231032	Dhaka	22.8175	91.5436	T	Yes
Pajam_P10	Traditional Varieties	0.758174	LalBinni	0.959751	SUNGA WALA::IRGC 26802-1	Bangladesh	aus	2015	2261041	Dhaka	24.5654	89.5145	C	No
Bhushiara_P13	Traditional Varieties	0.626724	Swarna_Sub1	0.939373	TK DEEP STRAW 34-786::IRGC 38522-1	Bangladesh	aro	2014	322133	Dhaka	22.8266	89.3366	C	No
Horidhan_P21	Traditional Varieties	0.917089	BR11	0.898871	UPRH 265::IRGC 61689-1	India	indx	2015	2271031	Dhaka	24.7714	89.8933	C	No
Horidhan_P16	Traditional Varieties	0.916993	BR11	0.898777	UPRH 265::IRGC 61689-1	India	indx	2015	2261011	Dhaka	22.4523	91.5155	C	No
Pajam_P07	Traditional Varieties	0.916993	BR11	0.898777	UPRH 265::IRGC 61689-1	India	indx	2015	2241031	Dhaka	22.2999	91.96	C	No
Horidhan_P11	Traditional Varieties	0.916936	BR11	0.898847	UPRH 265::IRGC 61689-1	India	indx	2015	2231012	Dhaka	25.0818	89.7578	C	No
Horidhan_P12	Traditional Varieties	0.916897	BR11	0.898917	UPRH 265::IRGC 61689-1	India	indx	2015	2231021	Dhaka	25.0817	89.7577	C	No
Horidhan_P15	Traditional Varieties	0.916859	BR11	0.898754	UPRH 265::IRGC 61689-1	India	indx	2015	2241042	Dhaka	24.807	90.1351	C	No
Horidhan_P20	Traditional Varieties	0.916839	BR11	0.898847	UPRH 265::IRGC 61689-1	India	indx	2015	2271011	Dhaka	24.7714	89.894	C	No
Horidhan_P22	Traditional Varieties	0.91682	BR11	0.898706	UPRH 265::IRGC 61689-1	India	indx	2015	2271041	Dhaka	24.7717	89.8938	C	No
Horidhan_P17	Traditional Varieties	0.916744	BR11	0.898704	UPRH 265::IRGC 61689-1	India	indx	2015	2261024	Dhaka	24.576	89.5127	C	No
Chinikanai_P01	Traditional Varieties	0.617059	BRRIdhan28	0.940357	ARC 11571::IRGC 21487-2	India	aro	2014	423113	Khulna	22.6951	89.0594	C	No
Ratuel_P03	Traditional Varieties	0.742233	BRRIdhan28	0.957886	AUS 295::IRGC 29083-1	Bangladesh	aus	2015	3261032	Khulna	22.837	89.6137	C	No
BRRI dhan41_P08	Traditional Varieties	0.942538	BR10	0.939316	B 4414 F-MR-6-3::IRGC 117310-1	Indonesia	indx	2015	3161022	Khulna	22.2521	89.8325	C	No
Patnai_P02	Traditional Varieties	0.878883	BRRIdhan28	0.928675	BAANYALOJOPOIHUN::IRGC 7928-2	Sierra Leone	ind2	2014	432124	Khulna	22.695	89.0599	C	No
Keoamukh	Traditional Varieties	0.856859	BRRIdhan28	0.875457	BAANYALOJOPOIHUN::IRGC 7928-2	Sierra Leone	ind2	2015	3161041	Khulna	22.2497	89.8288	C	No
Jotabalam_P03	Traditional Varieties	0.856726	BRRIdhan28	0.875183	BAANYALOJOPOIHUN::IRGC 7928-2	Sierra Leone	ind2	2015	3211021	Khulna	22.9199	89.5233	C	No
Jotabalam_P01	Traditional Varieties	0.856379	BRRIdhan28	0.874637	BAANYALOJOPOIHUN::IRGC 7928-2	Sierra Leone	ind2	2015	3111041	Khulna	22.6504	89.7052	C	No
Montessor	Traditional Varieties	0.856379	BRRIdhan28	0.874667	BAANYALOJOPOIHUN::IRGC 7928-2	Sierra Leone	ind2	2015	3111042	Khulna	22.6504	89.7052	C	No
Jotabalam_P05	Traditional Varieties	0.856361	BRRIdhan28	0.874848	BAANYALOJOPOIHUN::IRGC 7928-2	Sierra Leone	ind2	2015	3211043	Khulna	22.9188	89.5247	C	No
Jotabalam_P04	Traditional Varieties	0.856358	BRRIdhan28	0.875213	BAANYALOJOPOIHUN::IRGC 7928-2	Sierra Leone	ind2	2015	3211032	Khulna	23.1789	90.4359	C	No
JataBalam_P03	Traditional Varieties	0.856329	BRRIdhan28	0.874697	BAANYALOJOPOIHUN::IRGC 7928-2	Sierra Leone	ind2	2014	423143	Khulna	22.6953	89.0603	C	No
JataBalam_P02	Traditional Varieties	0.856246	BRRIdhan28	0.874939	BAANYALOJOPOIHUN::IRGC 7928-2	Sierra Leone	ind2	2014	423122	Khulna	24.4531	89.5442	C	No
Karimshai_P02	Traditional Varieties	0.856195	BRRIdhan28	0.896614	BAANYALOJOPOIHUN::IRGC 7928-2	Sierra Leone	ind2	2015	3111032	Khulna	22.6469	89.7046	C	No
BR23_P08	Traditional Varieties	0.856179	BRRIdhan28	0.874758	BAANYALOJOPOIHUN::IRGC 7928-2	Sierra Leone	ind2	2015	3221042	Khulna	22.8251	89.3469	C	No
JataBalam_P01	Traditional Varieties	0.856013	BRRIdhan28	0.874697	BAANYALOJOPOIHUN::IRGC 7928-2	Sierra Leone	ind2	2014	423112	Khulna	22.6951	89.0594	C	No
Karimshai_P01	Traditional Varieties	0.855891	BRRIdhan28	0.895338	BAANYALOJOPOIHUN::IRGC 7928-2	Sierra Leone	ind2	2015	3111023	Khulna	23.9651	89.7776	C	No
BRRI dhan41_P07	Traditional Varieties	0.83966	BRRIdhan28	0.903155	BLACK 28-564::IRGC 37815-2	Bangladesh	ind2	2015	3161012	Khulna	22.2446	89.8326	C	No
Guti Swarna_P53	Traditional Varieties	0.930163	BRRIdhan28	0.900286	BR 51-115-4::IRGC 43999-1	Bangladesh	indx	2014	5241043	Khulna	20.5379	89.2191	C	No
Kajallata	Traditional Varieties	0.922678	BRRIdhan57	0.883732	CHATO::IRGC 55825-1	Ecuador	ind1B	2014	421113	Khulna	24.3485	89.6599	C	No
Vojon_P02	Traditional Varieties	0.866752	BRRIdhan39	0.90625	CHATO::IRGC 55825-1	Ecuador	ind1B	2015	3231032	Khulna	22.6459	89.3042	C	No
BRRI dhan28_P04	Traditional Varieties	0.866705	BRRIdhan33	0.906126	CHATO::IRGC 55825-1	Ecuador	ind1B	2015	3121031	Khulna	22.8007	89.865	C	No
Vojon_P03	Traditional Varieties	0.866504	BRRIdhan33	0.906543	CHATO::IRGC 55825-1	Ecuador	ind1B	2015	3231043	Khulna	22.6509	89.3108	C	No
BRRI dhan28_P06	Traditional Varieties	0.865518	BRRIdhan33	0.907442	CHATO::IRGC 55825-1	Ecuador	ind1B	2015	3121011	Khulna	22.7899	89.8781	C	No
Binadhan7_P16	Traditional Varieties	0.904971	Binadhan7	0.892743	IR58025B	Philippines	ind1B	2014	412114	Khulna	23.4423	89.1461	C	No
Sompod	Traditional Varieties	0.950949	BR10	0.973794	IRGA 346-111-2-1F::IRGC 117341-1	Colombia	indx	2015	3221022	Khulna	22.8222	89.3373	C	No
Kherkon	Traditional Varieties	0.618566	BRRIdhan28	0.939575	JC 157	India	aro	2015	3261013	Khulna	22.8364	89.6135	C	No
Chinikanai_P02	Traditional Varieties	0.616886	BRRIdhan28	0.94386	JC 157	India	aro	2014	423123	Khulna	24.4531	89.5442	C	No
Chinikanai_P04	Traditional Varieties	0.616851	BRRIdhan28	0.944054	JC 157	India	aro	2014	432144	Khulna	22.6953	89.0603	C	No
Chinikanai_P03	Traditional Varieties	0.61658	BRRIdhan28	0.937222	JC 157	India	aro	2014	423134	Khulna	22.6952	89.0603	C	No
Khirkon	Traditional Varieties	0.616561	BRRIdhan28	0.943248	JC 157	India	aro	2015	3411043	Khulna	23.1841	89.4973	C	No
Jamaibabu_P04	Traditional Varieties	0.854384	BRRIdhan33	0.883695	JWR 221	China	ind1B	2014	421144	Khulna	22.578	89.1279	C	No
Jamaibabu_P03	Traditional Varieties	0.854282	BRRIdhan33	0.88361	JWR 221	China	ind1B	2014	421133	Khulna	22.5779	89.1279	C	No
Jamaibabu_P01	Traditional Varieties	0.85422	BRRIdhan33	0.883537	JWR 221	China	ind1B	2014	421111	Khulna	24.3485	89.6599	C	No
Depodhan	Traditional Varieties	0.854262	Swarna_Sub1	0.91765	LALDIGHA::IRGC 53541-1	Bangladesh	ind2	2015	3411012	Khulna	23.1825	89.4942	C	No
RazaMorol_P02	Traditional Varieties	0.850649	BRRIdhan28	0.937544	LUDI GOCHYA::IRGC 26504-2	Bangladesh	ind2	2015	3261042	Khulna	22.837	89.6136	C	No
RazaMorol_P01	Traditional Varieties	0.746495	BRRIdhan28	0.962657	NATEL BORO::IRGC 34749-1	Bangladesh	aus	2015	3261031	Khulna	22.837	89.6137	C	No
Ratuel_P02	Traditional Varieties	0.74186	BRRIdhan28	0.958521	NATEL BORO::IRGC 34749-1	Bangladesh	aus	2015	3261022	Khulna	22.8366	89.6136	C	No
Moinamoti	Traditional Varieties	0.85264	BRRIdhan28	0.902097	NONA BOKRA::IRGC 22710-C1	India	ind2	2015	3111044	Khulna	22.6504	89.7052	C	No
Binadhan7_P17	Traditional Varieties	0.942294	Binadhan7	0.922435	OM997	Vietnam	ind1B	2014	412122	Khulna	23.4412	89.146	C	No
Binadhan7_P18	Traditional Varieties	0.924389	Binadhan7	0.909768	OM997	Vietnam	ind1B	2014	412142	Khulna	23.4424	89.1436	C	No
NayaPajam	Traditional Varieties	0.879861	Binadhan12	0.907734	PATISAIL::IRGC 37562-1	Bangladesh	ind3	2014	421132	Khulna	22.5779	89.1279	C	No
SahbhagiDhan_P01	Traditional Varieties	0.869354	Binadhan12	0.895228	PATISAIL::IRGC 37562-1	Bangladesh	ind3	2015	3311042	Khulna	23.885	88.828	T	Yes
Patnai_P01	Traditional Varieties	0.909544	BRRIdhan28	0.972587	PATNAI 31-679::IRGC 38149-2	Bangladesh	ind2	2014	423111	Khulna	22.6951	89.0594	C	No
Patnai_P03	Traditional Varieties	0.896213	BRRIdhan28	0.949542	PATNAI 31-679::IRGC 38149-2	Bangladesh	ind2	2014	423133	Khulna	22.6952	89.0603	C	No
BR23_P07	Traditional Varieties	0.925969	BRRIdhan28	0.888092	SR 26 B::IRGC 10803-2	India	ind2	2015	3221023	Khulna	22.8222	89.3373	C	No
Patnai_P04	Traditional Varieties	0.885841	BRRIdhan28	0.945168	SR 26 B::IRGC 10803-2	India	ind2	2014	423142	Khulna	22.6953	89.0603	C	No
Jamaibabu_P02	Traditional Varieties	0.854287	BRRIdhan33	0.883517	TE SAN AI 2::IRGC 93355-1	China	indx	2014	421122	Khulna	22.579	89.1323	C	No
Nonakachi_P02	Traditional Varieties	0.627915	BRRIdhan28	0.927467	TK DEEP STRAW 34-786::IRGC 38522-1	Bangladesh	aro	2015	3131041	Khulna	23.7999	89.9309	C	No
Lalmota_P03	Traditional Varieties	0.626263	BR24	0.932562	TK DEEP STRAW 34-786::IRGC 38522-1	Bangladesh	aro	2015	3131031	Khulna	22.5118	89.6352	C	No
BRRI dhan49_P25	Traditional Varieties	0.624763	BRRIdhan28	0.945467	TK DEEP STRAW 34-786::IRGC 38522-1	Bangladesh	aro	2015	3161042	Khulna	22.2497	89.8288	C	No
Mota	Traditional Varieties	0.624502	Swarna_Sub1	0.936402	TK DEEP STRAW 34-786::IRGC 38522-1	Bangladesh	aro	2015	3141041	Khulna	22.5805	89.9426	C	No
Nashpati_P02	Traditional Varieties	0.624501	Swarna_Sub1	0.946022	TK DEEP STRAW 34-786::IRGC 38522-1	Bangladesh	aro	2015	3161033	Khulna	22.2487	89.8339	C	No
Nashpati_P01	Traditional Varieties	0.624472	Swarna_Sub1	0.946956	TK DEEP STRAW 34-786::IRGC 38522-1	Bangladesh	aro	2015	3141031	Khulna	22.5806	89.9427	C	No
Lalmota_P02	Traditional Varieties	0.623705	Swarna_Sub1	0.936285	TK DEEP STRAW 34-786::IRGC 38522-1	Bangladesh	aro	2015	3131022	Khulna	22.5107	89.6327	C	No
Lokma_P01	Traditional Varieties	0.623585	BRRIdhan28	0.928186	TK DEEP STRAW 34-786::IRGC 38522-1	Bangladesh	aro	2015	3141021	Khulna	23.8738	89.9935	C	No
Nonakachi_P01	Traditional Varieties	0.62212	Swarna_Sub1	0.940075	TK DEEP STRAW 34-786::IRGC 38522-1	Bangladesh	aro	2015	3131012	Khulna	22.5118	89.6352	C	No
Sadamota_P09	Traditional Varieties	0.620901	BRRIdhan28	0.932356	TK DEEP STRAW 34-786::IRGC 38522-1	Bangladesh	aro	2015	3151031	Khulna	22.6329	89.6523	C	No
Sadamota_P05	Traditional Varieties	0.619176	BRRIdhan28	0.956766	TK DEEP STRAW 34-786::IRGC 38522-1	Bangladesh	aro	2015	3131042	Khulna	22.5128	89.6407	C	No
Sadamota_P07	Traditional Varieties	0.619081	BRRIdhan28	0.956385	TK DEEP STRAW 34-786::IRGC 38522-1	Bangladesh	aro	2015	3151011	Khulna	22.633	89.6514	C	No
Sadamota_P06	Traditional Varieties	0.61856	BRRIdhan28	0.955948	TK DEEP STRAW 34-786::IRGC 38522-1	Bangladesh	aro	2015	3141011	Khulna	22.5805	89.9426	C	No
Sadamota_P08	Traditional Varieties	0.625663	BRRIdhan28	0.940465	TK RED 35-799::IRGC 38535-1	Bangladesh	aro	2015	3151022	Khulna	22.6302	89.6539	C	No
Sadamota_P01	Traditional Varieties	0.624648	BRRIdhan28	0.927553	TK RED 35-799::IRGC 38535-1	Bangladesh	aro	2015	3111012	Khulna	22.6505	89.7052	C	No
Sadamota_P10	Traditional Varieties	0.624433	Swarna_Sub1	0.939048	TK RED 35-799::IRGC 38535-1	Bangladesh	aro	2015	3151041	Khulna	22.6329	89.6523	C	No
Anowersarder	Traditional Varieties	0.623354	BR24	0.9259	TK RED 35-799::IRGC 38535-1	Bangladesh	aro	2015	3111043	Khulna	22.6504	89.7052	C	No
Sadamota_P04	Traditional Varieties	0.623084	Swarna_Sub1	0.945556	TK RED 35-799::IRGC 38535-1	Bangladesh	aro	2015	3131032	Khulna	22.5118	89.6352	C	No
Lalmota_P01	Traditional Varieties	0.622712	BRRIdhan28	0.940546	TK RED 35-799::IRGC 38535-1	Bangladesh	aro	2015	3111014	Khulna	22.6505	89.7052	C	No
Sadamota_P02	Traditional Varieties	0.621437	BRRIdhan28	0.93242	TK RED 35-799::IRGC 38535-1	Bangladesh	aro	2015	3111022	Khulna	22.6505	89.7053	C	No
Sadamota_P03	Traditional Varieties	0.620977	Swarna_Sub1	0.932312	TK RED 35-799::IRGC 38535-1	Bangladesh	aro	2015	3131021	Khulna	22.5107	89.6327	C	No
Sadamota_P11	Traditional Varieties	0.620949	Swarna_Sub1	0.931611	TK RED 35-799::IRGC 38535-1	Bangladesh	aro	2015	3251022	Khulna	22.782	89.6351	C	No
Lalmota_P04	Traditional Varieties	0.615845	Swarna_Sub1	0.940749	TK RED 35-799::IRGC 38535-1	Bangladesh	aro	2015	3161021	Khulna	22.2521	89.8325	C	No
Miniket_P04	Traditional Varieties	0.935476	BRRIdhan57	0.87136	ADNY 11		ind1B	2015	4261042	Rajshahi	24.4688	89.2884	C	No
Miniket_P02	Traditional Varieties	0.931975	BRRIdhan57	0.867369	ADNY 11		ind1B	2015	4261022	Rajshahi	24.4702	89.2889	C	No
Miniket_P03	Traditional Varieties	0.925468	BRRIdhan57	0.878831	ADNY 11		ind1B	2015	4261032	Rajshahi	24.4693	89.2883	C	No
Miniket_P01	Traditional Varieties	0.924925	BRRIdhan57	0.877797	ADNY 11		ind1B	2015	4261012	Rajshahi	24.4709	89.2899	C	No
KartishaDigha_P03	Traditional Varieties	0.915203	BRRIdhan57	0.875868	ADNY 11		ind1B	2015	4261031	Rajshahi	24.4693	89.2883	C	No
Gotisailna	Traditional Varieties	0.865478	BRRIdhan28	0.949072	ARC 11245::IRGC 42651-2	India	ind2	2014	514124	Rajshahi	24.6834	89.1849	T	Yes
Janja_P01	Traditional Varieties	0.864746	Swarna_Sub1	0.95673	ARC 11245::IRGC 42651-2	India	ind2	2014	515112	Rajshahi	24.9521	89.575	T	Yes
Janja_P02	Traditional Varieties	0.861292	Swarna_Sub1	0.955479	ARC 11245::IRGC 42651-2	India	ind2	2014	515122	Rajshahi	24.9511	89.5612	T	Yes
Ganja_P01	Traditional Varieties	0.85305	Swarna_Sub1	0.911119	ARC 11245::IRGC 42651-2	India	ind2	2014	515132	Rajshahi	24.9506	89.5728	T	Yes
BRRI dhan34_P10	Traditional Varieties	0.613338	LalBinni	0.969014	ARC 11571::IRGC 21487-2	India	aro	2014	524111	Rajshahi	24.2081	89.0922	C	No
Zabradighi_P01	Traditional Varieties	0.755404	BRRIdhan28	0.959492	BORA DIGA::IRGC 26439-1	Bangladesh	aus	2015	4181022	Rajshahi	23.8608	89.4998	C	No
Hijoldighi_P01	Traditional Varieties	0.755347	BRRIdhan28	0.959482	BORA DIGA::IRGC 26439-1	Bangladesh	aus	2015	4181012	Rajshahi	23.8635	89.5045	C	No
Unusswarna_P01	Traditional Varieties	0.760356	BRRIdhan28	0.921134	BORO 70-2::IRGC 29283-1	Bangladesh	aus	2015	4161022	Rajshahi	24.0339	89.3387	C	No
Unusswarna_P02	Traditional Varieties	0.7603	BRRIdhan28	0.921115	BORO 70-2::IRGC 29283-1	Bangladesh	aus	2015	4161032	Rajshahi	24.037	89.3363	C	No
BR11_P26	Traditional Varieties	0.917933	BRRIdhan33	0.935044	BR 52-87-1::IRGC 36849-2	India	ind1B	2015	4211041	Rajshahi	24.3457	89.6602	C	No
BR11_P21	Traditional Varieties	0.863952	BR16	0.916431	CAUVERY::IRGC 45255-1	India	indx	2015	4161011	Rajshahi	24.0345	89.3377	C	No
BRRI dhan49_P30	Traditional Varieties	0.863657	BR16	0.915939	CAUVERY::IRGC 45255-1	India	indx	2015	3231041	Rajshahi			C	No
Sailkumur	Traditional Varieties	0.870216	Swarna_Sub1	0.921982	GOCHIAGARI::IRGC 37086-2	Bangladesh	ind2	2014	514122	Rajshahi	25.7652	88.7861	T	Yes
SADASANLE	Traditional Varieties	0.862257	Swarna_Sub1	0.899172	GOCHIAGARI::IRGC 37086-2	Bangladesh	ind2	2015	4251041	Rajshahi	24.4709	89.2898	C	No
Dholdighi_P02	Traditional Varieties	0.757086	BRRIdhan28	0.976817	HIJOL DIGA::IRGC 31655-1	Bangladesh	aus	2015	4181041	Rajshahi	23.8608	89.5001	C	No
Hijoldighi_P03	Traditional Varieties	0.757083	BRRIdhan28	0.976712	HIJOL DIGA::IRGC 31655-1	Bangladesh	aus	2015	4181042	Rajshahi	23.8608	89.5001	C	No
Zabradighi_P03	Traditional Varieties	0.756057	BRRIdhan28	0.97648	HIJOL DIGA::IRGC 31655-1	Bangladesh	aus	2015	4181043	Rajshahi	23.8608	89.5001	C	No
Dighi_P04	Traditional Varieties	0.755952	BRRIdhan46	0.957837	HIJOL DIGA::IRGC 31655-1	Bangladesh	aus	2015	4131021	Rajshahi	23.4056	89.0502	C	No
Hijoldighi_P02	Traditional Varieties	0.755874	BRRIdhan28	0.976163	HIJOL DIGA::IRGC 31655-1	Bangladesh	aus	2015	4181032	Rajshahi	23.8623	89.4998	C	No
KartishaDigha_P01	Traditional Varieties	0.753516	BRRIdhan46	0.953799	HIJOL DIGA::IRGC 31655-1	Bangladesh	aus	2015	4261011	Rajshahi	24.4709	89.2899	C	No
Dholdighi_P01	Traditional Varieties	0.748597	BRRIdhan28	0.945817	HIJOL DIGA::IRGC 31655-1	Bangladesh	aus	2015	4181011	Rajshahi	23.8635	89.5045	C	No
Guti Swarna_P59	Traditional Varieties	0.917281	BR10	0.937319	IRGA 346-111-2-1F::IRGC 117341-1	Colombia	indx	2014	511132	Rajshahi	26.1231	88.2635	C	No
Zabradighi_P02	Traditional Varieties	0.914263	Swarna_Sub1	0.928037	IRGA 346-111-2-1F::IRGC 117341-1	Colombia	indx	2015	4181031	Rajshahi	23.8623	89.4998	C	No
Kalijira_P20	Traditional Varieties	0.610759	BRRIdhan28	0.925532	JC 157	India	aro	2015	4211013	Rajshahi	24.3459	89.6604	C	No
Dighi_P06	Traditional Varieties	0.76032	BRRIdhan28	0.954151	JHUL DIGA::IRGC 26478-1	Bangladesh	aus	2015	4171032	Rajshahi	24.1105	89.539	T	Yes
Sorsori_P06	Traditional Varieties	0.756278	BRRIdhan28	0.967247	JHUL DIGA::IRGC 26478-1	Bangladesh	aus	2015	4171011	Rajshahi	24.1123	89.5393	C	No
Sorsori_P08	Traditional Varieties	0.756278	BRRIdhan28	0.967247	JHUL DIGA::IRGC 26478-1	Bangladesh	aus	2015	4171031	Rajshahi	24.1105	89.539	C	No
KartishaDigha_P02	Traditional Varieties	0.755116	BRRIdhan28	0.955128	JHUL DIGA::IRGC 26478-1	Bangladesh	aus	2015	4261021	Rajshahi	24.4702	89.2889	C	No
Sorsori_P09	Traditional Varieties	0.752937	BRRIdhan28	0.959242	JHUL DIGA::IRGC 26478-1	Bangladesh	aus	2015	4171041	Rajshahi	24.1122	89.5391	C	No
Sorsori_P02	Traditional Varieties	0.752359	BRRIdhan28	0.961557	JHUL DIGA::IRGC 26478-1	Bangladesh	aus	2015	4141042	Rajshahi	24.1255	89.3269	T	Yes
KartishaDigha_P04	Traditional Varieties	0.752189	BRRIdhan28	0.962658	JHUL DIGA::IRGC 26478-1	Bangladesh	aus	2015	4261041	Rajshahi	24.4688	89.2884	C	No
Dighi_P01	Traditional Varieties	0.751642	BRRIdhan28	0.96132	JHUL DIGA::IRGC 26478-1	Bangladesh	aus	2015	4121012	Rajshahi	23.571	89.3751	C	No
Dighi_P02	Traditional Varieties	0.751526	BRRIdhan28	0.96142	JHUL DIGA::IRGC 26478-1	Bangladesh	aus	2015	4121022	Rajshahi	23.9535	89.6307	C	No
Sorsori_P03	Traditional Varieties	0.751414	BRRIdhan28	0.959896	JHUL DIGA::IRGC 26478-1	Bangladesh	aus	2015	4151012	Rajshahi	24.113	89.4105	C	No
Sorsori_P01	Traditional Varieties	0.751295	BRRIdhan28	0.959716	JHUL DIGA::IRGC 26478-1	Bangladesh	aus	2015	4131012	Rajshahi	24.2881	89.4031	C	No
Sorsori_P07	Traditional Varieties	0.751116	BRRIdhan28	0.958511	JHUL DIGA::IRGC 26478-1	Bangladesh	aus	2015	4171022	Rajshahi	24.1122	89.5394	C	No
Sorsori_P05	Traditional Varieties	0.751061	BRRIdhan28	0.957492	JHUL DIGA::IRGC 26478-1	Bangladesh	aus	2015	4151032	Rajshahi	24.1128	89.4105	C	No
Sorsori_P04	Traditional Varieties	0.750825	BRRIdhan28	0.957492	JHUL DIGA::IRGC 26478-1	Bangladesh	aus	2015	4151022	Rajshahi	24.1054	89.4146	C	No
Dighi_P07	Traditional Varieties	0.750765	BRRIdhan28	0.961703	JHUL DIGA::IRGC 26478-1	Bangladesh	aus	2015	4171042	Rajshahi	24.1122	89.5391	C	No
Dighi_P05	Traditional Varieties	0.749941	BRRIdhan28	0.958896	JHUL DIGA::IRGC 26478-1	Bangladesh	aus	2015	4171021	Rajshahi	24.1122	89.5394	C	No
Dighi_P03	Traditional Varieties	0.748886	BRRIdhan28	0.95277	JHUL DIGA::IRGC 26478-1	Bangladesh	aus	2015	4121032	Rajshahi	23.9543	89.6278	C	No
Patjag_P02	Traditional Varieties	0.748417	BRRIdhan46	0.954016	JHUL DIGA::IRGC 26478-1	Bangladesh	aus	2015	4251031	Rajshahi	24.4292	89.7024	C	No
AROMETIC	Traditional Varieties	0.74765	BRRIdhan28	0.962586	JHUL DIGA::IRGC 26478-1	Bangladesh	aus	2015	4251022	Rajshahi	24.4289	89.7033	C	No
Saila_P08	Traditional Varieties	0.626348	BRRIdhan28	0.982317	KEYA NUNIA::IRGC 46117-2	India	aro	2014	513143	Rajshahi	24.794	89.2828	C	No
Saila_P09	Traditional Varieties	0.621536	LalBinni	0.974632	KEYA NUNIA::IRGC 46117-2	India	aro	2014	514142	Rajshahi	25.7682	88.7848	C	No
Chakon32	Traditional Varieties	0.621479	LalBinni	0.974638	KEYA NUNIA::IRGC 46117-2	India	aro	2014	523112	Rajshahi	24.3493	89.1154	C	No
Saila_P03	Traditional Varieties	0.621422	LalBinni	0.97465	KEYA NUNIA::IRGC 46117-2	India	aro	2014	512142	Rajshahi	24.8921	89.1183	C	No
Saila_P07	Traditional Varieties	0.62139	LalBinni	0.974866	KEYA NUNIA::IRGC 46117-2	India	aro	2014	513132	Rajshahi	24.7913	89.2802	C	No
Sailna_P03	Traditional Varieties	0.621009	LalBinni	0.974655	KEYA NUNIA::IRGC 46117-2	India	aro	2014	514131	Rajshahi	24.681	89.181	C	No
Sailna_P02	Traditional Varieties	0.620807	LalBinni	0.973733	KEYA NUNIA::IRGC 46117-2	India	aro	2014	514111	Rajshahi	24.6834	89.184	C	No
Ranjit_P13	Traditional Varieties	0.620686	LalBinni	0.974632	KEYA NUNIA::IRGC 46117-2	India	aro	2014	513141	Rajshahi	24.794	89.2828	C	No
BRRI dhan34_P09	Traditional Varieties	0.620629	LalBinni	0.97465	KEYA NUNIA::IRGC 46117-2	India	aro	2014	523122	Rajshahi	24.348	89.1166	C	No
Saila_P04	Traditional Varieties	0.614417	LalBinni	0.964537	KEYA NUNIA::IRGC 46117-2	India	aro	2014	512132	Rajshahi	24.8884	89.1195	C	No
Guti Swarna_P60	Traditional Varieties	0.837698	Swarna_Sub1	0.849373	KONAMANI::IRGC 49806-1	India	ind2	2014	521131	Rajshahi	24.3186	88.9791	C	No
Hidi	Traditional Varieties	0.824347	BRRIdhan28	0.925414	LALDIGHA::IRGC 53541-1	Bangladesh	ind2	2014	524144	Rajshahi	24.2082	89.091	C	No
Kaikee	Traditional Varieties	0.822418	Swarna_Sub1	0.923616	LALDIGHA::IRGC 53541-1	Bangladesh	ind2	2014	524143	Rajshahi	24.2082	89.091	C	No
Guti Swarna_P09	Traditional Varieties	0.851259	BRRIdhan28	0.917505	LUDI GOCHYA::IRGC 26504-2	Bangladesh	ind2	2015	3411042	Rajshahi	24.143	89.2295	C	No
Suman Swarna_P15	Traditional Varieties	0.856317	BR16	0.935894	LUKE 3	China	ind1A	2014	534132	Rajshahi	24.3978	88.4377	C	No
Kalijira_P47	Traditional Varieties	0.630435	BRRIdhan28	0.953221	MADHUWA KARIA::IRGC 16138-2	Nepal	aro	2014	523143	Rajshahi	24.3513	89.1176	C	No
Binadhan7_P33	Traditional Varieties	0.944559	Binadhan7	0.927661	OM997	Vietnam	ind1B	2014	534133	Rajshahi	24.3978	88.4377	C	No
Binadhan7_P22	Traditional Varieties	0.944547	Binadhan7	0.927644	OM997	Vietnam	ind1B	2014	522121	Rajshahi	24.3387	89.0762	C	No
Binadhan7_P28	Traditional Varieties	0.944521	Binadhan7	0.927812	OM997	Vietnam	ind1B	2014	532124	Rajshahi	24.3371	88.7751	C	No
Ranjit_P05	Traditional Varieties	0.944508	Binadhan7	0.927593	OM997	Vietnam	ind1B	2015	4231034	Rajshahi	24.4525	89.5436	C	No
Binadhan7_P19	Traditional Varieties	0.943372	Binadhan7	0.926801	OM997	Vietnam	ind1B	2014	514141	Rajshahi	24.6857	89.1833	C	No
Binadhan7_P23	Traditional Varieties	0.930347	Binadhan7	0.921807	OM997	Vietnam	ind1B	2014	522133	Rajshahi	24.3391	89.0762	C	No
Binadhan7_P08	Traditional Varieties	0.927514	Binadhan7	0.912945	OM997	Vietnam	ind1B	2015	4141041	Rajshahi	24.1255	89.3269	C	No
Binadhan7_P34	Traditional Varieties	0.925138	Binadhan7	0.923204	OM997	Vietnam	ind1B	2014	534143	Rajshahi	24.3994	88.4379	C	No
Binadhan7_P21	Traditional Varieties	0.920901	Binadhan7	0.921388	OM997	Vietnam	ind1B	2014	522112	Rajshahi	24.3415	89.0758	C	No
Binadhan7_P10	Traditional Varieties	0.918615	Binadhan7	0.91294	OM997	Vietnam	ind1B	2015	4161021	Rajshahi	24.0339	89.3387	C	No
Binadhan7_P20	Traditional Varieties	0.905449	Binadhan7	0.905716	OM997	Vietnam	ind1B	2014	521142	Rajshahi	24.3186	88.9791	C	No
BRRI dhan34_P11	Traditional Varieties	0.622824	BR24	0.960237	P 335::IRGC 69001-1	Liberia	aro	2014	524121	Rajshahi	26.2983	88.5336	C	No
Pakri_P02	Traditional Varieties	0.858456	Swarna_Sub1	0.904454	PANIKELASH::IRGC 46500-2	India	ind2	2014	524132	Rajshahi	24.2085	89.0918	T	Yes
Pakri_P03	Traditional Varieties	0.852818	Swarna_Sub1	0.907762	PANIKELASH::IRGC 46500-2	India	ind2	2014	524141	Rajshahi	24.2082	89.091	T	Yes
Nepali Swarna_P07	Traditional Varieties	0.914223	BR11	0.928133	PATISAIL::IRGC 37562-1	Bangladesh	ind3	2014	523123	Rajshahi	24.348	89.1166	C	No
Pajam_P13	Traditional Varieties	0.912846	Binadhan12	0.985919	PATISAIL::IRGC 37562-1	Bangladesh	ind3	2015	4231023	Rajshahi	24.4551	89.5445	C	No
Pajam_P29	Traditional Varieties	0.908356	Binadhan12	0.996134	PATISAIL::IRGC 37562-1	Bangladesh	ind3	2014	511123	Rajshahi	24.5842	89.5532	C	No
Saila_P05	Traditional Varieties	0.908356	Binadhan12	0.996016	PATISAIL::IRGC 37562-1	Bangladesh	ind3	2014	513113	Rajshahi	24.7613	89.2788	C	No
Saila_P06	Traditional Varieties	0.885061	Binadhan12	0.952908	PATISAIL::IRGC 37562-1	Bangladesh	ind3	2014	513122	Rajshahi	24.7909	89.2791	C	No
Pajam_P31	Traditional Varieties	0.885008	Binadhan12	0.952886	PATISAIL::IRGC 37562-1	Bangladesh	ind3	2014	513123	Rajshahi	24.7909	89.2791	C	No
Bolanga_P02	Traditional Varieties	0.878043	Binadhan12	0.902171	PATISAIL::IRGC 37562-1	Bangladesh	ind3	2015	4121031	Rajshahi	23.9543	89.6278	C	No
KALOSANLE	Traditional Varieties	0.877896	Binadhan12	0.905587	PATISAIL::IRGC 37562-1	Bangladesh	ind3	2015	4251042	Rajshahi	24.4709	89.2898	C	No
Bhawali_P01	Traditional Varieties	0.877083	Binadhan12	0.903747	PATISAIL::IRGC 37562-1	Bangladesh	ind3	2015	4131022	Rajshahi	24.2897	89.4027	C	No
Bhawali_P02	Traditional Varieties	0.876595	Binadhan12	0.903447	PATISAIL::IRGC 37562-1	Bangladesh	ind3	2015	4151041	Rajshahi	24.1095	89.4124	C	No
Pajam_P33	Traditional Varieties	0.874156	Binadhan12	0.926443	PATISAIL::IRGC 37562-1	Bangladesh	ind3	2014	513142	Rajshahi	24.794	89.2828	C	No
Bolanga_P01	Traditional Varieties	0.872368	Swarna_Sub1	0.89601	PATISAIL::IRGC 37562-1	Bangladesh	ind3	2015	4121021	Rajshahi	23.9535	89.6307	C	No
Lal Swarna_P09	Traditional Varieties	0.868879	Binadhan12	0.918178	PATISAIL::IRGC 37562-1	Bangladesh	ind3	2014	521111	Rajshahi	24.3231	88.9806	C	No
Ranjit_P12	Traditional Varieties	0.852784	Swarna_Sub1	0.918294	PUILLIPINA KATARI::IRGC 77293-1	Bangladesh	ind2	2014	513121	Rajshahi	24.7909	89.2791	C	No
Guti Swarna_P67	Traditional Varieties	0.94796	BR11_Sub1	0.944536	SADA RUPA::IRGC 77299-1	Bangladesh	ind1B	2014	523121	Rajshahi	24.3495	89.1182	C	No
BR11_P29	Traditional Varieties	0.759472	LalBinni	0.956083	SUNGA WALA::IRGC 26802-1	Bangladesh	aus	2015	4241011	Rajshahi	24.2263	89.5836	T	Yes
Guti Swarna_P15	Traditional Varieties	0.621603	BRRIdhan28	0.950376	TK DEEP STRAW 34-786::IRGC 38522-1	Bangladesh	aro	2015	4211011	Rajshahi	22.5789	89.1324	C	No
BR11_P25	Traditional Varieties	0.969947	BR11	0.949343	UPRH 265::IRGC 61689-1	India	indx	2015	4211032	Rajshahi	24.3459	89.6606	C	No
BR11_P28	Traditional Varieties	0.966818	BR11	0.951133	UPRH 265::IRGC 61689-1	India	indx	2015	4221021	Rajshahi	24.6071	89.6471	C	No
BR11_P31	Traditional Varieties	0.927948	BR11	0.917546	UPRH 265::IRGC 61689-1	India	indx	2015	4241031	Rajshahi	24.2439	89.5696	C	No
BRRI dhan49_P29	Traditional Varieties	0.468274	Binadhan7	0.473645	WAS 63-22-5-9-10-1::C1	Senegal	ind1B	2015	3231021	Rajshahi	24.6071	89.6471	T	Yes
Mukta_P01	Traditional Varieties	0.851173	BRRIdhan39	0.886018	ANLINGWUBAILI::IRGC 93363-1	China	ind1B	2014	142111	Rangpur	22.4999	92.338	C	No
Mukta_P02	Traditional Varieties	0.851173	BRRIdhan39	0.886018	ANLINGWUBAILI::IRGC 93363-1	China	ind1B	2014	142124	Rangpur	22.4993	92.338	C	No
Kalijira_P42	Traditional Varieties	0.620503	BRRIdhan28	0.892824	ARC 10296::IRGC 12421-2	India	aro	2014	143123	Rangpur	22.4975	90.0882	C	No
SakkhorKhana_P02	Traditional Varieties	0.617654	BRRIdhan28	0.891784	ARC 10296::IRGC 12421-2	India	aro	2014	143113	Rangpur	22.3912	90.1177	C	No
Jiradhan34_P02	Traditional Varieties	0.865153	Swarna_Sub1	0.944763	ARC 11245::IRGC 42651-2	India	ind2	2015	5141022	Rangpur	23.121	90.8585	T	Yes
Binadhan7_P15	Traditional Varieties	0.855123	BRRIdhan28	0.892746	ARC 11245::IRGC 42651-2	India	ind2	2014	141123	Rangpur	22.3916	90.1169	T	Yes
Kalibhog_P03	Traditional Varieties	0.867497	BRRIdhan46	0.924049	ARC 12180::IRGC 21965-2	India	ind2	2014	613133	Rangpur	25.9127	89.7318	C	No
Kalibhog_P01	Traditional Varieties	0.860223	Swarna_Sub1	0.917661	ARC 6052::IRGC 12196-1	India	ind2	2014	613114	Rangpur	25.9122	89.7308	C	No
Beto_P01	Traditional Varieties	0.83066	BRRIdhan46	0.908917	ARC 7236::IRGC 12335-1	India	ind2	2014	615122	Rangpur	25.5727	89.8524	C	No
Nakhusimota_P01	Traditional Varieties	0.856147	BRRIdhan28	0.874425	BAANYALOJOPOIHUN::IRGC 7928-2	Sierra Leone	ind2	2014	141114	Rangpur	22.5762	92.1061	C	No
Dudhkolom_P10	Traditional Varieties	0.843313	BRRIdhan28	0.905042	BLACK 28-564::IRGC 37815-2	Bangladesh	ind2	2014	143142	Rangpur	22.5006	90.0903	C	No
Moulata_P08	Traditional Varieties	0.842393	BRRIdhan28	0.906517	BLACK 28-564::IRGC 37815-2	Bangladesh	ind2	2014	143124	Rangpur	22.4975	90.0882	C	No
Dudhkolom_P08	Traditional Varieties	0.842221	BRRIdhan28	0.905442	BLACK 28-564::IRGC 37815-2	Bangladesh	ind2	2014	142144	Rangpur	22.5735	90.2311	C	No
Dudhkolom_P06	Traditional Varieties	0.839379	BRRIdhan28	0.906809	BLACK 28-564::IRGC 37815-2	Bangladesh	ind2	2014	141133	Rangpur	22.3914	90.1178	C	No
Parija	Traditional Varieties	0.865009	BR16	0.917675	CAUVERY::IRGC 45255-1	India	indx	2014	544142	Rangpur	25.8545	88.2431	C	No
BRRI dhan49_P32	Traditional Varieties	0.863689	BR16	0.915486	CAUVERY::IRGC 45255-1	India	indx	2015	4221042	Rangpur	25.7682	88.7841	C	No
Kalijira_P41	Traditional Varieties	0.612116	BRRIdhan28	0.928172	CR 44-1::IRGC 45397-1	India	aro	2014	142131	Rangpur	22.5749	90.2284	C	No
Kalijira_P40	Traditional Varieties	0.607219	BRRIdhan28	0.913089	CR 44-1::IRGC 45397-1	India	aro	2014	142121	Rangpur	22.4993	92.338	C	No
BR11_P66	Traditional Varieties	0.861631	BRRIdhan46	0.904375	DUDHSAR::IRGC 26609-2	Bangladesh	ind2	2014	612143	Rangpur	26.0554	89.773	C	No
20no	Traditional Varieties	0.85288	BRRIdhan46	0.902683	DUDHSAR::IRGC 26609-2	Bangladesh	ind2	2014	612144	Rangpur	25.6416	89.6752	C	No
Balam_P02	Traditional Varieties	0.858055	BRRIdhan28	0.902989	ECHORSAIL::IRGC 49182-1	Bangladesh	indx	2014	142133	Rangpur	22.5749	90.2284	C	No
Moulata_P07	Traditional Varieties	0.849059	BRRIdhan46	0.93198	ECHORSAIL::IRGC 49182-1	Bangladesh	indx	2014	142122	Rangpur	22.4993	92.338	C	No
Moulata_P06	Traditional Varieties	0.847119	BRRIdhan46	0.928911	ECHORSAIL::IRGC 49182-1	Bangladesh	indx	2014	141134	Rangpur	22.3914	90.1178	C	No
Horinmudha_P04	Traditional Varieties	0.881075	SahbhagiDhan	0.950509	EX FOILAEIN (NAPUTO)::IRGC 81675-1	Mozambique	indx	2014	615121	Rangpur	25.5727	89.8524	C	No
Nayaraz_P01	Traditional Varieties	0.923337	Binadhan7	0.91081	IR64A	Philippines	ind1B	2014	614114	Rangpur	25.4523	89.8206	C	No
Lal Swarna_P03	Traditional Varieties	0.920683	Swarna_Sub1	0.925427	IRGA 346-111-2-1F::IRGC 117341-1	Colombia	indx	2015	5251022	Rangpur	26.2728	88.3039	C	No
Swarna_P09	Traditional Varieties	0.920683	Swarna_Sub1	0.925204	IRGA 346-111-2-1F::IRGC 117341-1	Colombia	indx	2015	5241021	Rangpur	26.315	88.5413	C	No
Gongavaroyi	Traditional Varieties	0.920664	Swarna_Sub1	0.926336	IRGA 346-111-2-1F::IRGC 117341-1	Colombia	indx	2015	5211042	Rangpur	26.208	88.4431	C	No
panpataswarna_P02	Traditional Varieties	0.920664	Swarna_Sub1	0.925391	IRGA 346-111-2-1F::IRGC 117341-1	Colombia	indx	2015	5221022	Rangpur	26.215	88.5877	C	No
panpataswarna_P05	Traditional Varieties	0.920646	Swarna_Sub1	0.925391	IRGA 346-111-2-1F::IRGC 117341-1	Colombia	indx	2015	5251032	Rangpur	26.2656	88.304	C	No
Suman Swarna_P19	Traditional Varieties	0.920628	Swarna_Sub1	0.925355	IRGA 346-111-2-1F::IRGC 117341-1	Colombia	indx	2014	542142	Rangpur	25.821	88.1389	C	No
Ranjana	Traditional Varieties	0.920609	Swarna_Sub1	0.925494	IRGA 346-111-2-1F::IRGC 117341-1	Colombia	indx	2015	5231022	Rangpur	26.1218	88.4137	C	No
BRRI dhan32_P07	Traditional Varieties	0.920415	Swarna_Sub1	0.925217	IRGA 346-111-2-1F::IRGC 117341-1	Colombia	indx	2014	613132	Rangpur	25.9116	89.7309	C	No
Guti Swarna_P74	Traditional Varieties	0.917742	BR10	0.938148	IRGA 346-111-2-1F::IRGC 117341-1	Colombia	indx	2014	543112	Rangpur	25.8035	88.3653	C	No
Swarna_P14	Traditional Varieties	0.916839	BR10	0.936837	IRGA 346-111-2-1F::IRGC 117341-1	Colombia	indx	2014	541121	Rangpur	26.1599	88.312	C	No
Guti Swarna_P71	Traditional Varieties	0.916551	BR10	0.93756	IRGA 346-111-2-1F::IRGC 117341-1	Colombia	indx	2014	541143	Rangpur	25.8044	88.3662	C	No
Guti Swarna_P79	Traditional Varieties	0.916475	BR10	0.937906	IRGA 346-111-2-1F::IRGC 117341-1	Colombia	indx	2014	545122	Rangpur	26.0778	88.4745	C	No
MamunSwarna_P02	Traditional Varieties	0.916456	BR10	0.937906	IRGA 346-111-2-1F::IRGC 117341-1	Colombia	indx	2015	5141044	Rangpur	25.7682	88.7841	C	No
Guti Swarna_P40	Traditional Varieties	0.916437	BR10	0.937906	IRGA 346-111-2-1F::IRGC 117341-1	Colombia	indx	2015	5151011	Rangpur	25.8342	88.6606	C	No
Ranjit_P06	Traditional Varieties	0.904206	BR10	0.937847	IRGA 346-111-2-1F::IRGC 117341-1	Colombia	indx	2015	5231021	Rangpur	26.1218	88.4137	C	No
Swarna_Sub1_P14	Traditional Varieties	0.903744	BR10	0.937606	IRGA 346-111-2-1F::IRGC 117341-1	Colombia	indx	2015	5211022	Rangpur	24.1221	88.2632	C	No
Swarna_Sub1_P15	Traditional Varieties	0.903722	BR10	0.937862	IRGA 346-111-2-1F::IRGC 117341-1	Colombia	indx	2015	5221014	Rangpur	26.2147	88.5877	C	No
Ranjit_P14	Traditional Varieties	0.90238	BR10	0.937379	IRGA 346-111-2-1F::IRGC 117341-1	Colombia	indx	2014	545114	Rangpur	26.0723	88.4859	C	No
Philippine_P02	Traditional Varieties	0.631511	BRRIdhan28	0.941939	JC 157	India	aro	2015	5151033	Rangpur	25.7483	88.7187	C	No
Kalijira_P26	Traditional Varieties	0.619535	LalBinni	0.933918	JC 157	India	aro	2015	5251024	Rangpur	26.2728	88.3039	C	No
Kalijira_P21	Traditional Varieties	0.618103	BRRIdhan28	0.935981	JC 157	India	aro	2015	5111012	Rangpur			C	No
Kalijira_P23	Traditional Varieties	0.618075	BRRIdhan28	0.935894	JC 157	India	aro	2015	5111032	Rangpur	25.6949	88.6949	C	No
Kalijira_P22	Traditional Varieties	0.617778	BRRIdhan28	0.935616	JC 157	India	aro	2015	5111022	Rangpur			C	No
Kalijira_P24	Traditional Varieties	0.617481	BRRIdhan28	0.935733	JC 157	India	aro	2015	5111042	Rangpur	25.7368	88.5943	C	No
Dudhkolom_P05	Traditional Varieties	0.616443	BRRIdhan28	0.936549	JC 157	India	aro	2014	141112	Rangpur	22.498	90.0932	C	No
Swarna_Sub1_P17	Traditional Varieties	0.748827	BRRIdhan28	0.952866	JHUL DIGA::IRGC 26478-1	Bangladesh	aus	2015	5231023	Rangpur	26.1218	88.4137	C	No
Jiradhan_P02	Traditional Varieties	0.847541	Swarna_Sub1	0.974052	KEYA NUNIA::IRGC 46117-2	India	aro	2015	5171013	Rangpur	25.3331	89.0541	C	No
Nayani_P02	Traditional Varieties	0.621917	LalBinni	0.974749	KEYA NUNIA::IRGC 46117-2	India	aro	2014	545112	Rangpur	26.0723	88.4859	C	No
Nayani_P01	Traditional Varieties	0.621745	LalBinni	0.974667	KEYA NUNIA::IRGC 46117-2	India	aro	2014	545121	Rangpur	26.087	88.4728	C	No
Gera_P02	Traditional Varieties	0.621682	LalBinni	0.974626	KEYA NUNIA::IRGC 46117-2	India	aro	2014	542122	Rangpur	25.8219	88.1351	C	No
Gera_P01	Traditional Varieties	0.621568	LalBinni	0.974655	KEYA NUNIA::IRGC 46117-2	India	aro	2014	542112	Rangpur	25.8256	88.1424	C	No
BRRI dhan34_P02	Traditional Varieties	0.62145	LalBinni	0.974901	KEYA NUNIA::IRGC 46117-2	India	aro	2015	5111021	Rangpur			C	No
BRRI dhan34_P05	Traditional Varieties	0.621447	LalBinni	0.974655	KEYA NUNIA::IRGC 46117-2	India	aro	2015	5151032	Rangpur	25.7483	88.7187	C	No
BRRI dhan34_P07	Traditional Varieties	0.621333	LalBinni	0.974667	KEYA NUNIA::IRGC 46117-2	India	aro	2015	5161032	Rangpur	25.8341	88.6607	C	No
BRRI dhan34_P04	Traditional Varieties	0.621241	LalBinni	0.974877	KEYA NUNIA::IRGC 46117-2	India	aro	2015	5111041	Rangpur	25.7368	88.5943	C	No
BRRI dhan34_P06	Traditional Varieties	0.621155	LalBinni	0.974661	KEYA NUNIA::IRGC 46117-2	India	aro	2015	5151042	Rangpur	24.9521	89.575	C	No
Jiradhan_P03	Traditional Varieties	0.621042	LalBinni	0.974446	KEYA NUNIA::IRGC 46117-2	India	aro	2015	5171033	Rangpur	25.3462	89.0559	C	No
BRRI dhan34_P01	Traditional Varieties	0.620803	LalBinni	0.974901	KEYA NUNIA::IRGC 46117-2	India	aro	2015	5111011	Rangpur			C	No
Gera_P03	Traditional Varieties	0.620597	LalBinni	0.974755	KEYA NUNIA::IRGC 46117-2	India	aro	2014	542132	Rangpur	25.8217	88.1343	C	No
Muktarshail_P02	Traditional Varieties	0.841671	BRRIdhan44	0.897673	LALKA (LAL DHAN)::IRGC 64946-1	Fiji	ind2	2014	612142	Rangpur	25.6416	89.6752	C	No
BR11_P67	Traditional Varieties	0.622739	LalBinni	0.932328	MADHUWA KARIA::IRGC 16138-2	Nepal	aro	2014	614131	Rangpur	25.6416	89.6752	C	No
Kalijira_P25	Traditional Varieties	0.614	BRRIdhan28	0.946337	MADHUWA KARIA::IRGC 16138-2	Nepal	aro	2015	5231043	Rangpur	26.1133	88.4138	C	No
BR24_P09	Traditional Varieties	0.948597	Binadhan7	0.930391	OM997	Vietnam	ind1B	2014	615141	Rangpur	25.4501	89.8156	C	No
Binadhan7_P14	Traditional Varieties	0.944521	Binadhan7	0.927728	OM997	Vietnam	ind1B	2015	5251043	Rangpur	26.2732	88.3046	C	No
Binadhan7_P36	Traditional Varieties	0.941535	Binadhan7	0.925095	OM997	Vietnam	ind1B	2014	545131	Rangpur	26.0778	88.4745	C	No
Binadhan11_P02	Traditional Varieties	0.940262	Binadhan7	0.929909	OM997	Vietnam	ind1B	2014	615113	Rangpur	25.5696	89.8503	C	No
JotaPari	Traditional Varieties	0.938931	Binadhan7	0.928843	OM997	Vietnam	ind1B	2015	5241032	Rangpur	24.2096	89.0916	C	No
BR11_P34	Traditional Varieties	0.932659	Binadhan7	0.92638	OM997	Vietnam	ind1B	2015	5241022	Rangpur	26.315	88.5413	C	No
Binadhan7_P12	Traditional Varieties	0.931944	Binadhan7	0.914083	OM997	Vietnam	ind1B	2015	5241042	Rangpur	26.3048	88.5353	C	No
Ajgobi_P02	Traditional Varieties	0.927598	Binadhan7	0.913028	OM997	Vietnam	ind1B	2015	5231041	Rangpur	26.1133	88.4138	C	No
Binadhan7_P35	Traditional Varieties	0.924452	Binadhan7	0.917536	OM997	Vietnam	ind1B	2014	543142	Rangpur	25.8035	88.3653	C	No
Binadhan7_P13	Traditional Varieties	0.923551	Binadhan7	0.919636	OM997	Vietnam	ind1B	2015	5251023	Rangpur	26.2728	88.3039	C	No
SahbhagiDhan_P02	Traditional Varieties	0.900995	Binadhan7	0.899787	OM997	Vietnam	ind1B	2014	544123	Rangpur	25.8581	88.2437	C	No
Binadhan7_P38	Traditional Varieties	0.854348	BR11	0.929779	PAIRJAT::IRGC 37252-2	Bangladesh	ind2	2014	615112	Rangpur	25.5696	89.8503	C	No
Balam_P01	Traditional Varieties	0.845645	BRRIdhan28	0.929905	PARIJAT::IRGC 37272-2	Bangladesh	indx	2014	142113	Rangpur	22.5704	90.2277	C	No
Swarna_P08	Traditional Varieties	0.888657	Binadhan12	0.935879	PATISAIL::IRGC 37562-1	Bangladesh	ind3	2015	5241011	Rangpur	26.2983	88.5336	C	No
SadaGuti_P01	Traditional Varieties	0.868898	Binadhan12	0.918317	PATISAIL::IRGC 37562-1	Bangladesh	ind3	2015	5221033	Rangpur	26.1305	88.3514	C	No
Sadachikon_P03	Traditional Varieties	0.846064	BRRIdhan28	0.902326	PATNAI 31-675::IRGC 38145-1	Bangladesh	ind2	2014	142134	Rangpur	22.5749	90.2284	C	No
Sadachikon_P04	Traditional Varieties	0.843133	Swarna_Sub1	0.900499	PATNAI 31-675::IRGC 38145-1	Bangladesh	ind2	2014	142142	Rangpur	22.5735	90.2311	C	No
Moulata_P05	Traditional Varieties	0.902408	BRRIdhan28	0.965909	PATNAI 31-679::IRGC 38149-2	Bangladesh	ind2	2014	141113	Rangpur	22.498	90.0932	C	No
Jiradhan34_P01	Traditional Varieties	0.855832	Swarna_Sub1	0.918693	PUILLIPINA KATARI::IRGC 77293-1	Bangladesh	ind2	2015	5141012	Rangpur	25.7681	88.7847	C	No
Philippine_P01	Traditional Varieties	0.85217	Swarna_Sub1	0.981728	PUILLIPINA KATARI::IRGC 77293-1	Bangladesh	ind2	2015	5151022	Rangpur	25.7481	88.7173	C	No
Dudhkolom_P09	Traditional Varieties	0.846002	Swarna_Sub1	0.931941	SADAJIRA (DEEP STRAW) 16-194::IRGC 38251-2	Bangladesh	indx	2014	143132	Rangpur	22.5012	90.0854	C	No
Sadachikon_P02	Traditional Varieties	0.845169	BRRIdhan28	0.90151	SADAJIRA (DEEP STRAW) 16-194::IRGC 38251-2	Bangladesh	indx	2014	142114	Rangpur	22.4999	92.338	C	No
Mothamota_P06	Traditional Varieties	0.892623	BRRIdhan28	0.950485	SR 26 B::IRGC 10803-2	India	ind2	2014	141111	Rangpur	22.498	90.0932	C	No
Swarna_P11	Traditional Varieties	0.850046	Swarna_Sub1	0.861341	SUNGA WALA::IRGC 26802-1	Bangladesh	aus	2015	5241041	Rangpur	26.3048	88.5353	C	No
Horinmudha_P01	Traditional Varieties	0.763756	Swarna_Sub1	0.956696	SUNGA WALA::IRGC 26802-1	Bangladesh	aus	2014	614122	Rangpur	25.4498	89.8147	T	Yes
Kalibhog_P04	Traditional Varieties	0.761481	LalBinni	0.96	SUNGA WALA::IRGC 26802-1	Bangladesh	aus	2014	614123	Rangpur	25.4498	89.8147	T	Yes
BRRI dhan49_P48	Traditional Varieties	0.760844	Swarna_Sub1	0.955155	SUNGA WALA::IRGC 26802-1	Bangladesh	aus	2014	614121	Rangpur	25.4498	89.8147	T	Yes
Muktarshail_P01	Traditional Varieties	0.760304	BRRIdhan28	0.959117	SUNGA WALA::IRGC 26802-1	Bangladesh	aus	2014	612122	Rangpur	25.6408	89.6738	C	No
Kalijira_P48	Traditional Varieties	0.7577	LalBinni	0.953151	SUNGA WALA::IRGC 26802-1	Bangladesh	aus	2014	615124	Rangpur	25.5727	89.8524	T	Yes
Swarna_P06	Traditional Varieties	0.756149	LalBinni	0.958725	SUNGA WALA::IRGC 26802-1	Bangladesh	aus	2015	5221032	Rangpur	26.1305	88.3514	C	No
Kalibhog_P02	Traditional Varieties	0.755155	BRRIdhan28	0.961566	SUNGA WALA::IRGC 26802-1	Bangladesh	aus	2014	613123	Rangpur	25.9116	89.7309	C	No
Kachamota_P05	Traditional Varieties	0.631228	Swarna_Sub1	0.938026	TK DEEP STRAW 34-786::IRGC 38522-1	Bangladesh	aro	2014	143143	Rangpur	22.5006	90.0903	C	No
Lalmota_P14	Traditional Varieties	0.630687	Swarna_Sub1	0.957457	TK DEEP STRAW 34-786::IRGC 38522-1	Bangladesh	aro	2014	143131	Rangpur	22.5012	90.0854	C	No
Lokma_P03	Traditional Varieties	0.629825	Swarna_Sub1	0.940922	TK DEEP STRAW 34-786::IRGC 38522-1	Bangladesh	aro	2014	143134	Rangpur	22.5012	90.0854	C	No
Nakhusimota_P04	Traditional Varieties	0.629202	Swarna_Sub1	0.941637	TK DEEP STRAW 34-786::IRGC 38522-1	Bangladesh	aro	2014	141143	Rangpur	22.3915	90.1175	C	No
Mothamota_P07	Traditional Varieties	0.629066	Swarna_Sub1	0.942492	TK DEEP STRAW 34-786::IRGC 38522-1	Bangladesh	aro	2014	142123	Rangpur	22.5693	90.227	C	No
Nakhusimota_P02	Traditional Varieties	0.628949	Swarna_Sub1	0.941073	TK DEEP STRAW 34-786::IRGC 38522-1	Bangladesh	aro	2014	141124	Rangpur	22.3916	90.1169	C	No
Lokma_P02	Traditional Varieties	0.628915	Swarna_Sub1	0.940337	TK DEEP STRAW 34-786::IRGC 38522-1	Bangladesh	aro	2014	143114	Rangpur	22.3912	90.1177	C	No
Kachamota_P04	Traditional Varieties	0.628541	Swarna_Sub1	0.940206	TK DEEP STRAW 34-786::IRGC 38522-1	Bangladesh	aro	2014	143112	Rangpur	22.3912	90.1177	C	No
Sadamota_P24	Traditional Varieties	0.624648	BRRIdhan28	0.94265	TK DEEP STRAW 34-786::IRGC 38522-1	Bangladesh	aro	2014	143122	Rangpur	22.4975	90.0882	C	No
Kachamota_P02	Traditional Varieties	0.622858	Swarna_Sub1	0.947897	TK DEEP STRAW 34-786::IRGC 38522-1	Bangladesh	aro	2014	141142	Rangpur	22.3915	90.1175	C	No
Mothamota_P09	Traditional Varieties	0.622006	BRRIdhan28	0.939696	TK DEEP STRAW 34-786::IRGC 38522-1	Bangladesh	aro	2014	143141	Rangpur	22.5006	90.0903	C	No
Komlamota	Traditional Varieties	0.620958	Binadhan12	0.9556	TK DEEP STRAW 34-786::IRGC 38522-1	Bangladesh	aro	2014	142112	Rangpur	22.4999	92.338	C	No
Lalmota_P13	Traditional Varieties	0.620913	BRRIdhan28	0.952202	TK DEEP STRAW 34-786::IRGC 38522-1	Bangladesh	aro	2014	143111	Rangpur	22.3912	90.1177	C	No
Mothamota_P08	Traditional Varieties	0.618974	Swarna_Sub1	0.95991	TK DEEP STRAW 34-786::IRGC 38522-1	Bangladesh	aro	2014	142141	Rangpur	22.5735	90.2311	C	No
Nakhusimota_P03	Traditional Varieties	0.618628	Swarna_Sub1	0.960981	TK DEEP STRAW 34-786::IRGC 38522-1	Bangladesh	aro	2014	141132	Rangpur	22.3914	90.1178	C	No
Sadamota_P23	Traditional Varieties	0.618088	Swarna_Sub1	0.960892	TK DEEP STRAW 34-786::IRGC 38522-1	Bangladesh	aro	2014	141131	Rangpur	22.3914	90.1178	C	No
Kachamota_P03	Traditional Varieties	0.617917	BRRIdhan28	0.958372	TK DEEP STRAW 34-786::IRGC 38522-1	Bangladesh	aro	2014	142132	Rangpur	22.5749	90.2284	C	No
Sadamota_P25	Traditional Varieties	0.617261	BRRIdhan28	0.951157	TK DEEP STRAW 34-786::IRGC 38522-1	Bangladesh	aro	2014	143144	Rangpur	22.5006	90.0903	C	No
Kachamota_P01	Traditional Varieties	0.615339	Swarna_Sub1	0.948239	TK DEEP STRAW 34-786::IRGC 38522-1	Bangladesh	aro	2014	141122	Rangpur	22.3916	90.1169	C	No
Panpata_P01	Traditional Varieties	0.927583	BR11	0.909059	UPRH 265::IRGC 61689-1	India	indx	2014	541132	Rangpur	26.1567	88.3148	C	No
Bina dhan11	Breeder's samples
Bina dhan12	Breeder's samples
Bina dhan7	Breeder's samples
BR10	Breeder's samples
BR11	Breeder's samples
BR11_Sub1	Breeder's samples
BR16	Breeder's samples
BRRI dhan29	Breeder's samples
BRRI dhan30	Breeder's samples
BRRI dhan32	Breeder's samples
BRRI dhan28	Breeder's samples
BRRI dhan39	Breeder's samples
BRRI dhan40	Breeder's samples
BRRI dhan49	Breeder's samples
BRRI dhan55	Breeder's samples
Sahbhagi dhan	Breeder's samples
BRRI dhan57	Breeder's samples
BR23	Breeder's samples
BR24	Breeder's samples
BRRI dhan44	Breeder's samples
BRRI dhan46	Breeder's samples
BRRI dhan48	Breeder's samples
Swarna_Sub1	Breeder's samples
BRRI dhan33	Breeder's samples

## Sheet: Sheet C
Estimate probability of identity between pairs of breeders' seed
First Sample	Second Sample	IBS Distance	Estimated probability of identity
Breeder_BR10	Breeder_BRRI dhan29	0.998855	1
Breeder_BR10	Breeder_BRRI dhan30	0.998855	1
Breeder_BR10	Breeder_BRRI dhan39	0.957845	1
Breeder_BR11	Breeder_BR11_Sub1	0.986254	1
Breeder_BR11	Breeder_BRRI dhan40	0.949055	1
Breeder_BRRI dhan29	Breeder_BRRI dhan30	1	1
Breeder_BRRI dhan29	Breeder_BRRI dhan39	0.959031	1
Breeder_BRRI dhan30	Breeder_BRRI dhan39	0.95905	1
Breeder_Binadhan11	Breeder_Binadhan12	0.822607	0
Breeder_Binadhan11	Breeder_Binadhan7_B	0.876875	0
Breeder_Binadhan11	Breeder_BR10	0.846181	0
Breeder_Binadhan11	Breeder_BR11	0.843144	0
Breeder_Binadhan11	Breeder_BR11_Sub1	0.849608	0
Breeder_Binadhan11	Breeder_BR16	0.850254	0
Breeder_Binadhan11	Breeder_BRRI dhan29	0.847675	0
Breeder_Binadhan11	Breeder_BRRI dhan30	0.847514	0
Breeder_Binadhan11	Breeder_BRRI dhan32	0.836886	0
Breeder_Binadhan11	Breeder_BRRI dhan28	0.818677	0
Breeder_Binadhan11	Breeder_BRRI dhan39	0.845976	0
Breeder_Binadhan11	Breeder_BRRI dhan40	0.85354	0
Breeder_Binadhan11	Breeder_BRRI dhan49	0.832333	0
Breeder_Binadhan11	Breeder_BRRI dhan55	0.85337	0
Breeder_Binadhan11	Breeder_SahbhagiDhan	0.80853	0
Breeder_Binadhan11	Breeder_BRRI dhan57	0.828902	0
Breeder_Binadhan11	Breeder_BR23	0.850208	0
Breeder_Binadhan11	Breeder_BR24	0.820418	0
Breeder_Binadhan11	Breeder_BRRI dhan44	0.852194	0
Breeder_Binadhan11	Breeder_BRRI dhan46	0.825283	0
Breeder_Binadhan11	Breeder_BRRI dhan48	0.869009	0
Breeder_Binadhan11	Breeder_Swarna_Sub1	0.826972	0
Breeder_Binadhan11	Breeder_BRRI dhan33	0.821586	0
Breeder_Binadhan12	Breeder_Binadhan7_B	0.811918	0
Breeder_Binadhan12	Breeder_BR10	0.84686	0
Breeder_Binadhan12	Breeder_BR11	0.848235	0
Breeder_Binadhan12	Breeder_BR11_Sub1	0.841885	0
Breeder_Binadhan12	Breeder_BR16	0.829881	0
Breeder_Binadhan12	Breeder_BRRI dhan29	0.846431	0
Breeder_Binadhan12	Breeder_BRRI dhan30	0.846502	0
Breeder_Binadhan12	Breeder_BRRI dhan32	0.8331	0
Breeder_Binadhan12	Breeder_BRRI dhan28	0.843721	0
Breeder_Binadhan12	Breeder_BRRI dhan39	0.850987	0
Breeder_Binadhan12	Breeder_BRRI dhan40	0.849837	0
Breeder_Binadhan12	Breeder_BRRI dhan49	0.833682	0
Breeder_Binadhan12	Breeder_BRRI dhan55	0.810498	0
Breeder_Binadhan12	Breeder_SahbhagiDhan	0.839502	0
Breeder_Binadhan12	Breeder_BRRI dhan57	0.826041	0
Breeder_Binadhan12	Breeder_BR23	0.82972	0
Breeder_Binadhan12	Breeder_BR24	0.83178	0
Breeder_Binadhan12	Breeder_BRRI dhan44	0.835465	0
Breeder_Binadhan12	Breeder_BRRI dhan46	0.84528	0
Breeder_Binadhan12	Breeder_BRRI dhan48	0.842466	0
Breeder_Binadhan12	Breeder_Swarna_Sub1	0.870598	0
Breeder_Binadhan12	Breeder_BRRI dhan33	0.848351	0
Breeder_Binadhan7_B	Breeder_BR10	0.828914	0
Breeder_Binadhan7_B	Breeder_BR11	0.829348	0
Breeder_Binadhan7_B	Breeder_BR11_Sub1	0.823734	0
Breeder_Binadhan7_B	Breeder_BR16	0.844628	0
Breeder_Binadhan7_B	Breeder_BRRI dhan29	0.828488	0
Breeder_Binadhan7_B	Breeder_BRRI dhan30	0.828528	0
Breeder_Binadhan7_B	Breeder_BRRI dhan32	0.814103	0
Breeder_Binadhan7_B	Breeder_BRRI dhan28	0.811756	0
Breeder_Binadhan7_B	Breeder_BRRI dhan39	0.827947	0
Breeder_Binadhan7_B	Breeder_BRRI dhan40	0.836939	0
Breeder_Binadhan7_B	Breeder_BRRI dhan49	0.836423	0
Breeder_Binadhan7_B	Breeder_BRRI dhan55	0.840904	0
Breeder_Binadhan7_B	Breeder_SahbhagiDhan	0.826097	0
Breeder_Binadhan7_B	Breeder_BRRI dhan57	0.820641	0
Breeder_Binadhan7_B	Breeder_BR23	0.834885	0
Breeder_Binadhan7_B	Breeder_BR24	0.825181	0
Breeder_Binadhan7_B	Breeder_BRRI dhan44	0.837236	0
Breeder_Binadhan7_B	Breeder_BRRI dhan46	0.821652	0
Breeder_Binadhan7_B	Breeder_BRRI dhan48	0.837775	0
Breeder_Binadhan7_B	Breeder_Swarna_Sub1	0.815361	0
Breeder_Binadhan7_B	Breeder_BRRI dhan33	0.835842	0
Breeder_BR10	Breeder_BR11	0.893988	0
Breeder_BR10	Breeder_BR11_Sub1	0.894335	0
Breeder_BR10	Breeder_BR16	0.87016	0
Breeder_BR10	Breeder_BRRI dhan32	0.86408	0
Breeder_BR10	Breeder_BRRI dhan28	0.883449	0
Breeder_BR10	Breeder_BRRI dhan40	0.891914	0
Breeder_BR10	Breeder_BRRI dhan49	0.851251	0
Breeder_BR10	Breeder_BRRI dhan55	0.826695	0
Breeder_BR10	Breeder_SahbhagiDhan	0.843199	0
Breeder_BR10	Breeder_BRRI dhan57	0.820581	0
Breeder_BR10	Breeder_BR23	0.919444	0
Breeder_BR10	Breeder_BR24	0.848059	0
Breeder_BR10	Breeder_BRRI dhan44	0.887026	0
Breeder_BR10	Breeder_BRRI dhan46	0.90713	0
Breeder_BR10	Breeder_BRRI dhan48	0.918537	0
Breeder_BR10	Breeder_Swarna_Sub1	0.858832	0
Breeder_BR10	Breeder_BRRI dhan33	0.845087	0
Breeder_BR11	Breeder_BR16	0.8651	0
Breeder_BR11	Breeder_BRRI dhan29	0.895241	0
Breeder_BR11	Breeder_BRRI dhan30	0.895266	0
Breeder_BR11	Breeder_BRRI dhan32	0.861414	0
Breeder_BR11	Breeder_BRRI dhan28	0.863437	0
Breeder_BR11	Breeder_BRRI dhan39	0.905508	0
Breeder_BR11	Breeder_BRRI dhan49	0.892001	0
Breeder_BR11	Breeder_BRRI dhan55	0.812675	0
Breeder_BR11	Breeder_SahbhagiDhan	0.840065	0
Breeder_BR11	Breeder_BRRI dhan57	0.815808	0
Breeder_BR11	Breeder_BR23	0.861537	0
Breeder_BR11	Breeder_BR24	0.855007	0
Breeder_BR11	Breeder_BRRI dhan44	0.934522	0
Breeder_BR11	Breeder_BRRI dhan46	0.864381	0
Breeder_BR11	Breeder_BRRI dhan48	0.86454	0
Breeder_BR11	Breeder_Swarna_Sub1	0.862217	0
Breeder_BR11	Breeder_BRRI dhan33	0.833853	0
Breeder_BR11_Sub1	Breeder_BR16	0.865247	0
Breeder_BR11_Sub1	Breeder_BRRI dhan29	0.895588	0
Breeder_BR11_Sub1	Breeder_BRRI dhan30	0.895636	0
Breeder_BR11_Sub1	Breeder_BRRI dhan32	0.85648	0
Breeder_BR11_Sub1	Breeder_BRRI dhan28	0.860944	0
Breeder_BR11_Sub1	Breeder_BRRI dhan39	0.89148	0
Breeder_BR11_Sub1	Breeder_BRRI dhan40	0.939516	0
Breeder_BR11_Sub1	Breeder_BRRI dhan49	0.880309	0
Breeder_BR11_Sub1	Breeder_BRRI dhan55	0.822284	0
Breeder_BR11_Sub1	Breeder_SahbhagiDhan	0.833836	0
Breeder_BR11_Sub1	Breeder_BRRI dhan57	0.814458	0
Breeder_BR11_Sub1	Breeder_BR23	0.868012	0
Breeder_BR11_Sub1	Breeder_BR24	0.848018	0
Breeder_BR11_Sub1	Breeder_BRRI dhan44	0.921526	0
Breeder_BR11_Sub1	Breeder_BRRI dhan46	0.865012	0
Breeder_BR11_Sub1	Breeder_BRRI dhan48	0.865202	0
Breeder_BR11_Sub1	Breeder_Swarna_Sub1	0.863384	0
Breeder_BR11_Sub1	Breeder_BRRI dhan33	0.82905	0
Breeder_BR16	Breeder_BRRI dhan29	0.87164	0
Breeder_BR16	Breeder_BRRI dhan30	0.8717	0
Breeder_BR16	Breeder_BRRI dhan32	0.857856	0
Breeder_BR16	Breeder_BRRI dhan28	0.846243	0
Breeder_BR16	Breeder_BRRI dhan39	0.867586	0
Breeder_BR16	Breeder_BRRI dhan40	0.877057	0
Breeder_BR16	Breeder_BRRI dhan49	0.85625	0
Breeder_BR16	Breeder_BRRI dhan55	0.817949	0
Breeder_BR16	Breeder_SahbhagiDhan	0.816903	0
Breeder_BR16	Breeder_BRRI dhan57	0.839381	0
Breeder_BR16	Breeder_BR23	0.862436	0
Breeder_BR16	Breeder_BR24	0.81388	0
Breeder_BR16	Breeder_BRRI dhan44	0.866667	0
Breeder_BR16	Breeder_BRRI dhan46	0.86185	0
Breeder_BR16	Breeder_BRRI dhan48	0.860223	0
Breeder_BR16	Breeder_Swarna_Sub1	0.866204	0
Breeder_BR16	Breeder_BRRI dhan33	0.834935	0
Breeder_BRRI dhan29	Breeder_BRRI dhan32	0.865738	0
Breeder_BRRI dhan29	Breeder_BRRI dhan28	0.884944	0
Breeder_BRRI dhan29	Breeder_BRRI dhan40	0.893427	0
Breeder_BRRI dhan29	Breeder_BRRI dhan49	0.851852	0
Breeder_BRRI dhan29	Breeder_BRRI dhan55	0.82798	0
Breeder_BRRI dhan29	Breeder_SahbhagiDhan	0.842539	0
Breeder_BRRI dhan29	Breeder_BRRI dhan57	0.82191	0
Breeder_BRRI dhan29	Breeder_BR23	0.92087	0
Breeder_BRRI dhan29	Breeder_BR24	0.848826	0
Breeder_BRRI dhan29	Breeder_BRRI dhan44	0.888311	0
Breeder_BRRI dhan29	Breeder_BRRI dhan46	0.907173	0
Breeder_BRRI dhan29	Breeder_BRRI dhan48	0.919981	0
Breeder_BRRI dhan29	Breeder_Swarna_Sub1	0.857904	0
Breeder_BRRI dhan29	Breeder_BRRI dhan33	0.844228	0
Breeder_BRRI dhan30	Breeder_BRRI dhan32	0.865568	0
Breeder_BRRI dhan30	Breeder_BRRI dhan28	0.88474	0
Breeder_BRRI dhan30	Breeder_BRRI dhan40	0.893245	0
Breeder_BRRI dhan30	Breeder_BRRI dhan49	0.85192	0
Breeder_BRRI dhan30	Breeder_BRRI dhan55	0.82806	0
Breeder_BRRI dhan30	Breeder_SahbhagiDhan	0.84238	0
Breeder_BRRI dhan30	Breeder_BRRI dhan57	0.821993	0
Breeder_BRRI dhan30	Breeder_BR23	0.920907	0
Breeder_BRRI dhan30	Breeder_BR24	0.848897	0
Breeder_BRRI dhan30	Breeder_BRRI dhan44	0.888337	0
Breeder_BRRI dhan30	Breeder_BRRI dhan46	0.907215	0
Breeder_BRRI dhan30	Breeder_BRRI dhan48	0.920018	0
Breeder_BRRI dhan30	Breeder_Swarna_Sub1	0.857739	0
Breeder_BRRI dhan30	Breeder_BRRI dhan33	0.844309	0
Breeder_BRRI dhan32	Breeder_BRRI dhan28	0.835543	0
Breeder_BRRI dhan32	Breeder_BRRI dhan39	0.863362	0
Breeder_BRRI dhan32	Breeder_BRRI dhan40	0.865054	0
Breeder_BRRI dhan32	Breeder_BRRI dhan49	0.853546	0
Breeder_BRRI dhan32	Breeder_BRRI dhan55	0.829305	0
Breeder_BRRI dhan32	Breeder_SahbhagiDhan	0.823811	0
Breeder_BRRI dhan32	Breeder_BRRI dhan57	0.834494	0
Breeder_BRRI dhan32	Breeder_BR23	0.847471	0
Breeder_BRRI dhan32	Breeder_BR24	0.820695	0
Breeder_BRRI dhan32	Breeder_BRRI dhan44	0.845913	0
Breeder_BRRI dhan32	Breeder_BRRI dhan46	0.849548	0
Breeder_BRRI dhan32	Breeder_BRRI dhan48	0.859949	0
Breeder_BRRI dhan32	Breeder_Swarna_Sub1	0.85633	0
Breeder_BRRI dhan32	Breeder_BRRI dhan33	0.83707	0
Breeder_BRRI dhan28	Breeder_BRRI dhan39	0.887566	0
Breeder_BRRI dhan28	Breeder_BRRI dhan40	0.870388	0
Breeder_BRRI dhan28	Breeder_BRRI dhan49	0.843135	0
Breeder_BRRI dhan28	Breeder_BRRI dhan55	0.807261	0
Breeder_BRRI dhan28	Breeder_SahbhagiDhan	0.836277	0
Breeder_BRRI dhan28	Breeder_BRRI dhan57	0.816407	0
Breeder_BRRI dhan28	Breeder_BR23	0.870044	0
Breeder_BRRI dhan28	Breeder_BR24	0.833992	0
Breeder_BRRI dhan28	Breeder_BRRI dhan44	0.866319	0
Breeder_BRRI dhan28	Breeder_BRRI dhan46	0.878063	0
Breeder_BRRI dhan28	Breeder_BRRI dhan48	0.861645	0
Breeder_BRRI dhan28	Breeder_Swarna_Sub1	0.8532	0
Breeder_BRRI dhan28	Breeder_BRRI dhan33	0.847561	0
Breeder_BRRI dhan39	Breeder_BRRI dhan40	0.895419	0
Breeder_BRRI dhan39	Breeder_BRRI dhan49	0.858314	0
Breeder_BRRI dhan39	Breeder_BRRI dhan55	0.824749	0
Breeder_BRRI dhan39	Breeder_SahbhagiDhan	0.850847	0
Breeder_BRRI dhan39	Breeder_BRRI dhan57	0.822573	0
Breeder_BRRI dhan39	Breeder_BR23	0.891864	0
Breeder_BRRI dhan39	Breeder_BR24	0.851464	0
Breeder_BRRI dhan39	Breeder_BRRI dhan44	0.900967	0
Breeder_BRRI dhan39	Breeder_BRRI dhan46	0.889965	0
Breeder_BRRI dhan39	Breeder_BRRI dhan48	0.899306	0
Breeder_BRRI dhan39	Breeder_Swarna_Sub1	0.85832	0
Breeder_BRRI dhan39	Breeder_BRRI dhan33	0.848052	0
Breeder_BRRI dhan40	Breeder_BRRI dhan49	0.874219	0
Breeder_BRRI dhan40	Breeder_BRRI dhan55	0.810748	0
Breeder_BRRI dhan40	Breeder_SahbhagiDhan	0.826462	0
Breeder_BRRI dhan40	Breeder_BRRI dhan57	0.826552	0
Breeder_BRRI dhan40	Breeder_BR23	0.870237	0
Breeder_BRRI dhan40	Breeder_BR24	0.842265	0
Breeder_BRRI dhan40	Breeder_BRRI dhan44	0.918916	0
Breeder_BRRI dhan40	Breeder_BRRI dhan46	0.87159	0
Breeder_BRRI dhan40	Breeder_BRRI dhan48	0.861549	0
Breeder_BRRI dhan40	Breeder_Swarna_Sub1	0.862065	0
Breeder_BRRI dhan40	Breeder_BRRI dhan33	0.837803	0
Breeder_BRRI dhan49	Breeder_BRRI dhan55	0.834144	0
Breeder_BRRI dhan49	Breeder_SahbhagiDhan	0.818572	0
Breeder_BRRI dhan49	Breeder_BRRI dhan57	0.829708	0
Breeder_BRRI dhan49	Breeder_BR23	0.84833	0
Breeder_BRRI dhan49	Breeder_BR24	0.821553	0
Breeder_BRRI dhan49	Breeder_BRRI dhan44	0.869229	0
Breeder_BRRI dhan49	Breeder_BRRI dhan46	0.839636	0
Breeder_BRRI dhan49	Breeder_BRRI dhan48	0.850104	0
Breeder_BRRI dhan49	Breeder_Swarna_Sub1	0.841057	0
Breeder_BRRI dhan49	Breeder_BRRI dhan33	0.838171	0
Breeder_BRRI dhan55	Breeder_SahbhagiDhan	0.806985	0
Breeder_BRRI dhan55	Breeder_BRRI dhan57	0.816047	0
Breeder_BRRI dhan55	Breeder_BR23	0.840242	0
Breeder_BRRI dhan55	Breeder_BR24	0.800117	0
Breeder_BRRI dhan55	Breeder_BRRI dhan44	0.813549	0
Breeder_BRRI dhan55	Breeder_BRRI dhan46	0.81401	0
Breeder_BRRI dhan55	Breeder_BRRI dhan48	0.851056	0
Breeder_BRRI dhan55	Breeder_Swarna_Sub1	0.807943	0
Breeder_BRRI dhan55	Breeder_BRRI dhan33	0.827214	0
Breeder_SahbhagiDhan	Breeder_BRRI dhan57	0.807666	0
Breeder_SahbhagiDhan	Breeder_BR23	0.830925	0
Breeder_SahbhagiDhan	Breeder_BR24	0.870777	0
Breeder_SahbhagiDhan	Breeder_BRRI dhan44	0.832327	0
Breeder_SahbhagiDhan	Breeder_BRRI dhan46	0.831209	0
Breeder_SahbhagiDhan	Breeder_BRRI dhan48	0.836349	0
Breeder_SahbhagiDhan	Breeder_Swarna_Sub1	0.835655	0
Breeder_SahbhagiDhan	Breeder_BRRI dhan33	0.855164	0
Breeder_BRRI dhan57	Breeder_BR23	0.821478	0
Breeder_BRRI dhan57	Breeder_BR24	0.78951	0
Breeder_BRRI dhan57	Breeder_BRRI dhan44	0.811443	0
Breeder_BRRI dhan57	Breeder_BRRI dhan46	0.822909	0
Breeder_BRRI dhan57	Breeder_BRRI dhan48	0.830353	0
Breeder_BRRI dhan57	Breeder_Swarna_Sub1	0.816736	0
Breeder_BRRI dhan57	Breeder_BRRI dhan33	0.839388	0
Breeder_BR23	Breeder_BR24	0.846252	0
Breeder_BR23	Breeder_BRRI dhan44	0.868012	0
Breeder_BR23	Breeder_BRRI dhan46	0.87607	0
Breeder_BR23	Breeder_BRRI dhan48	0.93526	0
Breeder_BR23	Breeder_Swarna_Sub1	0.850812	0
Breeder_BR23	Breeder_BRRI dhan33	0.839964	0
Breeder_BR24	Breeder_BRRI dhan44	0.83558	0
Breeder_BR24	Breeder_BRRI dhan46	0.824158	0
Breeder_BR24	Breeder_BRRI dhan48	0.850012	0
Breeder_BR24	Breeder_Swarna_Sub1	0.818203	0
Breeder_BR24	Breeder_BRRI dhan33	0.840135	0
Breeder_BRRI dhan44	Breeder_BRRI dhan46	0.869926	0
Breeder_BRRI dhan44	Breeder_BRRI dhan48	0.864953	0
Breeder_BRRI dhan44	Breeder_Swarna_Sub1	0.849258	0
Breeder_BRRI dhan44	Breeder_BRRI dhan33	0.842167	0
Breeder_BRRI dhan46	Breeder_BRRI dhan48	0.884749	0
Breeder_BRRI dhan46	Breeder_Swarna_Sub1	0.870726	0
Breeder_BRRI dhan46	Breeder_BRRI dhan33	0.857217	0
Breeder_BRRI dhan48	Breeder_Swarna_Sub1	0.8508	0
Breeder_BRRI dhan48	Breeder_BRRI dhan33	0.851516	0
Breeder_Swarna_Sub1	Breeder_BRRI dhan33	0.841369	0

## Sheet: Sheet D
Variety names recorded according to farmers identification (The most represented BMVs are highlighted in yellow, while the most represented TVs are highlighted in green)
Variety names	Total number of samples	Classification	Presence/absence in the breeders reference set
Binadhan11	2	Bangladeshi Modern Varieties	yes
Binadhan7	36	Bangladeshi Modern Varieties	yes
Bina dhan8	1	Bangladeshi Modern Varieties	No
BRRI dhan28	5	Bangladeshi Modern Varieties	Yes
BRRI dhan29	1	Bangladeshi Modern Varieties	Yes
BRRI dhan30	9	Bangladeshi Modern Varieties	Yes
BRRI dhan32	5	Bangladeshi Modern Varieties	Yes
BRRI dhan33	8	Bangladeshi Modern Varieties	Yes
BRRI dhan34	10	Bangladeshi Modern Varieties	No
BRRI dhan39	4	Bangladeshi Modern Varieties	Yes
BRRI dhan40	9	Bangladeshi Modern Varieties	Yes
BRRI dhan41	10	Bangladeshi Modern Varieties	No
BRRI dhan42	1	Bangladeshi Modern Varieties	No
BRRI dhan44	8	Bangladeshi Modern Varieties	Yes
BRRI dhan46	4	Bangladeshi Modern Varieties	Yes
BRRI dhan48	2	Bangladeshi Modern Varieties	Yes
BRRI dhan49	41	Bangladeshi Modern Varieties	Yes
LalBinni	1	Bangladeshi Modern Varieties	Yes
SahbhagiDhan	2	Bangladeshi Modern Varieties	Yes
Swarna_Sub1	38	Bangladeshi Modern Varieties	Yes
BR11_Sub1	50	Bangladeshi Modern Varieties	Yes
BR20	1	Bangladeshi Modern Varieties	No
BR22	23	Bangladeshi Modern Varieties	No
BR23	17	Bangladeshi Modern Varieties	Yes
BR24	8	Bangladeshi Modern Varieties	Yes
BR10	11	Bangladeshi Modern Varieties	Yes
BR11	65	Bangladeshi Modern Varieties	Yes
20no	1	Traditional variety	NA
Ajgobi	2	Traditional variety	NA
Ajgobiswarna	1	Traditional variety	NA
Aloi	1	Traditional variety	NA
Amshail	8	Traditional variety	NA
Anowersarder	1	Traditional variety	NA
Araimassa	1	Traditional variety	NA
Arghora	1	Traditional variety	NA
AROMETIC	1	Traditional variety	NA
Aryal	1	Traditional variety	NA
AshinaKaiha	1	Traditional variety	NA
Atashail	1	Traditional variety	NA
Babuswarna	11	Traditional variety	NA
Balam	9	Traditional variety	NA
Baroti	2	Traditional variety	NA
Bashful	2	Traditional variety	NA
Baunkhir	3	Traditional variety	NA
Begunbichi	1	Traditional variety	NA
Behtidhan	1	Traditional variety	NA
Betichikon	1	Traditional variety	NA
Beto	2	Traditional variety	NA
Bhawali	2	Traditional variety	NA
Bhowila	1	Traditional variety	NA
Bhushiara	13	Traditional variety	NA
Binni	4	Traditional variety	NA
BinniDhan	4	Traditional variety	NA
Bolanga	2	Traditional variety	NA
Borpata	2	Traditional variety	NA
Chakon32	1	Traditional variety	NA
Chapshail	1	Traditional variety	NA
Chinairri	1	Traditional variety	NA
Chinigura	3	Traditional variety	NA
Chiniguradhan	6	Traditional variety	NA
Chinikanai	4	Traditional variety	NA
ChiniSagor	3	Traditional variety	NA
Chokkapanja	3	Traditional variety	NA
Depodhan	1	Traditional variety	NA
Dhapor	2	Traditional variety	NA
Dholdighi	2	Traditional variety	NA
Digha	5	Traditional variety	NA
Dighi	7	Traditional variety	NA
Dudhkolom	18	Traditional variety	NA
GangaShail	4	Traditional variety	NA
Ganja	1	Traditional variety	NA
Ganzya	5	Traditional variety	NA
Gazjya	1	Traditional variety	NA
Gera	3	Traditional variety	NA
Ghobura	1	Traditional variety	NA
Gongavaroyi	1	Traditional variety	NA
Gotisailna	1	Traditional variety	NA
GundoriHaloi	1	Traditional variety	NA
GutiSwarna	80	Traditional variety	NA
Hashmoti	3	Traditional variety	NA
Hidi	1	Traditional variety	NA
HijalDigha	11	Traditional variety	NA
Hijoldighi	3	Traditional variety	NA
Holdagota	2	Traditional variety	NA
Horidhan	20	Traditional variety	NA
Horinmudha	3	Traditional variety	NA
Hugli	3	Traditional variety	NA
IndianPanja	1	Traditional variety	NA
Indianpayjam	5	Traditional variety	NA
Irri	1	Traditional variety	NA
Jafforirri	2	Traditional variety	NA
Jamaibabu	4	Traditional variety	NA
Janja	2	Traditional variety	NA
JataBalam	3	Traditional variety	NA
Jholedigha	6	Traditional variety	NA
Jiradhan	3	Traditional variety	NA
Jiradhan34	4	Traditional variety	NA
Jotabalam	5	Traditional variety	NA
JotaPari	1	Traditional variety	NA
Kachamota	8	Traditional variety	NA
Kaikee	1	Traditional variety	NA
Kajallata	1	Traditional variety	NA
Kajalshail	5	Traditional variety	NA
Kalakora	1	Traditional variety	NA
KalamPayjam	1	Traditional variety	NA
Kalibhog	4	Traditional variety	NA
Kalijira	44	Traditional variety	NA
Kalizira	1	Traditional variety	NA
KALOSANLE	1	Traditional variety	NA
Karenjal	1	Traditional variety	NA
Karimshai	2	Traditional variety	NA
KartishaDigha	4	Traditional variety	NA
Katari	1	Traditional variety	NA
Katishail	1	Traditional variety	NA
Keoamukh	1	Traditional variety	NA
KhatiPanja	1	Traditional variety	NA
Kherkon	1	Traditional variety	NA
Khirkon	1	Traditional variety	NA
Khoiamotor	6	Traditional variety	NA
Kochra	1	Traditional variety	NA
Komlamota	1	Traditional variety	NA
Kumargoir	1	Traditional variety	NA
Lalbusmoti	1	Traditional variety	NA
Lalchikon	1	Traditional variety	NA
Laldhan	1	Traditional variety	NA
LalDhepa	2	Traditional variety	NA
LalGhora	2	Traditional variety	NA
Lalguti	2	Traditional variety	NA
Lal Guti Swarna	4	Traditional variety	NA
Lalmota	18	Traditional variety	NA
Lalpaikkya	4	Traditional variety	NA
Lalpakra	1	Traditional variety	NA
LalPanja	1	Traditional variety	NA
Lalpayjam	1	Traditional variety	NA
Lal Swarna	17	Traditional variety	NA
Lalvasa	2	Traditional variety	NA
Latishail	1	Traditional variety	NA
Lokma	3	Traditional variety	NA
Malbhog	6	Traditional variety	NA
Malshira	3	Traditional variety	NA
Mamun Swarna	3	Traditional variety	NA
Miniket	4	Traditional variety	NA
Moinamoti	1	Traditional variety	NA
MollaDigha	4	Traditional variety	NA
Mongbui	1	Traditional variety	NA
Montessor	1	Traditional variety	NA
Mota	1	Traditional variety	NA
Mothamota	8	Traditional variety	NA
Moulata	8	Traditional variety	NA
Mukta	2	Traditional variety	NA
Muktarshail	2	Traditional variety	NA
Murabazal	1	Traditional variety	NA
Nagpechi	3	Traditional variety	NA
Nakhusimota	6	Traditional variety	NA
Nashpati	2	Traditional variety	NA
Nayani	2	Traditional variety	NA
NayaPajam	1	Traditional variety	NA
Nayaraz	5	Traditional variety	NA
NepaliSwarna	7	Traditional variety	NA
Nigershalhal	1	Traditional variety	NA
Nonakachi	2	Traditional variety	NA
Pahari Swarna	1	Traditional variety	NA
Pajam	32	Traditional variety	NA
Pakri	2	Traditional variety	NA
Panpata	4	Traditional variety	NA
panpataswarna	5	Traditional variety	NA
Parija	1	Traditional variety	NA
Patjag	2	Traditional variety	NA
Patnai	4	Traditional variety	NA
Philippine	2	Traditional variety	NA
Polauerdhan	1	Traditional variety	NA
Raichikon	1	Traditional variety	NA
Rajashail	2	Traditional variety	NA
Rajrna	1	Traditional variety	NA
Rangu	1	Traditional variety	NA
Ranjana	1	Traditional variety	NA
Ranjit	14	Traditional variety	NA
Ranjona	2	Traditional variety	NA
Ratna	2	Traditional variety	NA
Ratuel	3	Traditional variety	NA
RazaMorol	2	Traditional variety	NA
Sadabinni	1	Traditional variety	NA
Sadachikon	5	Traditional variety	NA
SadaGuti	2	Traditional variety	NA
Sadamota	31	Traditional variety	NA
SadaPanja	1	Traditional variety	NA
SADASANLE	1	Traditional variety	NA
SadaSwarna	10	Traditional variety	NA
Sadavasa	1	Traditional variety	NA
Sadhuswara	2	Traditional variety	NA
Saila	9	Traditional variety	NA
Sailkumur	1	Traditional variety	NA
Sailna	2	Traditional variety	NA
SakkhorKhana	4	Traditional variety	NA
Sixmiya	4	Traditional variety	NA
Sobaraz	2	Traditional variety	NA
Sompod	1	Traditional variety	NA
Sonadighi	1	Traditional variety	NA
Sonalipanja	6	Traditional variety	NA
SonaliPayjam	7	Traditional variety	NA
Sornolota	2	Traditional variety	NA
Sorsori	9	Traditional variety	NA
Sugondhi	3	Traditional variety	NA
SumanSwarna	26	Traditional variety	NA
Suphali	1	Traditional variety	NA
Swarna	24	Traditional variety	NA
Tepuirri	1	Traditional variety	NA
Threemiya	3	Traditional variety	NA
Unknown	4	Traditional variety	NA
Unusswarna	2	Traditional variety	NA
Vaualia	3	Traditional variety	NA
Vojon	2	Traditional variety	NA
Zabradighi	3	Traditional variety	NA

## Sheet: Sheet E
	Different name variation found within samples with traditional/local names
	Variey names	Total Number of s samples
Swarna (193)	Guti Swarna	80
	Suman Swarna	26
	Swarna	24
	Lal Swarna	17
	Babuswarna	11
	Sada Swarna	10
	Nepali Swarna	7
	panpataswarna	5
	Lal Guti Swarna	4
	Mamun Swarna	3
	Unusswarna	2
	Ajgobiswarna	1
	Pahari Swarna	1
	Sadhuswarna	2
		Total Number of s samples
Mota (73)	Sadamota_P01	31
	Lalmota	18
	Kachamota	8
	Mothamota_P01	8
	Nakhusimota	6
	Komlamota	1
	Mota	1
		Total Number of s samples
Digha (30)	HijalDigha	11
	Jholedigha	6
	Digha	5
	KartishaDigha	4
	MollaDigha_P02	4
		Total Number of s samples
Dighi (16)	Dighi	7
	Hijoldighi	3
	Zabradighi	3
	Dholdighi	2
	Sonadighi	1

## Sheet: Sheet F
247 Farmer samples that matched with with 15 breeders’ seed references material at a similarity of 98% or above
Sample	Type	Similarity	Bangladesh Breeder seeds reference material	Year	Barcode	Division	Latitude	Longitude	SNP	Presence of SUB1
Aryal	Bangladeshi modern variety	0.994947	BR11	2015	2211032	Dhaka	25.1742	89.8765	C	No
Babuswarna_P01	Bangladeshi modern variety	1	BRRI dhan32	2015	3311021	Khulna	23.8849	88.8283	C	No
Balam_P08	Bangladeshi modern variety	1	BRRI dhan48	2014	223134	Chittagong	22.8165	91.5433	C	No
Begunbichi	Bangladeshi modern variety	0.999771	BRRI dhan40	2015	2241032	Dhaka	24.8086	90.139	C	No
Betichikon	Bangladeshi modern variety	1	BRRI dhan49	2015	3161043	Khulna	22.2497	89.8288	C	No
Binadhan11_P01	Bangladeshi modern variety	1	BR11	2014	135121	Barisal	22.2798	90.9719	C	No
Binadhan7_P03	Bangladeshi modern variety	1	BR10	2015	4111011	Rajshahi	24.143	89.2295	C	No
Binadhan7_P04	Bangladeshi modern variety	1	BR10	2015	4111031	Rajshahi	23.536	89.2185	C	No
Binadhan7_P05	Bangladeshi modern variety	1	BR10	2015	4111041	Rajshahi	24.143	89.2294	C	No
Binadhan7_P25	Bangladeshi modern variety	1	BRRI dhan39	2014	523112	Rajshahi	24.3493	89.1154	C	No
Binadhan7_P26	Bangladeshi modern variety	1	BRRI dhan32	2014	524112	Rajshahi	24.2081	89.0922	C	No
Binadhan7_P27	Bangladeshi modern variety	0.999086	Swarna_Sub1	2014	532113	Rajshahi	24.338	88.7751	T	Yes
Binadhan7_P30	Bangladeshi modern variety	0.999314	Swarna_Sub1	2014	532143	Rajshahi	24.3381	88.7757	T	Yes
Binadhan7_P31	Bangladeshi modern variety	0.997943	Swarna_Sub1	2014	534114	Rajshahi	24.3944	88.4399	T	Yes
Binadhan7_P32	Bangladeshi modern variety	0.996915	Swarna_Sub1	2014	534123	Rajshahi	24.3947	88.4392	T	Yes
Binadhan7_P37	Bangladeshi modern variety	0.999084	BR11_Sub1	2014	614112	Rangpur	25.4523	89.8206	T	Yes
Binni_P08	Bangladeshi modern variety	0.995199	BR11	2015	1441012	Chittagong	22.9967	92.1488	C	No
BinniDhan_P03	Bangladeshi modern variety	1	BRRI dhan39	2014	222142	Chittagong	22.4323	91.8376	C	No
BR10_P08	Bangladeshi modern variety	0.998035	BR23	2015	3151032	Khulna	22.6329	89.6523	C	No
BR10_P17	Bangladeshi modern variety	1	BR23	2015	3241042	Khulna	22.968	89.4523	C	No
BR10_P19	Bangladeshi modern variety	1	BR10	2015	3251021	Khulna	22.782	89.6351	C	No
BR10_P20	Bangladeshi modern variety	1	BR23	2015	3251041	Khulna			C	No
BR10_P22	Bangladeshi modern variety	1	BR23	2015	3261021	Khulna	22.8366	89.6136	C	No
BR10_P26	Bangladeshi modern variety	1	BR11_Sub1	2014	212141	Chittagong	23.0904	90.6805	T	Yes
BR10_P27	Bangladeshi modern variety	1	BR10	2014	423132	Chittagong	23.0903	90.6779	C	No
BR10_P28	Bangladeshi modern variety	1	BRRI dhan29	2014	424123	Khulna	22.6952	89.0603	C	No
BR10_P29	Bangladeshi modern variety	1	BR10	2014	424144	Khulna	22.2852	89.1385	C	No
BR11_P04	Bangladeshi modern variety	1	BR11	2015	1431022	Chittagong	22.5876	92.1095	C	No
BR11_P05	Bangladeshi modern variety	1	BR11	2015	1441021	Chittagong	23.0082	92.1415	C	No
BR11_P06	Bangladeshi modern variety	0.995544	BRRI dhan39	2015	1441031	Chittagong	23.0091	92.1415	C	No
BR11_P07	Bangladeshi modern variety	1	BR11	2015	1441041	Chittagong	22.0091	92.1415	C	No
BR11_P09	Bangladeshi modern variety	1	BR11	2015	2121043	Dhaka	24.1889	90.3096	C	No
BR11_P10	Bangladeshi modern variety	1	BR11_Sub1	2015	3121032	Khulna	22.8007	89.865	T	Yes
BR11_P11	Bangladeshi modern variety	0.999771	BR11_Sub1	2015	3121042	Khulna	22.7988	89.8664	T	Yes
BR11_P12	Bangladeshi modern variety	1	BR11_Sub1	2015	3151012	Khulna	22.633	89.6514	T	Yes
BR11_P13	Bangladeshi modern variety	0.982577	BR11	2015	3151021	Khulna	22.6302	89.6539	T	Yes
BR11_P14	Bangladeshi modern variety	1	BRRI dhan49	2015	3151042	Khulna	22.6329	89.6523	C	No
BR11_P15	Bangladeshi modern variety	0.999747	BR11	2015	3161011	Khulna	22.2446	89.8326	-	No
BR11_P16	Bangladeshi modern variety	0.999313	BR11_Sub1	2015	3161031	Khulna	22.2487	89.8339	T	Yes
BR11_P17	Bangladeshi modern variety	1	BRRI dhan49	2015	3211031	Khulna	22.9191	89.525	C	No
BR11_P18	Bangladeshi modern variety	1	BRRI dhan49	2015	3211041	Khulna	22.9188	89.5247	C	No
BR11_P19	Bangladeshi modern variety	1	BR11	2015	3251032	Khulna	22.7819	89.6352	C	No
BR11_P20	Bangladeshi modern variety	1	BR11	2015	3311011	Khulna	23.885	88.8276	C	No
BR11_P24	Bangladeshi modern variety	1	BR11	2015	4211022	Rajshahi	24.3485	89.6599	C	No
BR11_P27	Bangladeshi modern variety	1	BR11	2015	4221012	Rajshahi	24.6087	89.6443	C	No
BR11_P32	Bangladeshi modern variety	1	BR11	2015	4241041	Rajshahi	24.2488	89.5724	C	No
BR11_P33	Bangladeshi modern variety	0.999314	BR11_Sub1	2015	4251011	Rajshahi	24.2501	89.4207	T	Yes
BR11_P47	Bangladeshi modern variety	1	BR11	2014	126121	Barisal	22.5509	90.2628	C	No
BR11_P48	Bangladeshi modern variety	1	BR11	2014	126133	Barisal	22.5289	90.231	C	No
BR11_P49	Bangladeshi modern variety	0.999771	BR11_Sub1	2014	132133	Barisal	22.529	90.2308	T	Yes
BR11_P50	Bangladeshi modern variety	1	BR11	2014	135112	Barisal	22.5432	90.6932	C	No
BR11_P51	Bangladeshi modern variety	1	BR11	2014	135132	Barisal	22.2877	90.9838	C	No
BR11_P52	Bangladeshi modern variety	1	BR11	2014	135141	Barisal			C	No
BR11_P53	Bangladeshi modern variety	0.999085	BR11_Sub1	2014	136111	Barisal	22.2797	90.9814	T	Yes
BR11_P54	Bangladeshi modern variety	0.997939	BR11	2014	136122	Barisal	22.3749	90.818	C	No
BR11_P55	Bangladeshi modern variety	0.99542	BR11	2014	136133	Barisal	22.3748	90.8185	C	No
BR11_P56	Bangladeshi modern variety	1	BR11	2014	136141	Barisal	22.3749	90.8186	C	No
BR11_P58	Bangladeshi modern variety	1	BRRI dhan44	2014	212143	Chittagong	24.0034	90.3984	C	No
BR11_P59	Bangladeshi modern variety	0.976415	BR11	2014	224112	Chittagong	23.0903	90.6779	C	No
BR11_P60	Bangladeshi modern variety	1	BRRI dhan46	2014	224121	Chittagong	22.3021	91.9569	C	No
BR11_P61	Bangladeshi modern variety	0.994738	BR11	2014	511121	Chittagong	22.3033	91.9557	C	No
BR11_P62	Bangladeshi modern variety	1	BR11	2014	521133	Rajshahi	24.5842	89.5532	C	No
BR11_P63	Bangladeshi modern variety	1	BR11	2014	522122	Rajshahi	24.3197	88.9726	C	No
BR11_P64	Bangladeshi modern variety	1	BR11	2014	611112	Rajshahi	24.3387	89.0762	C	No
BR11_P65	Bangladeshi modern variety	0.989354	BR11	2014	611141	Rangpur	26.061	89.7708	C	No
BR11_Sub1_P01	Bangladeshi modern variety	0.999085	BR11_Sub1	2015	2221033	Dhaka	25.3935	89.7913	T	Yes
BR11_Sub1_P02	Bangladeshi modern variety	1	BR11_Sub1	2015	2231031	Dhaka	25.0819	89.7625	T	Yes
BR11_Sub1_P03	Bangladeshi modern variety	1	BR11_Sub1	2015	2231043	Dhaka	25.0811	89.7565	T	Yes
BR11_Sub1_P05	Bangladeshi modern variety	0.999313	BR11_Sub1	2015	3151033	Khulna	22.6329	89.6523	T	Yes
BR11_Sub1_P06	Bangladeshi modern variety	0.999542	BR11_Sub1	2015	3151044	Khulna	22.6329	89.6523	T	Yes
BR11_Sub1_P07	Bangladeshi modern variety	1	BR11_Sub1	2015	3231022	Khulna	22.6423	89.308	T	Yes
BR11_Sub1_P08	Bangladeshi modern variety	0.999085	BR11_Sub1	2015	3231042	Khulna	22.6509	89.3108	T	Yes
BR11_Sub1_P09	Bangladeshi modern variety	0.999085	BR11_Sub1	2015	3311032	Khulna	23.8848	88.8241	T	Yes
BR11_Sub1_P10	Bangladeshi modern variety	0.999542	BR11_Sub1	2015	4211023	Rajshahi	24.3485	89.6599	T	Yes
BR11_Sub1_P11	Bangladeshi modern variety	0.999085	BR11_Sub1	2015	4221032	Rajshahi	24.4475	89.4349	T	Yes
BR11_Sub1_P12	Bangladeshi modern variety	0.999085	BR11_Sub1	2015	4231013	Rajshahi	24.4531	89.5442	T	Yes
BR11_Sub1_P13	Bangladeshi modern variety	1	BR11_Sub1	2015	4231033	Rajshahi	24.4525	89.5436	T	Yes
BR11_Sub1_P14	Bangladeshi modern variety	0.999314	BR11_Sub1	2015	4241023	Rajshahi	24.2245	89.5815	T	Yes
BR11_Sub1_P15	Bangladeshi modern variety	0.999314	BR11_Sub1	2015	4241043	Rajshahi	24.2488	89.5724	T	Yes
BR11_Sub1_P16	Bangladeshi modern variety	1	BR11	2015	4251013	Rajshahi	24.2501	89.4207	C	No
BR11_Sub1_P17	Bangladeshi modern variety	0.999771	BR11_Sub1	2015	4251021	Rajshahi	24.4289	89.7033	T	Yes
BR11_Sub1_P18	Bangladeshi modern variety	1	BR11_Sub1	2015	4261013	Rajshahi	24.4709	89.2899	T	Yes
BR11_Sub1_P19	Bangladeshi modern variety	0.996569	Swarna_Sub1	2014	113124	Barisal	22.4586	90.1921	T	Yes
BR11_Sub1_P20	Bangladeshi modern variety	0.999771	BR11_Sub1	2014	122143	Barisal	22.455	90.1831	T	Yes
BR11_Sub1_P22	Bangladeshi modern variety	0.999771	BR11_Sub1	2014	124133	Barisal	23.0407	90.1247	T	Yes
BR11_Sub1_P23	Bangladeshi modern variety	1	BR11_Sub1	2014	124142	Barisal	23.0404	90.1243	T	Yes
BR11_Sub1_P24	Bangladeshi modern variety	1	BR11	2014	125113	Barisal	22.5484	90.2618	C	No
BR11_Sub1_P25	Bangladeshi modern variety	1	BR11	2014	126114	Barisal	22.529	90.2308	C	No
BR11_Sub1_P26	Bangladeshi modern variety	0.999086	BR11_Sub1	2014	126144	Barisal	22.529	90.2308	T	Yes
BR11_Sub1_P27	Bangladeshi modern variety	0.999771	BR11_Sub1	2014	131112	Barisal	22.6878	90.6193	T	Yes
BR11_Sub1_P28	Bangladeshi modern variety	0.999771	BR11_Sub1	2014	131121	Barisal	22.6918	90.6173	T	Yes
BR11_Sub1_P29	Bangladeshi modern variety	1	BR11_Sub1	2014	131141	Barisal	22.6831	90.6187	T	Yes
BR11_Sub1_P30	Bangladeshi modern variety	0.999314	BR11_Sub1	2014	132111	Barisal	23.0622	90.8288	T	Yes
BR11_Sub1_P31	Bangladeshi modern variety	0.999314	BR11_Sub1	2014	132122	Barisal	22.543	90.6913	T	Yes
BR11_Sub1_P32	Bangladeshi modern variety	1	BR11_Sub1	2014	132132	Barisal	22.5432	90.6932	T	Yes
BR11_Sub1_P33	Bangladeshi modern variety	1	BR11_Sub1	2014	132141	Barisal	22.5434	90.6886	T	Yes
BR11_Sub1_P34	Bangladeshi modern variety	0.999314	BR11_Sub1	2014	133111	Barisal	22.1878	90.6723	T	Yes
BR11_Sub1_P35	Bangladeshi modern variety	1	BR11_Sub1	2014	133121	Barisal	22.1877	90.6723	T	Yes
BR11_Sub1_P36	Bangladeshi modern variety	1	BR11_Sub1	2014	133132	Barisal	22.1876	90.6723	T	Yes
BR11_Sub1_P37	Bangladeshi modern variety	1	BR11_Sub1	2014	133143	Barisal	22.182	90.6496	T	Yes
BR11_Sub1_P38	Bangladeshi modern variety	0.999771	BR11_Sub1	2014	135131	Barisal			T	Yes
BR11_Sub1_P39	Bangladeshi modern variety	1	BR11_Sub1	2014	136112	Barisal	22.3749	90.818	T	Yes
BR11_Sub1_P40	Bangladeshi modern variety	1	BR11_Sub1	2014	136123	Barisal	22.3748	90.8185	T	Yes
BR11_Sub1_P41	Bangladeshi modern variety	0.999085	BR11_Sub1	2014	136131	Barisal	22.3749	90.8186	T	Yes
BR11_Sub1_P43	Bangladeshi modern variety	1	BR10	2014	211121	Chittagong	23.0967	90.7458	C	No
BR11_Sub1_P47	Bangladeshi modern variety	0.997942	Swarna_Sub1	2014	424111	Khulna	22.2854	89.1385	T	Yes
BR11_Sub1_P48	Bangladeshi modern variety	0.997711	Swarna_Sub1	2014	424121	Khulna	22.2852	89.1385	T	Yes
BR11_Sub1_P49	Bangladeshi modern variety	0.998628	Swarna_Sub1	2014	424143	Khulna	24.2484	89.5723	T	Yes
BR11_Sub1_P50	Bangladeshi modern variety	1	BR11_Sub1	2014	521122	Rajshahi	24.3185	88.9787	T	Yes
BR22_P11	Bangladeshi modern variety	0.999085	BR11_Sub1	2014	211111	Chittagong	23.0975	90.7449	T	Yes
BR22_P12	Bangladeshi modern variety	0.999314	BR11_Sub1	2014	211121	Chittagong	23.0967	90.7458	T	Yes
BR22_P13	Bangladeshi modern variety	0.999314	BR11_Sub1	2014	211132	Chittagong	23.0938	90.744	T	Yes
BR22_P15	Bangladeshi modern variety	0.998629	Swarna_Sub1	2014	212113	Chittagong	23.0902	90.6785	T	Yes
BR22_P19	Bangladeshi modern variety	1	BRRI dhan28	2014	224142	Chittagong	22.304	91.9592	C	No
BR23_P03	Bangladeshi modern variety	1	BRRI dhan28	2015	3111011	Khulna	22.6505	89.7052	C	No
BR23_P04	Bangladeshi modern variety	1	BRRI dhan28	2015	3111021	Khulna	22.6505	89.7053	C	No
BR23_P05	Bangladeshi modern variety	1	BRRI dhan28	2015	3111031	Khulna	22.6469	89.7046	C	No
BR23_P06	Bangladeshi modern variety	0.999885	BRRI dhan28	2015	3141022	Khulna	22.5805	89.9426	C	No
BR23_P14	Bangladeshi modern variety	0.986758	BRRI dhan28	2014	133112	Barisal	22.4565	90.1997	C	No
BR23_P15	Bangladeshi modern variety	1	BR11	2014	133122	Barisal	22.1878	90.6723	C	No
BR23_P18	Bangladeshi modern variety	1	BRRI dhan28	2014	134142	Barisal	22.2614	90.7161	C	No
BR23_P19	Bangladeshi modern variety	1	BRRI dhan28	2014	224111	Barisal	22.2775	90.7172	C	No
BR23_P20	Bangladeshi modern variety	1	BRRI dhan28	2014	224131	Chittagong	22.3021	91.9569	C	No
BRRI dhan28_P03	Bangladeshi modern variety	1	BRRI dhan49	2015	3121021	Khulna	22.7968	89.8657	C	No
BRRI dhan28_P05	Bangladeshi modern variety	1	BR23	2015	3251042	Khulna			C	No
BRRI dhan28_P08	Bangladeshi modern variety	1	BR23	2014	413122	Khulna	23.4038	89.0502	C	No
BRRI dhan29_P02	Bangladeshi modern variety	1	BR23	2014	315142	Rangpur	22.3916	90.1169	C	No
BRRI dhan30_P01	Bangladeshi modern variety	1	BRRI dhan49	2015	3211011	Khulna	22.9185	89.5243	C	No
BRRI dhan30_P02	Bangladeshi modern variety	1	BR23	2015	3211022	Khulna	22.9199	89.5233	C	No
BRRI dhan30_P03	Bangladeshi modern variety	1	BR23	2015	3241012	Khulna	22.968	89.4523	C	No
BRRI dhan30_P04	Bangladeshi modern variety	1	BR23	2015	3241022	Khulna	22.9675	89.4512	C	No
BRRI dhan30_P05	Bangladeshi modern variety	1	BR23	2015	3241032	Khulna	22.9668	89.4515	C	No
BRRI dhan30_P06	Bangladeshi modern variety	1	BR23	2015	3241041	Khulna	22.968	89.4523	C	No
BRRI dhan30_P07	Bangladeshi modern variety	1	BR23	2015	3251031	Khulna	22.7819	89.6352	C	No
BRRI dhan30_P09	Bangladeshi modern variety	1	BRRI dhan48	2014	228111	Chittagong	22.8165	91.5433	C	No
BRRI dhan30_P10	Bangladeshi modern variety	1	BRRI dhan29	2014	422143	Chittagong	22.6497	91.6397	C	No
BRRI dhan32_P02	Bangladeshi modern variety	1	BRRI dhan33	2015	4211012	Rajshahi	24.3459	89.6604	C	No
BRRI dhan32_P03	Bangladeshi modern variety	0.990764	BRRI dhan33	2015	4231024	Rajshahi	22.6954	89.0582	C	No
BRRI dhan32_P04	Bangladeshi modern variety	0.999772	BRRI dhan33	2015	4241042	Rajshahi	24.2488	89.5724	C	No
BRRI dhan33_P07	Bangladeshi modern variety	1	BRRI dhan32	2015	3311013	Khulna	23.885	88.8276	C	No
BRRI dhan33_P08	Bangladeshi modern variety	0.999541	BRRI dhan32	2015	3311022	Khulna	23.8849	88.8283	C	No
BRRI dhan33_P09	Bangladeshi modern variety	1	BRRI dhan32	2015	3311031	Khulna	23.8848	88.8241	C	No
BRRI dhan33_P10	Bangladeshi modern variety	1	BRRI dhan32	2015	3311041	Khulna	23.885	88.828	C	No
BRRI dhan33_P12	Bangladeshi modern variety	0.99977	BRRI dhan32	2014	425123	Khulna	22.7474	89.1959	C	No
BRRI dhan33_P13	Bangladeshi modern variety	1	BRRI dhan32	2014	425142	Khulna	22.7471	89.1986	C	No
BRRI dhan33_P14	Bangladeshi modern variety	1	BRRI dhan32	2014	524113	Khulna	22.7482	89.2016	C	No
BRRI dhan39_P02	Bangladeshi modern variety	0.995539	BRRI dhan39	2015	1451012	Chittagong	22.7349	92.0673	C	No
BRRI dhan39_P03	Bangladeshi modern variety	0.988417	BRRI dhan39	2015	1451041	Chittagong	22.7349	92.0674	C	No
BRRI dhan40_P01	Bangladeshi modern variety	1	BR11	2014	132144	Barisal	23.0649	90.8332	C	No
BRRI dhan40_P02	Bangladeshi modern variety	1	BR11	2014	134124	Barisal	22.2679	90.7098	C	No
BRRI dhan40_P03	Bangladeshi modern variety	1	BR11	2014	134132	Barisal	22.2614	90.7161	C	No
BRRI dhan40_P04	Bangladeshi modern variety	1	BR11	2014	135111	Barisal	22.2877	90.9838	C	No
BRRI dhan40_P05	Bangladeshi modern variety	1	BR11	2014	135122	Barisal	22.2798	90.9719	C	No
BRRI dhan40_P06	Bangladeshi modern variety	1	BR11	2014	136121	Barisal	22.3748	90.8185	C	No
BRRI dhan40_P07	Bangladeshi modern variety	0.998625	BR11	2014	136132	Barisal	22.3749	90.8186	T	Yes
BRRI dhan40_P09	Bangladeshi modern variety	1	BRRI dhan40	2014	223142	Chittagong	22.8197	91.5456	C	No
BRRI dhan41_P11	Bangladeshi modern variety	1	BR11	2014	124122	Barisal	23.0405	90.1257	C	No
BRRI dhan44_P02	Bangladeshi modern variety	0.999771	BR11_Sub1	2014	124134	Barisal	23.0407	90.1247	T	Yes
BRRI dhan44_P03	Bangladeshi modern variety	1	BRRI dhan44	2014	126111	Barisal	22.529	90.2308	C	No
BRRI dhan44_P05	Bangladeshi modern variety	0.999771	BR11_Sub1	2014	132131	Barisal	22.5432	90.6932	T	Yes
BRRI dhan44_P06	Bangladeshi modern variety	0.997136	BRRI dhan40	2014	142143	Rangpur	22.4993	92.338	C	No
BRRI dhan46_P01	Bangladeshi modern variety	1	BRRI dhan46	2014	111121	Barisal	22.2141	90.3494	C	No
BRRI dhan46_P02	Bangladeshi modern variety	1	BRRI dhan46	2014	227121	Chittagong	22.0761	92.036	C	No
BRRI dhan46_P03	Bangladeshi modern variety	0.99772	BRRI dhan46	2014	227131	Chittagong	22.073	2.03933	C	No
BRRI dhan46_P04	Bangladeshi modern variety	0.997705	BRRI dhan46	2014	227141	Chittagong	22.0751	92.0391	C	No
BRRI dhan49_P06	Bangladeshi modern variety	0.999772	BRRI dhan49	2015	2111012	Dhaka	23.0974	90.7458	C	No
BRRI dhan49_P07	Bangladeshi modern variety	1	BRRI dhan49	2015	2111021	Dhaka	23.0944	23.0944	C	No
BRRI dhan49_P09	Bangladeshi modern variety	1	BRRI dhan49	2015	2321011	Dhaka	23.748	90.0149	C	No
BRRI dhan49_P10	Bangladeshi modern variety	1	BRRI dhan49	2015	2321021	Dhaka			C	No
BRRI dhan49_P11	Bangladeshi modern variety	1	BRRI dhan49	2015	2321031	Dhaka	23.7501	90.0145	C	No
BRRI dhan49_P12	Bangladeshi modern variety	1	BRRI dhan49	2015	2321041	Dhaka	23.7499	90.0153	C	No
BRRI dhan49_P13	Bangladeshi modern variety	1	BRRI dhan49	2015	2331021	Dhaka	23.7483	90.0534	C	No
BRRI dhan49_P14	Bangladeshi modern variety	1	BRRI dhan49	2015	2331041	Dhaka	23.7507	90.0533	C	No
BRRI dhan49_P15	Bangladeshi modern variety	1	BRRI dhan49	2015	2341011	Dhaka	23.9922	90.0424	C	No
BRRI dhan49_P16	Bangladeshi modern variety	1	BRRI dhan49	2015	2341021	Dhaka	23.9904	90.0405	C	No
BRRI dhan49_P17	Bangladeshi modern variety	0.999772	BRRI dhan49	2015	2351011	Dhaka	23.7827	90.1014	C	No
BRRI dhan49_P18	Bangladeshi modern variety	1	BRRI dhan49	2015	2351021	Dhaka	23.7847	90.0997	C	No
BRRI dhan49_P19	Bangladeshi modern variety	1	BRRI dhan49	2015	2351031	Dhaka	23.7784	90.1018	C	No
BRRI dhan49_P22	Bangladeshi modern variety	1	BRRI dhan49	2015	3121041	Khulna	22.7988	89.8664	C	No
BRRI dhan49_P23	Bangladeshi modern variety	1	BRRI dhan49	2015	3161013	Khulna	22.2446	89.8326	C	No
BRRI dhan49_P24	Bangladeshi modern variety	1	BRRI dhan49	2015	3161032	Khulna	22.2487	89.8339	C	No
BRRI dhan49_P26	Bangladeshi modern variety	1	BRRI dhan49	2015	3221012	Khulna	22.8212	89.3371	C	No
BRRI dhan49_P27	Bangladeshi modern variety	1	BRRI dhan49	2015	3221032	Khulna	23.0256	90.4285	C	No
BRRI dhan49_P34	Bangladeshi modern variety	1	BRRI dhan49	2014	5141043	Barisal	22.2797	92.2933	C	No
BRRI dhan49_P36	Bangladeshi modern variety	1	BR23	2014	113122	Barisal	22.529	90.2308	C	No
BRRI dhan49_P37	Bangladeshi modern variety	0.999772	BRRI dhan49	2014	126112	Barisal	22.6584	90.094	C	No
BRRI dhan49_P38	Bangladeshi modern variety	1	BR11_Sub1	2014	126142	Khulna	22.3306	89.0099	T	Yes
BRRI dhan49_P39	Bangladeshi modern variety	0.999772	BRRI dhan49	2014	153133	Khulna	24.6059	89.6442	C	No
BRRI dhan49_P40	Bangladeshi modern variety	1	BRRI dhan49	2014	422124	Khulna	22.551	89.016	C	No
BRRI dhan49_P41	Bangladeshi modern variety	0.999772	BRRI dhan49	2014	422133	Khulna	22.2854	89.1385	C	No
BRRI dhan49_P42	Bangladeshi modern variety	1	BRRI dhan49	2014	422142	Khulna	22.2852	89.1385	C	No
BRRI dhan49_P43	Bangladeshi modern variety	1	BRRI dhan49	2014	42112	Khulna	22.2846	89.1378	C	No
BRRI dhan49_P44	Bangladeshi modern variety	1	BR10	2014	424124	Rajshahi	24.6834	89.1849	C	No
BRRI dhan49_P45	Bangladeshi modern variety	1	BR23	2014	424133	Rajshahi	24.3391	89.0762	C	No
BRRI dhan49_P47	Bangladeshi modern variety	1	BRRI dhan49	2014	522132	Rangpur	25.4502	89.8147	C	No
Chapshail	Bangladeshi modern variety	1	BR10	2015	3141012	Khulna	22.5805	89.9426	C	No
Chokkapanja_P02	Bangladeshi modern variety	1	BRRI dhan46	2015	1451042	Chittagong	22.7349	92.0674	C	No
Chokkapanja_P03	Bangladeshi modern variety	0.999543	BRRI dhan39	2015	1451021	Chittagong	22.7347	92.0671	C	No
GutiSwarna_P42	Bangladeshi modern variety	1	BRRI dhan49	2015	5161021	Rangpur	25.8341	88.6607	C	No
GutiSwarna_P43	Bangladeshi modern variety	1	BRRI dhan49	2015	5161031	Rangpur	25.8366	88.6605	C	No
GutiSwarna_P70	Bangladeshi modern variety	1	BRRI dhan32	2014	524133	Rangpur	26.1573	88.3172	C	No
GutiSwarna_P82	Bangladeshi modern variety	1	BR11	2014	611122	Rangpur	26.0606	89.7715	C	No
GutiSwarna_P83	Bangladeshi modern variety	1	BR11	2014	611132	Rangpur	25.9122	89.7308	C	No
Holdagota_P01	Bangladeshi modern variety	0.999771	BR11_Sub1	2014	121131	Barisal	22.5824	90.1141	T	Yes
Horidhan_P13	Bangladeshi modern variety	0.999314	BR11_Sub1	2015	2231042	Dhaka	25.0811	89.7565	T	Yes
Horidhan_P18	Bangladeshi modern variety	0.999771	BR11_Sub1	2015	2261032	Dhaka	24.5654	89.5115	T	Yes
Horidhan_P19	Bangladeshi modern variety	0.999084	BR11_Sub1	2015	2261043	Dhaka	24.5654	89.5145	T	Yes
Jotabalam_P02	Bangladeshi modern variety	1	BR23	2015	3211012	Khulna	22.9185	89.5243	C	No
Kajalshail_P03	Bangladeshi modern variety	1	BR11	2014	134122	Barisal	22.2679	90.7098	C	No
Kalijira_P01	Bangladeshi modern variety	0.99772	BRRI dhan46	2015	2111011	Dhaka	24.0014	90.3961	C	No
Kalijira_P02	Bangladeshi modern variety	0.997719	BRRI dhan46	2015	2111022	Dhaka	24.0029	90.3979	C	No
Kalijira_P36	Bangladeshi modern variety	1	BR11_Sub1	2014	132134	Barisal	22.5432	90.6932	T	Yes
Karenjal	Bangladeshi modern variety	1	BR23	2015	3131011	Khulna	22.5118	89.6352	C	No
Moulata_P01	Bangladeshi modern variety	1	BRRI dhan46	2014	111113	Barisal	22.2148	90.3491	C	No
Moulata_P02	Bangladeshi modern variety	1	BRRI dhan46	2014	111124	Barisal	22.2141	90.3494	C	No
Nagpechi_P01	Bangladeshi modern variety	1	BR10	2014	223122	Chittagong	22.8164	91.5439	C	No
Patjag_P01	Bangladeshi modern variety	1	BR11	2015	4241012	Rajshahi	24.2263	89.5836	C	No
Polauerdhan	Bangladeshi modern variety	1	BR10	2015	4161042	Rajshahi	24.0376	89.3382	C	No
Ranjona_P01	Bangladeshi modern variety	1	BR23	2015	5211023	Rangpur	24.1221	88.2632	C	No
Ratna_P01	Bangladeshi modern variety	1	BR11_Sub1	2014	212132	Chittagong	24.1893	90.3105	T	Yes
Ratna_P02	Bangladeshi modern variety	0.999086	BR11_Sub1	2014	212142	Chittagong	23.0903	90.6779	T	Yes
Ratuel_P01	Bangladeshi modern variety	1	BR23	2015	3251012	Khulna	22.782	89.6349	C	No
Sonalipanja_P06	Bangladeshi modern variety	1	BRRI dhan46	2015	1461011	Chittagong	22.6645	92.1596	C	No
SonaliPayjam_P12	Bangladeshi modern variety	1	BR11	2015	1441042	Chittagong	22.0091	92.1415	C	No
Sugondhi_P03	Bangladeshi modern variety	0.999086	BR11	2014	113141	Barisal	22.4571	90.1937	T	Yes
Swarna_Sub1_P03	Bangladeshi modern variety	0.998857	Swarna_Sub1	2015	2211014	Dhaka	25.1744	89.8766	T	Yes
Swarna_Sub1_P04	Bangladeshi modern variety	0.99289	Swarna_Sub1	2015	2221011	Dhaka	25.3938	89.7917	T	Yes
Swarna_Sub1_P05	Bangladeshi modern variety	0.992914	Swarna_Sub1	2015	2221032	Dhaka	25.3935	89.7913	T	Yes
Swarna_Sub1_P06	Bangladeshi modern variety	0.997483	Swarna_Sub1	2015	2221044	Dhaka	25.3936	89.7914	T	Yes
Swarna_Sub1_P09	Bangladeshi modern variety	0.999311	BR11_Sub1	2015	3221021	Khulna	22.8222	89.3373	T	Yes
Swarna_Sub1_P10	Bangladeshi modern variety	1	BR11	2015	3221033	Khulna	23.0256	90.4285	C	No
Swarna_Sub1_P12	Bangladeshi modern variety	0.999771	BR11_Sub1	2015	3251013	Khulna	22.782	89.6349	T	Yes
Swarna_Sub1_P16	Bangladeshi modern variety	1	BR11	2015	5221031	Rangpur	26.1305	88.3514	C	No
Swarna_Sub1_P18	Bangladeshi modern variety	1	BR11	2014	113112	Barisal	22.4581	90.1843	C	No
Swarna_Sub1_P25	Bangladeshi modern variety	1	BRRI dhan28	2014	133131	Barisal	22.1876	90.6723	C	No
Swarna_Sub1_P26	Bangladeshi modern variety	0.999085	BR11	2014	133142	Barisal	22.182	90.6496	T	Yes
Swarna_Sub1_P27	Bangladeshi modern variety	1	BR11_Sub1	2014	134111	Barisal	22.2673	90.7122	T	Yes
Swarna_Sub1_P30	Bangladeshi modern variety	1	BR10	2014	212131	Chittagong	23.0909	90.6766	C	No
Swarna_Sub1_P31	Bangladeshi modern variety	1	BRRI dhan46	2014	227111	Chittagong	22.0759	92.038	C	No
Swarna_Sub1_P32	Bangladeshi modern variety	0.999311	Swarna_Sub1	2014	424132	Khulna	24.2532	89.5721	T	Yes
Swarna_Sub1_P33	Bangladeshi modern variety	1	BRRI dhan49	2014	521121	Rajshahi	24.3185	88.9787	C	No
Swarna_Sub1_P34	Bangladeshi modern variety	0.998399	Swarna_Sub1	2014	534111	Rajshahi	24.3944	88.4399	T	Yes
Swarna_Sub1_P35	Bangladeshi modern variety	0.999543	Swarna_Sub1	2014	534121	Rajshahi	24.3947	88.4392	T	Yes
Swarna_Sub1_P38	Bangladeshi modern variety	1	BR11	2014	611142	Rangpur	26.0554	89.773	C	No
Swarna_Sub1_P39	Bangladeshi modern variety	1	BR11	2014	613142	Rangpur	25.9136	89.7271	C	No
UNKNOWN_P01	Bangladeshi modern variety	1	BR11	2014	134123	Barisal	22.2679	90.7098	C	No
UNKNOWN_P03	Bangladeshi modern variety	1	BR10	2014	136144	Barisal	22.3748	90.8186	C	No

## Sheet: Sheet G
Swarna (216) having < 98% similarity with breeders' reference seeds and swarna as the closest match in the 3,000 genomes reference set
Sample	Similarity	3K Match	Country of origin	Subpopulation	Year	Barcode	Division	Latitude	Longitude	Presence of SUB1
Dudhmona_P02	0.994863	Swarna	India	indx	2014	121124	Barisal	22.5803	90.115	No
BRRI dhan49_P35	0.948054	Swarna	India	indx	2014	5161022	Barisal	22.529	90.2308	No
NepaliSwarna_P01	0.959251	Swarna	India	indx	2015	2121022	Dhaka	24.1918	90.3066	No
GutiSwarna_P04	0.940042	Swarna	India	indx	2015	2271012	Dhaka	24.7714	89.8933	No
LalSwarna_P06	0.990888	Swarna	India	indx	2014	412132	Khulna	23.4414	89.1461	No
LalSwarna_P08	0.993927	Swarna	India	indx	2014	413143	Khulna	22.2955	90.0738	No
GutiSwarna_P06	0.958811	Swarna	India	indx	2015	3311012	Khulna	23.1869	89.5044	No
LalSwarna_P01	0.958909	Swarna	India	indx	2015	3411011	Khulna	23.1825	89.4942	No
LalSwarna_P05	0.937823	Swarna	India	indx	2014	412113	Khulna	23.4423	89.1461	No
PahariSwarna	0.948017	Swarna	India	indx	2015	3411022	Khulna	23.1869	89.5044	No
LalSwarna_P04	0.9449	Swarna	India	indx	2014	411112	Khulna	20.5379	89.2191	No
GutiSwarna_P54	0.944666	Swarna	India	indx	2014	411111	Khulna	23.5439	89.2177	No
GutiSwarna_P05	0.94567	Swarna	India	indx	2015	2271032	Khulna	23.885	88.8276	No
Swarna_Sub1_P08	0.927869	Swarna	India	indx	2015	3221013	Khulna	22.8212	89.3371	No
Swarna_Sub1_P07	0.927376	Swarna	India	indx	2015	3211044	Khulna	22.9188	89.5247	No
GutiSwarna_P08	0.927211	Swarna	India	indx	2015	3411031	Khulna	23.1841	89.4973	No
GutiSwarna_P07	0.927378	Swarna	India	indx	2015	3411021	Khulna	23.1841	89.4976	No
Babuswarna_P05	0.934436	Swarna	India	indx	2014	412131	Khulna	23.4414	89.1461	No
Babuswarna_P08	0.934396	Swarna	India	indx	2014	413141	Khulna	22.2955	90.0738	No
Babuswarna_P07	0.934396	Swarna	India	indx	2014	413134	Khulna	23.3973	89.0513	No
Babuswarna_P09	0.93438	Swarna	India	indx	2014	414121	Khulna	23.3572	88.7942	No
Babuswarna_P10	0.934396	Swarna	India	indx	2014	414132	Khulna	23.3573	88.794	No
Babuswarna_P11	0.934396	Swarna	India	indx	2014	414142	Khulna	23.3568	88.7934	No
GutiSwarna_P55	0.934513	Swarna	India	indx	2014	411131	Khulna	23.9538	89.6293	No
Babuswarna_P04	0.934426	Swarna	India	indx	2014	412121	Khulna	23.4412	89.146	No
Babuswarna_P06	0.934426	Swarna	India	indx	2014	413111	Khulna	23.4038	89.0502	No
Babuswarna_P02	0.934599	Swarna	India	indx	2014	411143	Khulna	23.5421	89.2171	No
Babuswarna_P03	0.93463	Swarna	India	indx	2014	412112	Khulna	23.4423	89.1461	No
LalSwarna_P07	0.934467	Swarna	India	indx	2014	413121	Khulna	23.4038	89.0506	No
GutiSwarna_P56	0.934553	Swarna	India	indx	2014	412111	Khulna	23.4424	89.1436	No
LalSwarna_P13	0.995207	Swarna	India	indx	2014	532122	Rajshahi	24.3371	88.7751	No
LalSwarna_P15	0.99521	Swarna	India	indx	2014	532142	Rajshahi	24.3381	88.7757	No
LalSwarna_P16	0.99521	Swarna	India	indx	2014	534112	Rajshahi	24.3944	88.4399	No
Swarna_P04	0.994859	Swarna	India	indx	2015	4231011	Rajshahi	24.4531	89.5442	No
Swarna_P12	0.992992	Swarna	India	indx	2014	511111	Rajshahi	24.5896	89.5516	No
Swarna_P13	0.993111	Swarna	India	indx	2014	521132	Rajshahi	24.3197	88.9726	No
Sadhuswara	0.960557	Swarna	India	indx	2015	4141011	Rajshahi	24.1274	89.3284	No
Sonadighi	0.960637	Swarna	India	indx	2015	4151042	Rajshahi	24.1095	89.4124	No
Sadhuswarna	0.960736	Swarna	India	indx	2015	4141022	Rajshahi	24.1264	89.3249	No
GutiSwarna_P26	0.969445	Swarna	India	indx	2015	4251012	Rajshahi	24.4289	89.7033	No
GutiSwarna_P11	0.964938	Swarna	India	indx	2015	4111023	Rajshahi	24.1567	89.2265	No
Swarna_Sub1_P36	0.961819	Swarna	India	indx	2014	534131	Rajshahi	24.3978	88.4377	No
GutiSwarna_P69	0.947956	Swarna	India	indx	2014	523142	Rajshahi	24.2085	89.0918	No
GutiSwarna_P25	0.958606	Swarna	India	indx	2015	4241032	Rajshahi	22.752	89.1952	No
GutiSwarna_P61	0.958811	Swarna	India	indx	2014	521141	Rajshahi	24.3415	89.0758	No
GutiSwarna_P17	0.958704	Swarna	India	indx	2015	4211031	Rajshahi	24.3457	89.6602	No
GutiSwarna_P21	0.958704	Swarna	India	indx	2015	4221041	Rajshahi	24.4525	89.5436	No
LalSwarna_P12	0.958694	Swarna	India	indx	2014	532112	Rajshahi	24.338	88.7751	No
LalSwarna_P14	0.958802	Swarna	India	indx	2014	532131	Rajshahi	24.3385	88.7763	No
LalSwarna_P17	0.959036	Swarna	India	indx	2014	534122	Rajshahi	24.3947	88.4392	No
SadaSwarna_P01	0.958596	Swarna	India	indx	2015	4231012	Rajshahi	24.4531	89.5442	No
Binadhan7_P07	0.958694	Swarna	India	indx	2015	4141031	Rajshahi	24.1276	89.3276	No
GutiSwarna_P18	0.958694	Swarna	India	indx	2015	4211042	Rajshahi	24.6087	89.6443	No
GutiSwarna_P20	0.958694	Swarna	India	indx	2015	4221031	Rajshahi			No
GutiSwarna_P23	0.958567	Swarna	India	indx	2015	4231041	Rajshahi	24.2245	89.5815	No
GutiSwarna_P66	0.958782	Swarna	India	indx	2014	523111	Rajshahi	24.348	89.1166	No
LalSwarna_P10	0.959016	Swarna	India	indx	2014	524134	Rajshahi	24.2085	89.0918	No
BR11_P30	0.958567	Swarna	India	indx	2015	4241021	Rajshahi	24.2245	89.5815	No
GutiSwarna_P16	0.958675	Swarna	India	indx	2015	4211021	Rajshahi	24.3459	89.6606	No
Kochra	0.958665	Swarna	India	indx	2015	4161013	Rajshahi	24.0345	89.3377	No
GutiSwarna_P22	0.95888	Swarna	India	indx	2015	4231031	Rajshahi	24.4525	89.5436	No
NepaliSwarna_P08	0.958959	Swarna	India	indx	2014	523132	Rajshahi	24.3495	89.1182	No
GutiSwarna_P27	0.959001	Swarna	India	indx	2015	4251023	Rajshahi	24.4292	89.7024	No
GutiSwarna_P19	0.945841	Swarna	India	indx	2015	4221011	Rajshahi	24.4475	89.4349	No
GutiSwarna_P12	0.957562	Swarna	India	indx	2015	4111033	Rajshahi	24.143	89.2294	No
BRRI dhan39_P04	0.948073	Swarna	India	indx	2015	4161041	Rajshahi	24.0376	89.3382	No
GutiSwarna_P24	0.931172	Swarna	India	indx	2015	4241022	Rajshahi	24.2439	89.5696	No
SadaSwarna_P02	0.931006	Swarna	India	indx	2015	4231032	Rajshahi	24.4525	89.5436	No
Swarna_P05	0.930872	Swarna	India	indx	2015	4231022	Rajshahi	24.4551	89.5445	No
SadaSwarna_P06	0.951583	Swarna	India	indx	2014	521112	Rajshahi	24.3231	88.9806	No
GutiSwarna_P62	0.935931	Swarna	India	indx	2014	522111	Rajshahi	24.3387	89.0762	No
GutiSwarna_P10	0.937882	Swarna	India	indx	2015	4111013	Rajshahi	24.1566	89.2283	No
GutiSwarna_P65	0.930263	Swarna	India	indx	2014	522143	Rajshahi	26.1975	88.6918	No
GutiSwarna_P13	0.927328	Swarna	India	indx	2015	4111043	Rajshahi	23.8608	89.4998	No
GutiSwarna_P14	0.927194	Swarna	India	indx	2015	4181021	Rajshahi	24.3459	89.6604	No
GutiSwarna_P68	0.927461	Swarna	India	indx	2014	523131	Rajshahi	24.3513	89.1176	No
Swarna_Sub1_P37	0.927275	Swarna	India	indx	2014	534142	Rajshahi	24.3994	88.4379	No
GutiSwarna_P58	0.927127	Swarna	India	indx	2014	511142	Rajshahi	24.5906	89.5528	No
LalSwarna_P11	0.928353	Swarna	India	indx	2014	524142	Rajshahi	24.2082	89.091	No
GutiSwarna_P63	0.934325	Swarna	India	indx	2014	522123	Rajshahi	24.3391	89.0762	No
GutiSwarna_P64	0.934232	Swarna	India	indx	2014	522131	Rajshahi	24.3404	89.0723	No
GutiSwarna_P57	0.934599	Swarna	India	indx	2014	412141	Rajshahi	24.5893	89.5519	No
Binadhan7_P09	0.93302	Swarna	India	indx	2015	4161012	Rajshahi	24.0345	89.3377	No
Binadhan7_P06	0.932902	Swarna	India	indx	2015	4141021	Rajshahi	23.3565	88.7942	No
SumanSwarna_P14	0.929644	Swarna	India	indx	2014	534113	Rajshahi	24.3944	88.4399	No
SumanSwarna_P16	0.929644	Swarna	India	indx	2014	534141	Rajshahi	24.3994	88.4379	No
Ranjit_P08	0.929627	Swarna	India	indx	2014	512111	Rajshahi	24.8923	89.1183	No
Ranjit_P10	0.929611	Swarna	India	indx	2014	512131	Rajshahi	24.8884	89.1195	No
SadaSwarna_P03	0.929845	Swarna	India	indx	2015	4231042	Rajshahi	24.4525	89.5436	No
Saila_P01	0.929611	Swarna	India	indx	2014	512122	Rajshahi	24.8916	89.1184	No
Binadhan7_P29	0.929594	Swarna	India	indx	2014	532134	Rajshahi	24.3385	88.7763	No
Ranjit_P07	0.929594	Swarna	India	indx	2014	512121	Rajshahi	24.8916	89.1184	No
Pajam_P30	0.929561	Swarna	India	indx	2014	513114	Rajshahi	24.7613	89.2788	No
Ranjit_P09	0.929561	Swarna	India	indx	2014	512141	Rajshahi	24.8921	89.1183	No
Saila_P02	0.929544	Swarna	India	indx	2014	512112	Rajshahi	24.8923	89.1183	No
Ranjit_P11	0.899717	Swarna	India	indx	2014	513111	Rajshahi	24.7613	89.2788	No
Baroti_P01	0.99322	Swarna	India	indx	2014	545142	Rangpur	26.0774	88.4759	No
GutiSwarna_P52	0.978938	Swarna	India	indx	2015	5241012	Rangpur	26.3048	88.5353	No
Pajam_P34	0.983142	Swarna	India	indx	2014	541142	Rangpur	26.1573	88.3172	No
panpataswarna_P01	0.993104	Swarna	India	indx	2015	5221012	Rangpur	26.2147	88.5877	No
Swarna_P10	0.978816	Swarna	India	indx	2015	5241031	Rangpur	26.3043	88.5352	No
BR24_P02	0.959134	Swarna	India	indx	2014	611131	Rangpur	26.0616	89.7711	No
BR24_P05	0.959134	Swarna	India	indx	2014	612141	Rangpur	25.6408	89.6738	No
BR24_P07	0.958997	Swarna	India	indx	2014	613131	Rangpur	25.6398	89.6746	No
BRRI dhan32_P06	0.958997	Swarna	India	indx	2014	613124	Rangpur	25.9122	89.7308	No
Panpata_P04	0.958997	Swarna	India	indx	2014	545113	Rangpur	26.0723	88.4859	No
Malshira_P03	0.958997	Swarna	India	indx	2014	613134	Rangpur	25.9127	89.7318	No
NepaliSwarna_P06	0.958606	Swarna	India	indx	2015	5151041	Rangpur	24.9521	89.575	No
Binadhan7_P11	0.958919	Swarna	India	indx	2015	5231042	Rangpur	26.1133	88.4138	No
BR24_P04	0.958919	Swarna	India	indx	2014	612121	Rangpur	25.6933	89.6726	No
BR24_P06	0.958919	Swarna	India	indx	2014	612131	Rangpur	25.6416	89.6752	No
GutiSwarna_P46	0.958802	Swarna	India	indx	2015	5171021	Rangpur	25.3462	89.0559	No
GutiSwarna_P51	0.958802	Swarna	India	indx	2015	5231011	Rangpur	24.2079	89.0888	No
Malshira_P01	0.958919	Swarna	India	indx	2014	613113	Rangpur	25.9122	89.7308	No
GutiSwarna_P37	0.958919	Swarna	India	indx	2015	5131021	Rangpur	25.8445	88.7263	No
GutiSwarna_P47	0.958792	Swarna	India	indx	2015	5171031	Rangpur	24.3493	89.1154	No
GutiSwarna_P48	0.958792	Swarna	India	indx	2015	5171042	Rangpur	26.2076	88.4427	No
Jiradhan34_P03	0.958802	Swarna	India	indx	2015	5141032	Rangpur	25.7679	88.7847	No
LalGutiSwarna_P01	0.958811	Swarna	India	indx	2015	5141011	Rangpur	25.7681	88.7847	No
LalGutiSwarna_P04	0.958704	Swarna	India	indx	2015	5141041	Rangpur	25.7682	88.7841	No
NepaliSwarna_P03	0.958802	Swarna	India	indx	2015	5151012	Rangpur	25.7481	88.7173	No
NepaliSwarna_P04	0.958811	Swarna	India	indx	2015	5151021	Rangpur	25.7481	88.7173	No
panpataswarna_P04	0.958909	Swarna	India	indx	2015	5231032	Rangpur	24.348	89.1166	No
Ajgobiswarna	0.958909	Swarna	India	indx	2015	5231031	Rangpur	26.1158	88.4128	No
LalGutiSwarna_P03	0.958792	Swarna	India	indx	2015	5141031	Rangpur	25.7679	88.7847	No
NepaliSwarna_P05	0.958802	Swarna	India	indx	2015	5151031	Rangpur	25.7483	88.7187	No
Panpata_P03	0.958899	Swarna	India	indx	2014	545124	Rangpur	26.087	88.4728	No
Swarna_P07	0.958782	Swarna	India	indx	2015	5231012	Rangpur	26.198	88.6958	No
Ajgobi_P01	0.95889	Swarna	India	indx	2015	5221042	Rangpur	26.1306	88.3515	No
BRRI dhan34_P03	0.958684	Swarna	India	indx	2015	5111031	Rangpur	25.6949	88.6949	No
BRRI dhan49_P31	0.958684	Swarna	India	indx	2015	4221022	Rangpur	25.7679	88.7847	No
GutiSwarna_P31	0.958567	Swarna	India	indx	2015	5111043	Rangpur	25.3652	89.0074	No
GutiSwarna_P39	0.958899	Swarna	India	indx	2015	5131041	Rangpur	25.7481	88.7173	No
GutiSwarna_P30	0.958675	Swarna	India	indx	2015	5111033	Rangpur	25.7368	88.5943	No
GutiSwarna_P34	0.958567	Swarna	India	indx	2015	5121031	Rangpur	25.3647	89.0069	No
GutiSwarna_P44	0.958899	Swarna	India	indx	2015	5161042	Rangpur	25.3331	89.0541	No
GutiSwarna_P45	0.95889	Swarna	India	indx	2015	5171011	Rangpur			No
Lalguti_P01	0.958782	Swarna	India	indx	2015	5251031	Rangpur	26.2656	88.304	No
panpataswarna_P03	0.95888	Swarna	India	indx	2015	5221041	Rangpur	26.1306	88.3515	No
Rajrna	0.958773	Swarna	India	indx	2014	541112	Rangpur	26.1576	88.3119	No
Jiradhan34_P04	0.959114	Swarna	India	indx	2015	5141042	Rangpur	25.7682	88.7841	No
LalGutiSwarna_P02	0.959114	Swarna	India	indx	2015	5141021	Rangpur	22.5413	90.6924	No
LalSwarna_P02	0.95888	Swarna	India	indx	2015	5251012	Rangpur	26.2732	88.3039	No
GutiSwarna_P28	0.958529	Swarna	India	indx	2015	4251032	Rangpur			No
GutiSwarna_P32	0.958665	Swarna	India	indx	2015	5121012	Rangpur	25.4453	88.4239	No
GutiSwarna_P33	0.958655	Swarna	India	indx	2015	5121021	Rangpur	25.3641	89.0098	No
GutiSwarna_P36	0.958997	Swarna	India	indx	2015	5131011	Rangpur	25.8368	88.7281	No
Jiradhan_P01	0.959007	Swarna	India	indx	2015	5121043	Rangpur	24.8885	89.1198	No
Malshira_P02	0.95887	Swarna	India	indx	2014	613122	Rangpur	25.9116	89.7309	No
Swarna_P15	0.958753	Swarna	India	indx	2014	542121	Rangpur	25.8219	88.1351	No
Swarna_P16	0.958753	Swarna	India	indx	2014	542131	Rangpur	25.8217	88.1343	No
BR24_P03	0.958851	Swarna	India	indx	2014	612112	Rangpur	26.0606	89.7715	No
GutiSwarna_P29	0.958558	Swarna	India	indx	2015	5111023	Rangpur	25.6949	88.6949	No
SadaSwarna_P05	0.95799	Swarna	India	indx	2015	5251021	Rangpur	26.2728	88.3039	No
SumanSwarna_P22	0.956255	Swarna	India	indx	2014	543111	Rangpur	25.8041	88.3667	No
SumanSwarna_P26	0.958304	Swarna	India	indx	2014	545134	Rangpur	26.0778	88.4745	No
BRRI dhan49_P33	0.948146	Swarna	India	indx	2015	5141033	Rangpur	25.833	88.6608	No
Baroti_P02	0.943905	Swarna	India	indx	2014	545133	Rangpur	26.0778	88.4745	No
GutiSwarna_P49	0.951045	Swarna	India	indx	2015	5211012	Rangpur	26.2147	88.5877	No
Panpata_P02	0.943454	Swarna	India	indx	2014	545141	Rangpur	26.0774	88.4759	No
SumanSwarna_P09	0.942452	Swarna	India	indx	2015	5211031	Rangpur	24.3199	88.9722	No
GutiSwarna_P72	0.933145	Swarna	India	indx	2014	543121	Rangpur	25.8039	88.3663	No
GutiSwarna_P76	0.92778	Swarna	India	indx	2014	544124	Rangpur	25.8545	88.2431	No
Horinmudha_P02	0.927328	Swarna	India	indx	2014	614133	Rangpur	25.4501	89.8156	No
GutiSwarna_P50	0.927311	Swarna	India	indx	2015	5221011	Rangpur	26.198	88.6958	No
GutiSwarna_P77	0.927311	Swarna	India	indx	2014	544141	Rangpur	26.0774	88.4759	No
SadaSwarna_P04	0.927228	Swarna	India	indx	2015	5251011	Rangpur	26.2732	88.3039	No
SumanSwarna_P13	0.927429	Swarna	India	indx	2015	5241023	Rangpur	26.315	88.5413	No
Beto_P02	0.933639	Swarna	India	indx	2014	615142	Rangpur	25.5743	89.8526	No
GutiSwarna_P78	0.927294	Swarna	India	indx	2014	545143	Rangpur	26.087	88.4728	No
GutiSwarna_P80	0.927294	Swarna	India	indx	2014	545132	Rangpur	26.0723	88.4859	No
SadaSwarna_P08	0.927277	Swarna	India	indx	2014	541131	Rangpur	26.1567	88.3148	No
GutiSwarna_P81	0.92726	Swarna	India	indx	2014	545111	Rangpur	26.0616	89.7711	No
SadaGuti_P02	0.927294	Swarna	India	indx	2015	5251041	Rangpur	26.2732	88.3046	No
GutiSwarna_P75	0.927243	Swarna	India	indx	2014	543141	Rangpur	25.8581	88.2437	No
SadaSwarna_P07	0.927378	Swarna	India	indx	2014	541113	Rangpur	26.1576	88.3119	No
Swarna_Sub1_P13	0.927343	Swarna	India	indx	2015	5211013	Rangpur	26.2076	88.4427	No
GutiSwarna_P73	0.927209	Swarna	India	indx	2014	543131	Rangpur	25.8041	88.3667	No
MamunSwarna_P03	0.914657	Swarna	India	indx	2014	544112	Rangpur	25.8541	88.2486	No
SadaSwarna_P09	0.929009	Swarna	India	indx	2014	542111	Rangpur	25.8256	88.1424	No
BR24_P08	0.934946	Swarna	India	indx	2014	614132	Rangpur	25.9127	89.7318	No
SadaSwarna_P10	0.934309	Swarna	India	indx	2014	542141	Rangpur	25.821	88.1389	No
BR11_P68	0.928236	Swarna	India	indx	2014	615111	Rangpur	25.4501	89.8156	No
SumanSwarna_P18	0.929779	Swarna	India	indx	2014	541141	Rangpur	26.1573	88.3172	No
SumanSwarna_P03	0.929644	Swarna	India	indx	2015	5131031	Rangpur	25.8445	88.7263	No
SumanSwarna_P04	0.929627	Swarna	India	indx	2015	5131042	Rangpur	25.8395	88.7244	No
Swarna5_P07	0.929611	Swarna	India	indx	2015	5171032	Rangpur	25.3462	89.0559	No
Swarna5_P08	0.929611	Swarna	India	indx	2015	5171041	Rangpur	24.3493	89.1154	No
SumanSwarna_P02	0.929728	Swarna	India	indx	2015	5131022	Rangpur	24.7981	89.274	No
SumanSwarna_P23	0.929611	Swarna	India	indx	2014	544122	Rangpur	25.8581	88.2437	No
GutiSwarna_P35	0.929627	Swarna	India	indx	2015	5121042	Rangpur	25.5018	88.4249	No
GutiSwarna_P38	0.929711	Swarna	India	indx	2015	5131032	Rangpur	25.8395	88.7244	No
MamunSwarna_P01	0.929627	Swarna	India	indx	2015	5111034	Rangpur	25.6949	88.6949	No
SumanSwarna_P01	0.929711	Swarna	India	indx	2015	5131012	Rangpur	25.5018	88.4249	No
SumanSwarna_P06	0.929711	Swarna	India	indx	2015	5161041	Rangpur	25.8366	88.6605	No
SumanSwarna_P24	0.929577	Swarna	India	indx	2014	544111	Rangpur	25.8541	88.2486	No
SumanSwarna_P25	0.929695	Swarna	India	indx	2014	545123	Rangpur	26.087	88.4728	No
Swarna_P18	0.929594	Swarna	India	indx	2014	544131	Rangpur	25.8567	88.2411	No
Swarna5_P02	0.929627	Swarna	India	indx	2015	5121022	Rangpur	25.4453	88.4239	No
Swarna5_P04	0.929627	Swarna	India	indx	2015	5121041	Rangpur	24.8885	89.1198	No
Swarna5_P05	0.929695	Swarna	India	indx	2015	5171012	Rangpur	25.3331	89.0541	No
Swarna5_P06	0.929711	Swarna	India	indx	2015	5171022	Rangpur			No
Ranjona_P02	0.929678	Swarna	India	indx	2015	5211032	Rangpur	24.1221	88.2632	No
SumanSwarna_P08	0.929678	Swarna	India	indx	2015	5211021	Rangpur	24.1221	88.2632	No
SumanSwarna_P05	0.929678	Swarna	India	indx	2015	5161011	Rangpur	25.8342	88.6606	No
SumanSwarna_P07	0.929678	Swarna	India	indx	2015	5211011	Rangpur	26.2076	88.4427	No
SumanSwarna_P11	0.929678	Swarna	India	indx	2015	5221013	Rangpur	26.2147	88.5877	No
SumanSwarna_P12	0.929678	Swarna	India	indx	2015	5221021	Rangpur	26.215	88.5877	No
SumanSwarna_P20	0.929561	Swarna	India	indx	2014	543122	Rangpur	25.8044	88.3662	No
Swarna5_P03	0.929594	Swarna	India	indx	2015	5121032	Rangpur	25.3641	89.0098	No
SumanSwarna_P17	0.929544	Swarna	India	indx	2014	541122	Rangpur	26.1599	88.312	No
Swarna5_P01	0.929577	Swarna	India	indx	2015	5121011	Rangpur	25.3652	89.0074	No
SumanSwarna_P10	0.929645	Swarna	India	indx	2015	5211041	Rangpur	26.208	88.4431	No
SumanSwarna_P21	0.929847	Swarna	India	indx	2014	543132	Rangpur	25.8039	88.3663	No
Lalguti_P02	0.913002	Swarna	India	indx	2015	5251042	Rangpur	26.2732	88.3046	No
Swarna_P17	0.907177	Swarna	India	indx	2014	542143	Rangpur	25.821	88.1389	No

## Sheet: Sheet H
farmer’s samples (708) considerd traditional varieties, having < 98% similarity with breeders' seed refernce
Farmer Sample	Similarity	Reference material		Samples name in the 3K	Country origin	Subpopulation	Year	Barcode	Division	Latitude	Longitude	SNP	Presence of SUB1
Kalijira_P37	0.869495	BRRI dhan33	0.957067	ANLINGWUBAILI::IRGC 93363-1	China	ind1B	2014	135113	Barisal	22.2877	90.9838	C	No
BRRI dhan40_P08	0.869445	BRRI dhan33	0.956905	ANLINGWUBAILI::IRGC 93363-1	China	ind1B	2014	136142	Barisal	22.3748	90.8186	C	No
SakkhorKhana_P04	0.619422	BRRI dhan28	0.881724	ARC 10296::IRGC 12421-2	India	aro	2014	153112	Barisal	22.6661	90.0912	C	No
Chinigura_P01	0.605511	BRRI dhan28	0.896775	ARC 10296::IRGC 12421-2	India	aro	2014	111131	Barisal	22.2153	90.3488	C	No
Sadamota_P18	0.890433	BR11	0.899904	ARC 11245::IRGC 42651-2	India	ind2	2014	113131	Barisal	22.4567	90.1952	T	Yes
BR11_P57	0.953488	BR10	0.945148	B 4414 F-MR-6-3::IRGC 117310-1	Indonesia	indx	2014	211131	Barisal	22.3748	90.8186	C	No
BR23_P13	0.942427	BR10	0.938976	B 4414 F-MR-6-3::IRGC 117310-1	Indonesia	indx	2014	123144	Barisal	22.4561	90.2003	C	No
Swarna_Sub1_P19	0.942427	BR10	0.938976	B 4414 F-MR-6-3::IRGC 117310-1	Indonesia	indx	2014	131111	Barisal	22.6878	90.6193	C	No
Swarna_Sub1_P21	0.942427	BR10	0.938976	B 4414 F-MR-6-3::IRGC 117310-1	Indonesia	indx	2014	131131	Barisal	22.6856	90.619	C	No
Swarna_Sub1_P23	0.942427	BR10	0.938976	B 4414 F-MR-6-3::IRGC 117310-1	Indonesia	indx	2014	132121	Barisal	22.543	90.6913	C	No
Swarna_Sub1_P24	0.942427	BR10	0.938976	B 4414 F-MR-6-3::IRGC 117310-1	Indonesia	indx	2014	132142	Barisal	23.0649	90.8332	C	No
Nigershalhal	0.942414	BR10	0.938962	B 4414 F-MR-6-3::IRGC 117310-1	Indonesia	indx	2014	123131	Barisal	22.4561	90.2003	C	No
BR22_P04	0.942211	BR10	0.938756	B 4414 F-MR-6-3::IRGC 117310-1	Indonesia	indx	2014	123121	Barisal	20.5509	92.1344	C	No
BR22_P10	0.942211	BR10	0.938756	B 4414 F-MR-6-3::IRGC 117310-1	Indonesia	indx	2014	126143	Barisal	22.529	90.2308	C	No
Kumargoir	0.942211	BR10	0.938742	B 4414 F-MR-6-3::IRGC 117310-1	Indonesia	indx	2014	123124	Barisal	22.4554	90.2008	C	No
Swarna_Sub1_P20	0.942211	BR10	0.938756	B 4414 F-MR-6-3::IRGC 117310-1	Indonesia	indx	2014	131122	Barisal	22.6918	90.6173	C	No
Swarna_Sub1_P22	0.942197	BR10	0.938756	B 4414 F-MR-6-3::IRGC 117310-1	Indonesia	indx	2014	132112	Barisal	23.0622	90.8288	C	No
BR22_P03	0.941494	BR10	0.938026	B 4414 F-MR-6-3::IRGC 117310-1	Indonesia	indx	2014	123112	Barisal	22.4552	90.2007	C	No
BR22_P05	0.932168	BRRI dhan30	0.926798	B 4414 F-MR-6-3::IRGC 117310-1	Indonesia	indx	2014	123143	Barisal	22.4565	90.1997	C	No
BR22_P09	0.916244	BRRI dhan29	0.911171	B 4414 F-MR-6-3::IRGC 117310-1	Indonesia	indx	2014	126134	Barisal	22.529	90.2308	C	No
Bhushiara_P10	0.908461	BR10	0.904578	B 4414 F-MR-6-3::IRGC 117310-1	Indonesia	indx	2014	125141	Barisal	22.5505	90.2627	C	No
BR22_P07	0.907305	BR10	0.903404	B 4414 F-MR-6-3::IRGC 117310-1	Indonesia	indx	2014	125144	Barisal	22.5505	90.2627	C	No
UNKNOWN_P02	0.881295	BRRI dhan28	0.924601	BAANYALOJOPOIHUN::IRGC 7928-2	Sierra Leone	ind2	2014	134144	Barisal	22.2775	90.7172	C	No
Kajalshail_P02	0.881283	BRRI dhan28	0.924626	BAANYALOJOPOIHUN::IRGC 7928-2	Sierra Leone	ind2	2014	134112	Barisal	22.2673	90.7122	C	No
Baunkhir_P03	0.627662	LalBinni	0.948064	BEGUNBICHI 33::IRGC 29260-1	Bangladesh	aro	2014	151144	Barisal	22.4716	90.0834	C	No
Dudhkolom_P04	0.845529	BRRI dhan28	0.90844	BLACK 28-564::IRGC 37815-2	Bangladesh	ind2	2014	111142	Barisal	21.664	92.3036	C	No
Sadamota_P29	0.842332	BRRI dhan28	0.904575	BLACK 28-564::IRGC 37815-2	Bangladesh	ind2	2014	151112	Barisal	22.4727	90.0815	C	No
Jafforirri_P01	0.839842	BRRI dhan28	0.905693	BLACK 28-564::IRGC 37815-2	Bangladesh	ind2	2014	123134	Barisal	22.4561	90.2003	C	No
Sugondhi_P02	0.839568	BRRI dhan28	0.906349	BLACK 28-564::IRGC 37815-2	Bangladesh	ind2	2014	113123	Barisal	22.2797	92.2933	C	No
Dudhkolom_P02	0.838833	BRRI dhan28	0.904518	BLACK 28-564::IRGC 37815-2	Bangladesh	ind2	2014	111122	Barisal	22.2141	90.3494	C	No
BR23_P12	0.837904	BRRI dhan28	0.906693	BLACK 28-564::IRGC 37815-2	Bangladesh	ind2	2014	123133	Barisal	20.5509	92.1344	C	No
Dudhkolom_P01	0.835461	BRRI dhan28	0.931635	BLACK 28-564::IRGC 37815-2	Bangladesh	ind2	2014	111114	Barisal	22.2148	90.3491	C	No
Dudhkolom_P03	0.835461	BRRI dhan28	0.931619	BLACK 28-564::IRGC 37815-2	Bangladesh	ind2	2014	111132	Barisal	22.2153	90.3488	C	No
Baunkhir_P02	0.831355	BRRI dhan28	0.924487	BLACK 28-564::IRGC 37815-2	Bangladesh	ind2	2014	151134	Barisal	22.4721	90.0822	C	No
Lalpaikkya_P04	0.827133	BRRI dhan28	0.894917	BLACK 28-564::IRGC 37815-2	Bangladesh	ind2	2014	125132	Barisal	22.5509	90.2628	C	No
BRRI dhan41_P10	0.930457	BRRI dhan28	0.89893	BR 51-115-4::IRGC 43999-1	Bangladesh	indx	2014	124111	Barisal	23.0389	90.1262	C	No
BRRI dhan41_P14	0.930425	BRRI dhan28	0.899833	BR 51-115-4::IRGC 43999-1	Bangladesh	indx	2014	126113	Barisal	22.529	90.2308	C	No
BR11_P40	0.843256	BRRI dhan48	0.867352	BUDDA	India	ind1B	2014	114122	Barisal	22.2874	92.2113	C	No
Lalpakra	0.841897	BRRI dhan48	0.869017	BUDDA	India	ind1B	2014	121121	Barisal	22.5803	90.115	C	No
Dudhmona_P03	0.841126	LalBinni	0.868784	BUDDA	India	ind1B	2014	121133	Barisal	22.5824	90.1141	C	No
Sadamota_P16	0.615538	BRRI dhan28	0.922951	CR 44-1::IRGC 45397-1	India	aro	2014	112132	Barisal	22.3007	90.0704	C	No
BR11_P36	0.615484	BRRI dhan28	0.92252	CR 44-1::IRGC 45397-1	India	aro	2014	112122	Barisal	22.2989	90.0732	C	No
Behtidhan	0.614145	BRRI dhan28	0.922897	CR 44-1::IRGC 45397-1	India	aro	2014	114134	Barisal	22.1828	89.9852	C	No
Kalijira_P28	0.613487	BRRI dhan28	0.927971	CR 44-1::IRGC 45397-1	India	aro	2014	112114	Barisal	22.2989	90.0732	C	No
BR11_P46	0.85305	BRRI dhan28	0.925948	ECHORSAIL::IRGC 49182-1	Bangladesh	indx	2014	125123	Barisal	22.5484	90.2618	C	No
BRRI dhan48_P02	0.848657	BRRI dhan46	0.924531	ECHORSAIL::IRGC 49182-1	Bangladesh	indx	2014	111134	Barisal	22.2153	90.3488	C	No
Moulata_P04	0.848587	BRRI dhan46	0.927214	ECHORSAIL::IRGC 49182-1	Bangladesh	indx	2014	113144	Barisal	22.4571	90.1937	C	No
Moulata_P03	0.848165	BRRI dhan46	0.931047	ECHORSAIL::IRGC 49182-1	Bangladesh	indx	2014	112143	Barisal	22.2943	90.0741	C	No
Lalchikon	0.846977	BRRI dhan28	0.932394	ECHORSAIL::IRGC 49182-1	Bangladesh	indx	2014	114111	Barisal	22.1327	89.9852	C	No
Lalbusmoti	0.849037	BRRI dhan46	0.93517	GANDHISAIL::IRGC 43826-2	Bangladesh	ind2	2014	122142	Barisal	21.5291	91.9457	C	No
Kalijira_P34	0.614178	BRRI dhan28	0.92973	JC 157	India	aro	2014	123123	Barisal	20.5509	92.1344	C	No
Kalijira_P27	0.613786	BRRI dhan28	0.928304	JC 157	India	aro	2014	111141	Barisal	21.664	92.3036	C	No
Pajam_P15	0.845097	LalBinni	0.887556	KAMRANGA::IRGC 26373-2	Bangladesh	ind2	2014	121123	Barisal	22.5803	90.115	C	No
BR11_Sub1_P21	0.890943	BRRI dhan28	0.900707	KAZALSAIL::IRGC 37161-2	Bangladesh	ind2	2014	124121	Barisal	23.0405	90.1257	C	No
Kajalshail_P01	0.856744	BRRI dhan46	0.932295	KAZALSAIL::IRGC 37161-2	Bangladesh	ind2	2014	132113	Barisal	22.5433	90.6906	C	No
Kajalshail_P04	0.854172	BRRI dhan46	0.953051	KAZALSAIL::IRGC 37161-2	Bangladesh	ind2	2014	134133	Barisal	22.2614	90.7161	C	No
Kalakora	0.853607	BRRI dhan46	0.95371	KAZALSAIL::IRGC 37161-2	Bangladesh	ind2	2014	135142	Barisal	22.2797	90.9814	C	No
Kalijira_P38	0.848843	BRRI dhan28	0.917948	KAZALSAIL::IRGC 37161-2	Bangladesh	ind2	2014	136113	Barisal	22.3749	90.818	C	No
BRRI dhan48_P01	0.84453	BRRI dhan46	0.944105	KAZALSAIL::IRGC 37161-2	Bangladesh	ind2	2014	111111	Barisal	21.6697	92.2956	C	No
Kajalshail_P05	0.839715	BRRI dhan46	0.940816	KAZALSAIL::IRGC 37161-2	Bangladesh	ind2	2014	134143	Barisal	22.2775	90.7172	C	No
BR23_P17	0.83702	BRRI dhan46	0.924371	KAZALSAIL::IRGC 37161-2	Bangladesh	ind2	2014	134131	Barisal	22.1876	90.6723	C	No
Dudhmona_P04	0.85251	BR11	0.904095	LATA MONA::IRGC 49333-1	Bangladesh	ind2	2014	121142	Barisal	22.5831	90.1138	C	No
BR11_P42	0.842778	BR11	0.900941	LATA MONA::IRGC 49333-1	Bangladesh	ind2	2014	121132	Barisal	22.5795	90.1129	C	No
Dudhmona_P05	0.841551	BRRI dhan46	0.896215	LATA MONA::IRGC 49333-1	Bangladesh	ind2	2014	122112	Barisal	22.4534	90.1828	C	No
BinniDhan_P01	0.831469	LalBinni	0.894656	LATA MONA::IRGC 49333-1	Bangladesh	ind2	2014	153132	Barisal	22.6584	90.094	C	No
Kalijira_P33	0.623007	BRRI dhan28	0.911132	MADHUWA KARIA::IRGC 16138-2	Nepal	aro	2014	122144	Barisal	21.5291	91.9457	C	No
BR11_P37	0.617357	BRRI dhan28	0.921238	MADHUWA KARIA::IRGC 16138-2	Nepal	aro	2014	112134	Barisal	22.2983	90.0733	C	No
Kalijira_P39	0.612	BRRI dhan28	0.922563	MADHUWA KARIA::IRGC 16138-2	Nepal	aro	2014	136134	Barisal	22.3749	90.8186	C	No
Ghobura	0.830428	Swarna_Sub1	0.937661	NOLOS::IRGC 77285-1	Bangladesh	ind2	2014	124144	Barisal	23.0404	90.1243	C	No
BR23_P11	0.862294	BRRI dhan39	0.87795	PARIJAT::IRGC 37272-2	Bangladesh	indx	2014	123122	Barisal	22.4552	90.2007	C	No
Pajam_P16	0.882025	Binadhan12	0.944209	PATISAIL::IRGC 37562-1	Bangladesh	ind3	2014	124141	Barisal	23.0404	90.1243	C	No
BR11_Sub1_P42	0.913945	BRRI dhan28	0.981612	PATNAI 31-679::IRGC 38149-2	Bangladesh	ind2	2014	136143	Barisal	22.3748	90.8186	C	No
Balam_P03	0.843961	BRRI dhan28	0.901874	SADAJIRA 19-317::IRGC 38344-2	Bangladesh	ind2	2014	153131	Barisal	22.6584	90.094	C	No
Sugondhi_P01	0.856113	BRRI dhan28	0.920193	SADAJIRA (DEEP STRAW) 16-194::IRGC 38251-2	Bangladesh	indx	2014	113111	Barisal	22.4581	90.1843	C	No
Dudhkolom_P13	0.853667	BRRI dhan28	0.910229	SADAJIRA (DEEP STRAW) 16-194::IRGC 38251-2	Bangladesh	indx	2014	153144	Barisal	22.6584	90.091	C	No
Sadamota_P22	0.851942	BRRI dhan28	0.90222	SADAJIRA (DEEP STRAW) 16-194::IRGC 38251-2	Bangladesh	indx	2014	114141	Barisal	22.1826	89.9859	C	No
Sadachikon_P05	0.850908	BRRI dhan28	0.904717	SADAJIRA (DEEP STRAW) 16-194::IRGC 38251-2	Bangladesh	indx	2014	152121	Barisal	22.7113	89.93	C	No
Sadachikon_P01	0.850906	Swarna_Sub1	0.959573	SADAJIRA (DEEP STRAW) 16-194::IRGC 38251-2	Bangladesh	indx	2014	112144	Barisal	22.2943	90.0741	C	No
Bashful_P01	0.849501	BRRI dhan46	0.933639	SADAJIRA (DEEP STRAW) 16-194::IRGC 38251-2	Bangladesh	indx	2014	153114	Barisal	22.6661	90.0912	C	No
Chinigura_P02	0.849326	LalBinni	0.925622	SADAJIRA (DEEP STRAW) 16-194::IRGC 38251-2	Bangladesh	indx	2014	125122	Barisal	22.5509	90.2628	C	No
BR11_P44	0.849291	LalBinni	0.925722	SADAJIRA (DEEP STRAW) 16-194::IRGC 38251-2	Bangladesh	indx	2014	123142	Barisal	22.5831	90.1138	C	No
BR11_P45	0.849129	LalBinni	0.925639	SADAJIRA (DEEP STRAW) 16-194::IRGC 38251-2	Bangladesh	indx	2014	125114	Barisal	22.4565	90.1997	C	No
Lalpaikkya_P03	0.849129	LalBinni	0.925639	SADAJIRA (DEEP STRAW) 16-194::IRGC 38251-2	Bangladesh	indx	2014	125121	Barisal	22.5509	90.2628	C	No
Bhushiara_P09	0.849094	LalBinni	0.925739	SADAJIRA (DEEP STRAW) 16-194::IRGC 38251-2	Bangladesh	indx	2014	125131	Barisal	22.5509	90.2628	C	No
Jafforirri_P02	0.849094	LalBinni	0.925739	SADAJIRA (DEEP STRAW) 16-194::IRGC 38251-2	Bangladesh	indx	2014	125143	Barisal	22.5505	90.2627	C	No
BR11_P43	0.849059	LalBinni	0.925687	SADAJIRA (DEEP STRAW) 16-194::IRGC 38251-2	Bangladesh	indx	2014	121143	Barisal	22.5824	90.1141	C	No
BRRI dhan41_P09	0.847057	BRRI dhan28	0.928706	SADAJIRA (DEEP STRAW) 16-194::IRGC 38251-2	Bangladesh	indx	2014	123113	Barisal	22.4552	90.2007	C	No
Bashful_P02	0.845797	Swarna_Sub1	0.932391	SADAJIRA (DEEP STRAW) 16-194::IRGC 38251-2	Bangladesh	indx	2014	153143	Barisal	22.6584	90.091	C	No
Dudhkolom_P11	0.845177	BRRI dhan28	0.90203	SADAJIRA (DEEP STRAW) 16-194::IRGC 38251-2	Bangladesh	indx	2014	153113	Barisal	22.6661	90.0912	C	No
Dudhkolom_P12	0.845177	BRRI dhan28	0.902007	SADAJIRA (DEEP STRAW) 16-194::IRGC 38251-2	Bangladesh	indx	2014	153123	Barisal	22.6661	90.0912	C	No
Lalpaikkya_P05	0.84343	LalBinni	0.896889	SADAJIRA (DEEP STRAW) 16-194::IRGC 38251-2	Bangladesh	indx	2014	125142	Barisal	22.5505	90.2627	C	No
Bhushiara_P04	0.843393	LalBinni	0.896865	SADAJIRA (DEEP STRAW) 16-194::IRGC 38251-2	Bangladesh	indx	2014	123111	Barisal	22.4552	90.2007	C	No
Kachamota_P08	0.842093	Swarna_Sub1	0.904014	SADAJIRA (DEEP STRAW) 16-194::IRGC 38251-2	Bangladesh	indx	2014	152132	Barisal	22.7084	89.9276	C	No
BR23_P16	0.924008	BRRI dhan28	0.908554	SR 26 B::IRGC 10803-2	India	ind2	2014	133133	Barisal	22.1877	90.6723	C	No
BR22_P08	0.913897	BRRI dhan28	0.876329	SR 26 B::IRGC 10803-2	India	ind2	2014	126124	Barisal	22.5289	90.231	C	No
BRRI dhan44_P04	0.761225	Swarna_Sub1	0.951984	SUNGA WALA::IRGC 26802-1	Bangladesh	aus	2014	126141	Barisal	22.529	90.2308	T	Yes
Lalpaikkya_P02	0.631401	Swarna_Sub1	0.936798	TK DEEP STRAW 34-786::IRGC 38522-1	Bangladesh	aro	2014	125112	Barisal	22.5484	90.2618	C	No
Sadamota_P31	0.630343	Swarna_Sub1	0.937383	TK DEEP STRAW 34-786::IRGC 38522-1	Bangladesh	aro	2014	151142	Barisal	22.4716	90.0834	C	No
Bhushiara_P05	0.629825	Swarna_Sub1	0.934691	TK DEEP STRAW 34-786::IRGC 38522-1	Bangladesh	aro	2014	123132	Barisal	22.4561	90.2003	C	No
Kachamota_P06	0.629296	Swarna_Sub1	0.940398	TK DEEP STRAW 34-786::IRGC 38522-1	Bangladesh	aro	2014	151123	Barisal	22.4747	90.0811	C	No
Dudhkolom_P14	0.62921	Swarna_Sub1	0.945911	TK DEEP STRAW 34-786::IRGC 38522-1	Bangladesh	aro	2014	151141	Barisal	22.4716	90.0834	C	No
Arghora	0.629149	Swarna_Sub1	0.940192	TK DEEP STRAW 34-786::IRGC 38522-1	Bangladesh	aro	2014	153121	Barisal	22.6661	90.0912	C	No
Bhushiara_P03	0.629047	Swarna_Sub1	0.942457	TK DEEP STRAW 34-786::IRGC 38522-1	Bangladesh	aro	2014	122141	Barisal	21.5291	91.9457	C	No
Hugli_P02	0.628942	Swarna_Sub1	0.940351	TK DEEP STRAW 34-786::IRGC 38522-1	Bangladesh	aro	2014	152123	Barisal	22.7113	89.93	C	No
Bhushiara_P02	0.628855	Swarna_Sub1	0.940351	TK DEEP STRAW 34-786::IRGC 38522-1	Bangladesh	aro	2014	122122	Barisal	22.4534	90.1827	C	No
BR22_P06	0.628855	Swarna_Sub1	0.940454	TK DEEP STRAW 34-786::IRGC 38522-1	Bangladesh	aro	2014	125124	Barisal	22.5509	90.2628	C	No
Kachamota_P07	0.628855	Swarna_Sub1	0.940337	TK DEEP STRAW 34-786::IRGC 38522-1	Bangladesh	aro	2014	152124	Barisal	22.7113	89.93	C	No
Bhushiara_P11	0.628829	Swarna_Sub1	0.939827	TK DEEP STRAW 34-786::IRGC 38522-1	Bangladesh	aro	2014	126122	Barisal	22.5289	90.231	C	No
Bhushiara_P01	0.628768	Swarna_Sub1	0.940337	TK DEEP STRAW 34-786::IRGC 38522-1	Bangladesh	aro	2014	122111	Barisal	22.4534	90.1828	C	No
Bhushiara_P07	0.628768	Swarna_Sub1	0.940337	TK DEEP STRAW 34-786::IRGC 38522-1	Bangladesh	aro	2014	124112	Barisal	21.2771	92.0863	C	No
Mothamota_P02	0.628768	Swarna_Sub1	0.940454	TK DEEP STRAW 34-786::IRGC 38522-1	Bangladesh	aro	2014	113132	Barisal	22.4567	90.1952	C	No
Baunkhir_P01	0.627575	Swarna_Sub1	0.941727	TK DEEP STRAW 34-786::IRGC 38522-1	Bangladesh	aro	2014	151124	Barisal	22.4747	90.0811	C	No
BR11_P41	0.627456	Swarna_Sub1	0.938143	TK DEEP STRAW 34-786::IRGC 38522-1	Bangladesh	aro	2014	121112	Barisal	22.1831	89.9855	C	No
Bhushiara_P12	0.626665	Swarna_Sub1	0.938202	TK DEEP STRAW 34-786::IRGC 38522-1	Bangladesh	aro	2014	126132	Barisal	22.529	90.2308	C	No
Hugli_P03	0.626637	Swarna_Sub1	0.936783	TK DEEP STRAW 34-786::IRGC 38522-1	Bangladesh	aro	2014	152141	Barisal	22.7076	89.9276	C	No
Balam_P04	0.625822	BRRI dhan28	0.913247	TK DEEP STRAW 34-786::IRGC 38522-1	Bangladesh	aro	2014	152122	Barisal	22.7113	89.93	C	No
Lalmota_P15	0.624912	BR24	0.946529	TK DEEP STRAW 34-786::IRGC 38522-1	Bangladesh	aro	2014	151133	Barisal	22.4721	90.0822	C	No
Sadamota_P28	0.624091	Swarna_Sub1	0.946228	TK DEEP STRAW 34-786::IRGC 38522-1	Bangladesh	aro	2014	153141	Barisal	22.6584	90.091	C	No
Nakhusimota_P05	0.624061	BRRI dhan28	0.944224	TK DEEP STRAW 34-786::IRGC 38522-1	Bangladesh	aro	2014	152134	Barisal	22.7084	89.9276	C	No
Bhushiara_P06	0.623714	Swarna_Sub1	0.950269	TK DEEP STRAW 34-786::IRGC 38522-1	Bangladesh	aro	2014	123141	Barisal	22.4565	90.1997	C	No
Mothamota_P01	0.623331	Swarna_Sub1	0.945223	TK DEEP STRAW 34-786::IRGC 38522-1	Bangladesh	aro	2014	112124	Barisal	22.2983	90.0733	C	No
BR11_P39	0.623301	Swarna_Sub1	0.945197	TK DEEP STRAW 34-786::IRGC 38522-1	Bangladesh	aro	2014	113134	Barisal	22.4581	90.1843	C	No
Dudhmona_P01	0.623272	BRRI dhan28	0.895341	TK DEEP STRAW 34-786::IRGC 38522-1	Bangladesh	aro	2014	121113	Barisal	21.7499	92.0398	C	No
Pajam_P14	0.623183	BRRI dhan28	0.895341	TK DEEP STRAW 34-786::IRGC 38522-1	Bangladesh	aro	2014	121114	Barisal	21.7499	92.0398	C	No
Sadamota_P21	0.623154	Swarna_Sub1	0.948075	TK DEEP STRAW 34-786::IRGC 38522-1	Bangladesh	aro	2014	114131	Barisal	22.1828	89.9852	C	No
Hugli_P01	0.623068	Swarna_Sub1	0.948982	TK DEEP STRAW 34-786::IRGC 38522-1	Bangladesh	aro	2014	152112	Barisal	22.7119	89.9306	C	No
Lalmota_P11	0.623066	Swarna_Sub1	0.948063	TK DEEP STRAW 34-786::IRGC 38522-1	Bangladesh	aro	2014	114132	Barisal	22.1828	89.9852	C	No
Lalmota_P12	0.622978	Swarna_Sub1	0.948167	TK DEEP STRAW 34-786::IRGC 38522-1	Bangladesh	aro	2014	114142	Barisal	22.1826	89.9859	C	No
Lalmota_P18	0.622679	BRRI dhan28	0.955779	TK DEEP STRAW 34-786::IRGC 38522-1	Bangladesh	aro	2014	152143	Barisal	22.7076	89.9276	C	No
Sadamota_P13	0.622564	Swarna_Sub1	0.948901	TK DEEP STRAW 34-786::IRGC 38522-1	Bangladesh	aro	2014	111143	Barisal	21.664	92.3036	C	No
Rajashail_P01	0.622293	BRRI dhan28	0.930986	TK DEEP STRAW 34-786::IRGC 38522-1	Bangladesh	aro	2014	125133	Barisal	22.5509	90.2628	C	No
Sadamota_P26	0.622272	Swarna_Sub1	0.945004	TK DEEP STRAW 34-786::IRGC 38522-1	Bangladesh	aro	2014	153124	Barisal	22.6661	90.0912	C	No
SakkhorKhana_P05	0.622063	BRRI dhan28	0.915592	TK DEEP STRAW 34-786::IRGC 38522-1	Bangladesh	aro	2014	152111	Barisal	22.7119	89.9306	C	No
Sadamota_P14	0.621923	Swarna_Sub1	0.945302	TK DEEP STRAW 34-786::IRGC 38522-1	Bangladesh	aro	2014	112112	Barisal	22.2989	90.0732	C	No
Sadamota_P17	0.621358	Swarna_Sub1	0.951975	TK DEEP STRAW 34-786::IRGC 38522-1	Bangladesh	aro	2014	112142	Barisal	22.2943	90.0741	C	No
Lalmota_P16	0.621209	BRRI dhan28	0.939387	TK DEEP STRAW 34-786::IRGC 38522-1	Bangladesh	aro	2014	152113	Barisal	22.7119	89.9306	C	No
Mothamota_P05	0.621064	BRRI dhan28	0.953162	TK DEEP STRAW 34-786::IRGC 38522-1	Bangladesh	aro	2014	114143	Barisal	22.1826	89.9859	C	No
Bhushiara_P08	0.621053	Swarna_Sub1	0.957263	TK DEEP STRAW 34-786::IRGC 38522-1	Bangladesh	aro	2014	125111	Barisal	22.5484	90.2618	C	No
Nakhusimota_P06	0.620945	Swarna_Sub1	0.950528	TK DEEP STRAW 34-786::IRGC 38522-1	Bangladesh	aro	2014	152142	Barisal	22.7076	89.9276	C	No
Balam_P05	0.620794	Swarna_Sub1	0.953581	TK DEEP STRAW 34-786::IRGC 38522-1	Bangladesh	aro	2014	152133	Barisal	22.7084	89.9276	C	No
Holdagota_P02	0.620388	Swarna_Sub1	0.956812	TK DEEP STRAW 34-786::IRGC 38522-1	Bangladesh	aro	2014	122121	Barisal	22.4534	90.1827	C	No
Lalmota_P05	0.620033	BR24	0.952793	TK DEEP STRAW 34-786::IRGC 38522-1	Bangladesh	aro	2014	111133	Barisal	22.2153	90.3488	C	No
Sadamota_P15	0.619915	Binadhan12	0.957196	TK DEEP STRAW 34-786::IRGC 38522-1	Bangladesh	aro	2014	112123	Barisal	22.2983	90.0733	C	No
Kalijira_P32	0.61968	BRRI dhan28	0.951123	TK DEEP STRAW 34-786::IRGC 38522-1	Bangladesh	aro	2014	121111	Barisal	21.7499	92.0398	C	No
Lalmota_P17	0.619338	Swarna_Sub1	0.956058	TK DEEP STRAW 34-786::IRGC 38522-1	Bangladesh	aro	2014	152131	Barisal	22.7084	89.9276	C	No
Sadamota_P12	0.618958	BRRI dhan28	0.941659	TK DEEP STRAW 34-786::IRGC 38522-1	Bangladesh	aro	2014	111123	Barisal	22.2141	90.3494	C	No
Sadamota_P30	0.618813	Swarna_Sub1	0.952085	TK DEEP STRAW 34-786::IRGC 38522-1	Bangladesh	aro	2014	151122	Barisal	22.4747	90.0811	C	No
Sadamota_P27	0.618757	Swarna_Sub1	0.955514	TK DEEP STRAW 34-786::IRGC 38522-1	Bangladesh	aro	2014	153134	Barisal	22.6584	90.094	C	No
Kalijira_P29	0.618269	BRRI dhan28	0.951613	TK DEEP STRAW 34-786::IRGC 38522-1	Bangladesh	aro	2014	112121	Barisal	22.2983	90.0733	C	No
Lalmota_P07	0.618269	BRRI dhan28	0.951391	TK DEEP STRAW 34-786::IRGC 38522-1	Bangladesh	aro	2014	112133	Barisal	22.3007	90.0704	C	No
Lalmota_P10	0.61746	BR24	0.944875	TK DEEP STRAW 34-786::IRGC 38522-1	Bangladesh	aro	2014	114124	Barisal	22.1831	89.9855	C	No
Kalijira_P43	0.617425	Swarna_Sub1	0.958519	TK DEEP STRAW 34-786::IRGC 38522-1	Bangladesh	aro	2014	151111	Barisal	22.4727	90.0815	C	No
Lalmota_P09	0.617219	BR24	0.947461	TK DEEP STRAW 34-786::IRGC 38522-1	Bangladesh	aro	2014	114112	Barisal	21.8755	92.3952	C	No
Mothamota_P03	0.616969	BR24	0.941328	TK DEEP STRAW 34-786::IRGC 38522-1	Bangladesh	aro	2014	113142	Barisal	22.4571	90.1937	C	No
Sadamota_P20	0.616517	BRRI dhan28	0.944275	TK DEEP STRAW 34-786::IRGC 38522-1	Bangladesh	aro	2014	114113	Barisal	21.8755	92.3952	C	No
Kalijira_P31	0.615656	BR24	0.950457	TK DEEP STRAW 34-786::IRGC 38522-1	Bangladesh	aro	2014	114133	Barisal	22.1828	89.9852	C	No
Lalmota_P08	0.615638	BR24	0.949111	TK DEEP STRAW 34-786::IRGC 38522-1	Bangladesh	aro	2014	112141	Barisal	22.2943	90.0741	C	No
Lalmota_P06	0.615511	BR24	0.949063	TK DEEP STRAW 34-786::IRGC 38522-1	Bangladesh	aro	2014	112113	Barisal	22.2989	90.0732	C	No
SakkhorKhana_P01	0.614833	BR24	0.948349	TK DEEP STRAW 34-786::IRGC 38522-1	Bangladesh	aro	2014	114144	Barisal	22.1826	89.9859	C	No
Kalijira_P30	0.613021	BRRI dhan28	0.960019	TK DEEP STRAW 34-786::IRGC 38522-1	Bangladesh	aro	2014	112131	Barisal	22.3007	90.0704	C	No
Sadamota_P19	0.611713	BR24	0.962374	TK DEEP STRAW 34-786::IRGC 38522-1	Bangladesh	aro	2014	113143	Barisal	22.4571	90.1937	C	No
Binadhan8	0.62729	BRRI dhan28	0.93426	TK RED 35-799::IRGC 38535-1	Bangladesh	aro	2014	151113	Barisal	22.4727	90.0815	C	No
BRRI dhan41_P12	0.913761	BR11	0.898209	UPRH 265::IRGC 61689-1	India	indx	2014	124132	Barisal	23.0407	90.1247	C	No
Tepuirri	0.91018	BR11	0.893369	UPRH 265::IRGC 61689-1	India	indx	2014	111144	Barisal	21.664	92.3036	C	No
BR11_P38	0.906401	BR11	0.88834	UPRH 265::IRGC 61689-1	India	indx	2014	113114	Barisal	22.3007	90.0704	C	No
Swarna_Sub1_P02	0.835425	BRRI dhan28	0.896696	ARC 7236::IRGC 12335-1	India	ind2	2015	1431042	Chittagong	22.5875	92.1096	C	No
Swarna_Sub1_P29	0.953218	BRRI dhan28	0.923329	B 4414 F-MR-6-3::IRGC 117310-1	Indonesia	indx	2014	212121	Chittagong	23.0904	90.6805	C	No
BR11_Sub1_P44	0.942427	BR10	0.938976	B 4414 F-MR-6-3::IRGC 117310-1	Indonesia	indx	2014	212112	Chittagong	24.1889	90.3096	C	No
BR22_P22	0.942427	BR10	0.938976	B 4414 F-MR-6-3::IRGC 117310-1	Indonesia	indx	2014	228121	Chittagong	22.6479	91.6423	C	No
BR22_P23	0.942427	BR10	0.938976	B 4414 F-MR-6-3::IRGC 117310-1	Indonesia	indx	2014	228142	Chittagong	22.6497	91.6397	C	No
Pajam_P19	0.942427	BR10	0.938976	B 4414 F-MR-6-3::IRGC 117310-1	Indonesia	indx	2014	222121	Chittagong	22.4333	91.8352	C	No
BR22_P20	0.942414	BR10	0.939079	B 4414 F-MR-6-3::IRGC 117310-1	Indonesia	indx	2014	227142	Chittagong	22.0751	92.0391	C	No
Pajam_P20	0.942211	BR10	0.938845	B 4414 F-MR-6-3::IRGC 117310-1	Indonesia	indx	2014	222132	Chittagong	22.4324	91.8369	C	No
BR22_P21	0.927875	BR10	0.939545	BAIANG 6::IRGC 6129-1	Indonesia	indx	2014	228113	Chittagong	22.6497	91.6397	C	No
KalamPayjam_P01	0.859155	BRRI dhan28	0.871201	BENGALY MORIMO::IRGC 10976-1	Madagascar	ind2	2015	1241012	Chittagong	21.2772	92.083	C	No
BRRI dhan42	0.856089	BRRI dhan33	0.862669	BENGALY MORIMO::IRGC 10976-1	Madagascar	ind2	2015	1211022	Chittagong	21.751	92.0392	C	No
BRRI dhan44_P08	0.943388	BRRI dhan44	0.903081	BR 51-115-4::IRGC 43999-1	Bangladesh	indx	2014	225111	Chittagong	22.457	92.0261	C	No
Horidhan_P23	0.931482	BRRI dhan28	0.905681	BR 51-115-4::IRGC 43999-1	Bangladesh	indx	2014	211112	Chittagong	24.0024	90.399	C	No
Horidhan_P04	0.881671	BRRI dhan33	0.881667	CHAMA (DWARF)::IRGC 69487-1	Zambia	ind1B	2015	1241021	Chittagong	21.1716	92.0454	C	No
Indianpayjam_P01	0.872423	BRRI dhan33	0.880373	CHAMA (DWARF)::IRGC 69487-1	Zambia	ind1B	2015	1111031	Chittagong	21.6643	92.3034	C	No
BR11_P01	0.871966	BRRI dhan39	0.882396	CHAMA (DWARF)::IRGC 69487-1	Zambia	ind1B	2015	1131042	Chittagong	22.2735	92.291	C	No
Lalpayjam	0.867879	BRRI dhan33	0.869816	CHAMA (DWARF)::IRGC 69487-1	Zambia	ind1B	2015	1121022	Chittagong	21.7723	92.2171	C	No
Suphali	0.862509	BRRI dhan33	0.862479	CHAMA (DWARF)::IRGC 69487-1	Zambia	ind1B	2015	1141032	Chittagong	21.8773	92.3963	C	No
Horidhan_P01	0.868182	BRRI dhan28	0.867217	GAJALE	Nepal	indx	2015	1121021	Chittagong	21.7723	92.2171	C	No
BRRI dhan44_P09	0.854634	BRRI dhan33	0.879714	IR 57924-24::IRTP 16675-C1	Philippines	indx	2014	228122	Chittagong	22.6479	91.6423	C	No
SonaliPayjam_P05	0.859897	Binadhan7	0.981155	IR66897B	Philippines	ind1B	2015	1321022	Chittagong	23.0649	90.8332	C	No
Horidhan_P06	0.858796	Binadhan7	0.985495	IR66897B	Philippines	ind1B	2015	1321021	Chittagong	23.0649	90.8332	C	No
BR23_P02	0.856543	BRRI dhan39	0.934024	IR66897B	Philippines	ind1B	2015	1321012	Chittagong	23.0652	90.8338	C	No
BR11_P03	0.856538	Binadhan7	0.977658	IR66897B	Philippines	ind1B	2015	1411021	Chittagong	23.1867	92.1986	C	No
BRRI dhan41_P06	0.856337	BRRI dhan39	0.93019	IR66897B	Philippines	ind1B	2015	1311042	Chittagong	22.9398	90.9417	C	No
Chiniguradhan_P03	0.855971	BRRI dhan39	0.93326	IR66897B	Philippines	ind1B	2015	1321011	Chittagong	23.0652	90.8338	C	No
Horidhan_P09	0.855932	Binadhan7	0.983154	IR66897B	Philippines	ind1B	2015	1411031	Chittagong	23.1876	92.1987	C	No
BR22_P01	0.855341	Binadhan7	0.973546	IR66897B	Philippines	ind1B	2015	1321031	Chittagong	23.0652	90.8345	C	No
Binni_P06	0.854922	Binadhan7	0.982314	IR66897B	Philippines	ind1B	2015	1411023	Chittagong	22.3896	90.1187	C	No
Swarna_P02	0.854755	Binadhan7	0.98207	IR66897B	Philippines	ind1B	2015	1321041	Chittagong	23.064	90.8367	C	No
BR11_P02	0.854602	Binadhan7	0.984108	IR66897B	Philippines	ind1B	2015	1411012	Chittagong	22.3929	90.1162	C	No
Horidhan_P07	0.853233	Binadhan7	0.980235	IR66897B	Philippines	ind1B	2015	1321042	Chittagong	23.064	90.8367	C	No
Chiniguradhan_P04	0.852238	Binadhan7	0.979798	IR66897B	Philippines	ind1B	2015	1321032	Chittagong	23.0652	90.8345	C	No
Araimassa	0.851968	BR23	0.995536	IR66897B	Philippines	ind1B	2015	1421011	Chittagong	22.4991	92.3381	C	No
Horidhan_P08	0.851821	Binadhan7	0.971016	IR66897B	Philippines	ind1B	2015	1411011	Chittagong	23.1872	92.1986	C	No
Binni_P07	0.851736	BR23	0.995183	IR66897B	Philippines	ind1B	2015	1411041	Chittagong	23.1876	92.1987	C	No
Indianpayjam_P07	0.842522	BRRI dhan39	0.911897	IR66897B	Philippines	ind1B	2015	1411032	Chittagong	23.1876	92.1987	C	No
BRRI dhan49_P05	0.842326	BRRI dhan39	0.912154	IR66897B	Philippines	ind1B	2015	1411042	Chittagong	23.1876	92.1987	C	No
Horidhan_P10	0.94374	BR10	0.980871	IRGA 346-111-2-1F::IRGC 117341-1	Colombia	indx	2015	1431012	Chittagong	22.5876	92.1096	C	No
BR10_P25	0.903602	BR10	0.938404	IRGA 346-111-2-1F::IRGC 117341-1	Colombia	indx	2014	212122	Chittagong	23.0939	90.7446	C	No
Swarna_Sub1_P28	0.903118	BR10	0.937274	IRGA 346-111-2-1F::IRGC 117341-1	Colombia	indx	2014	212111	Chittagong	24.1889	90.3096	C	No
Kalijira_P46	0.637562	BRRI dhan28	0.905561	JC 157	India	aro	2014	224122	Chittagong	22.3033	91.9557	C	No
Kalizira	0.62194	BRRI dhan28	0.937705	JC 157	India	aro	2015	1421033	Chittagong	22.4993	92.338	C	No
Raichikon	0.618096	BRRI dhan28	0.928973	JC 157	India	aro	2014	221141	Chittagong	22.1583	91.9946	C	No
Kalijira_P45	0.617419	BRRI dhan28	0.927886	JC 157	India	aro	2014	224113	Chittagong	24.8085	90.139	C	No
BR22_P18	0.859277	Swarna_Sub1	0.903478	JHODI BIRUN::IRGC 31812-1	Bangladesh	ind2	2014	222141	Chittagong	22.4323	91.8376	C	No
BR22_P16	0.849277	Swarna_Sub1	0.903567	JOTA BITCHI 1::IRGC 77253-1	Bangladesh	ind2	2014	222111	Chittagong	25.3934	89.7915	C	No
Pajam_P18	0.853828	BRRI dhan46	0.922855	KALO CHAKOL::IRGC 77258-1	Bangladesh	ind2	2014	221121	Chittagong	22.1664	91.9887	C	No
Rajashail_P02	0.84901	BRRI dhan46	0.885942	KALO CHAKOL::IRGC 77258-1	Bangladesh	ind2	2014	226141	Chittagong	22.4474	91.5167	C	No
Latishail	0.847608	BRRI dhan46	0.940434	KAZALSAIL::IRGC 37161-2	Bangladesh	ind2	2014	226122	Chittagong	22.4483	91.5179	C	No
BR22_P14	0.843874	BRRI dhan46	0.929495	KAZALSAIL::IRGC 37161-2	Bangladesh	ind2	2014	211141	Chittagong	23.0939	90.7446	C	No
Mongbui_P01	0.85857	BRRI dhan28	0.868544	KELIRENY::IRGC 78426-1	Madagascar	ind2	2015	1141012	Chittagong	21.8756	92.3954	C	No
Chinigura_P03	0.621009	LalBinni	0.974895	KEYA NUNIA::IRGC 46117-2	India	aro	2014	225121	Chittagong	22.4562	92.0259	C	No
Lalbinni	0.871991	BRRI dhan28	0.879753	KONAMANI::IRGC 49806-1	India	ind2	2015	1221011	Chittagong	21.5349	91.9413	C	No
BRRI dhan41_P03	0.870571	BRRI dhan33	0.879729	KONAMANI::IRGC 49806-1	India	ind2	2015	1311012	Chittagong	22.9403	90.9399	C	No
Indianpayjam_P05	0.870442	BRRI dhan28	0.874808	KONAMANI::IRGC 49806-1	India	ind2	2015	1211042	Chittagong	21.7502	92.04	C	No
Chiniguradhan_P02	0.865942	BRRI dhan33	0.874361	KONAMANI::IRGC 49806-1	India	ind2	2015	1241042	Chittagong	21.2791	92.0854	C	No
Sadabinni	0.861968	BRRI dhan33	0.874452	KONAMANI::IRGC 49806-1	India	ind2	2015	1221012	Chittagong	21.5349	91.9413	C	No
Laldhan_P02	0.861421	BRRI dhan33	0.874085	KONAMANI::IRGC 49806-1	India	ind2	2015	1211041	Chittagong	21.7502	92.04	C	No
Nagpechi_P02	0.854685	BRRI dhan46	0.923461	KUSHIARA::IRGC 34709-1	Bangladesh	ind2	2014	223132	Chittagong	22.8165	91.5433	C	No
Indianpayjam_P02	0.863934	BRRI dhan33	0.87223	LABRA::IRGC 74757-1	India	ind2	2015	1111042	Chittagong	21.6601	92.3029	C	No
Swarna_Sub1_P01	0.835193	BRRI dhan28	0.895484	LALDIGHA::IRGC 53541-1	Bangladesh	ind2	2015	1431032	Chittagong	22.5876	92.1095	C	No
Borpota	0.85476	BRRI dhan33	0.945383	LUKE 3	China	ind1A	2015	1421031	Chittagong	22.4993	92.338	C	No
SonaliPayjam_P07	0.850198	Binadhan12	0.952891	LUKE 3	China	ind1A	2015	1421032	Chittagong	22.4993	92.338	C	No
SonaliPayjam_P08	0.849652	BRRI dhan33	0.951214	LUKE 3	China	ind1A	2015	1421041	Chittagong	22.4991	92.3381	C	No
Chinairri	0.837025	BRRI dhan57	0.99489	LUKE 3	China	ind1A	2015	1421042	Chittagong	22.4991	92.3381	C	No
UNKNOWN_P04	0.837025	BRRI dhan57	0.99489	LUKE 3	China	ind1A	2015	1441023	Chittagong	23.0082	92.1415	C	No
Rangu	0.62394	BRRI dhan28	0.949275	MADHUWA KARIA::IRGC 16138-2	Nepal	aro	2015	1461042	Chittagong	22.7272	92.0798	C	No
Murabazal_P03	0.468822	SahbhagiDhan	0.999775	Nipponbare		temp	2015	1311041	Chittagong	22.9398	90.9417	C	No
Binni_P10	0.926599	Binadhan7	0.913398	OM997	Vietnam	ind1B	2015	1461032	Chittagong	22.7272	92.0798	C	No
Katari	0.618347	BRRI dhan28	0.946	P 335::IRGC 69001-1	Liberia	aro	2014	224132	Chittagong	22.3002	91.9598	C	No
Pajam_P21	0.919236	BR11	0.922147	PATISAIL::IRGC 37562-1	Bangladesh	ind3	2014	224114	Chittagong	22.3021	91.9569	C	No
Pajam_P26	0.919236	BR11	0.922147	PATISAIL::IRGC 37562-1	Bangladesh	ind3	2014	225141	Chittagong	22.4562	92.0276	C	No
IndianPanja	0.919199	BR11	0.922481	PATISAIL::IRGC 37562-1	Bangladesh	ind3	2015	1431031	Chittagong	22.5876	92.1095	C	No
LalPanja	0.919199	BR11	0.922444	PATISAIL::IRGC 37562-1	Bangladesh	ind3	2015	1461013	Chittagong	22.6645	92.1596	C	No
SonaliPayjam_P09	0.919199	BR11	0.922246	PATISAIL::IRGC 37562-1	Bangladesh	ind3	2015	1441011	Chittagong	22.9967	92.1488	C	No
SonaliPayjam_P11	0.919199	BR11	0.922345	PATISAIL::IRGC 37562-1	Bangladesh	ind3	2015	1441032	Chittagong	23.0091	92.1415	C	No
Pajam_P17	0.91918	BR11	0.922327	PATISAIL::IRGC 37562-1	Bangladesh	ind3	2014	221111	Chittagong	22.167	91.9884	C	No
Sonalipanja_P02	0.91918	BR11	0.922444	PATISAIL::IRGC 37562-1	Bangladesh	ind3	2015	1431021	Chittagong	22.5876	92.1095	C	No
Pajam_P27	0.919006	BR11	0.922381	PATISAIL::IRGC 37562-1	Bangladesh	ind3	2014	225143	Chittagong	22.4562	92.0276	C	No
SadaPanja	0.918776	BR11	0.922716	PATISAIL::IRGC 37562-1	Bangladesh	ind3	2015	1461022	Chittagong	22.6645	92.1596	C	No
Sonalipanja_P03	0.918763	BR11	0.922633	PATISAIL::IRGC 37562-1	Bangladesh	ind3	2015	1431041	Chittagong	22.5875	92.1096	C	No
BRRI dhan44_P07	0.91872	BR11	0.922779	PATISAIL::IRGC 37562-1	Bangladesh	ind3	2014	221112	Chittagong	22.167	91.9884	C	No
Sonalipanja_P01	0.91872	BR11	0.923032	PATISAIL::IRGC 37562-1	Bangladesh	ind3	2015	1431011	Chittagong	22.5002	90.0893	C	No
Pajam_P24	0.912756	Binadhan12	0.973547	PATISAIL::IRGC 37562-1	Bangladesh	ind3	2014	225122	Chittagong	22.4562	92.0259	C	No
SonaliPayjam_P10	0.90997	Binadhan12	0.958959	PATISAIL::IRGC 37562-1	Bangladesh	ind3	2015	1441022	Chittagong	23.0082	92.1415	C	No
Kalijira_P44	0.909908	Binadhan12	0.95893	PATISAIL::IRGC 37562-1	Bangladesh	ind3	2014	221142	Chittagong	22.1583	91.9946	C	No
Sonalipanja_P04	0.909908	Binadhan12	0.959165	PATISAIL::IRGC 37562-1	Bangladesh	ind3	2015	1451022	Chittagong	22.7347	92.0671	C	No
Sonalipanja_P05	0.909908	Binadhan12	0.959165	PATISAIL::IRGC 37562-1	Bangladesh	ind3	2015	1451031	Chittagong	22.7349	92.0672	C	No
Chokkapanja_P01	0.909866	Binadhan12	0.959018	PATISAIL::IRGC 37562-1	Bangladesh	ind3	2015	1451011	Chittagong	22.7349	92.0673	C	No
Balam_P06	0.909719	Binadhan12	0.958705	PATISAIL::IRGC 37562-1	Bangladesh	ind3	2014	222112	Chittagong	22.4316	91.838	C	No
KhatiPanja	0.908356	Binadhan12	0.99625	PATISAIL::IRGC 37562-1	Bangladesh	ind3	2015	1461012	Chittagong	22.6645	92.1596	C	No
BR22_P17	0.900854	Binadhan12	0.95368	PATISAIL::IRGC 37562-1	Bangladesh	ind3	2014	222131	Chittagong	22.4324	91.8369	C	No
Pajam_P28	0.9	Binadhan12	0.964722	PATISAIL::IRGC 37562-1	Bangladesh	ind3	2014	227122	Chittagong	22.0761	92.036	C	No
Pajam_P23	0.899746	Binadhan12	0.963547	PATISAIL::IRGC 37562-1	Bangladesh	ind3	2014	225112	Chittagong	22.457	92.0261	C	No
Pajam_P25	0.890289	Binadhan12	0.923556	PATISAIL::IRGC 37562-1	Bangladesh	ind3	2014	225132	Chittagong	24.3199	88.9722	C	No
BRRI dhan33_P04	0.806268	Swarna_Sub1	0.951847	ROJOKELY::GERVEX 8410-C1	Madagascar	ind2	2015	1231022	Chittagong	20.5512	92.1343	C	No
BRRI dhan39_P01	0.803313	Swarna_Sub1	0.951311	ROJOKELY::GERVEX 8410-C1	Madagascar	ind2	2015	1111021	Chittagong	21.664	92.3036	C	No
Binadhan7_P02	0.80261	Swarna_Sub1	0.950772	ROJOKELY::GERVEX 8410-C1	Madagascar	ind2	2015	1111022	Chittagong	22.2097	90.3518	C	No
Indianpayjam_P04	0.762839	Swarna_Sub1	0.901604	ROJOKELY::GERVEX 8410-C1	Madagascar	ind2	2015	1211032	Chittagong	21.7496	92.0391	-	No
BR20	0.85701	BRRI dhan46	0.915626	SADAJIRA (DEEP STRAW) 16-194::IRGC 38251-2	Bangladesh	indx	2014	223111	Chittagong	22.8172	91.5488	C	No
Balam_P09	0.856546	LalBinni	0.928303	SADAJIRA (DEEP STRAW) 16-194::IRGC 38251-2	Bangladesh	indx	2014	228131	Chittagong	22.6476	91.6374	C	No
BinniDhan_P02	0.846539	LalBinni	0.936	SADAJIRA (DEEP STRAW) 16-194::IRGC 38251-2	Bangladesh	indx	2014	221132	Chittagong	22.1663	91.9887	C	No
BR10_P02	0.863085	BRRI dhan33	0.87066	SIGARDIS::IRGC 15555-1	Sri Lanka	ind1B	2015	1111032	Chittagong	21.6643	92.3034	C	No
Pajam_P22	0.952288	BRRI dhan28	0.895999	SR 26 B::IRGC 10803-2	India	ind2	2014	224133	Chittagong	22.3002	91.9598	C	No
BinniDhan_P04	0.864269	LalBinni	0.934895	STRAW 23-428::IRGC 38416-2	Bangladesh	ind2	2014	225142	Chittagong	22.4562	92.0276	C	No
Borpata	0.731308	LalBinni	0.890449	TOG6542	Africa	admix	2015	1421012	Chittagong	22.4991	92.3381	-	No
Irri_P01	0.860149	BRRI dhan28	0.865446	TSIPALA B 160::GERVEX 8378-C1	Madagascar	ind2	2015	1141011	Chittagong	21.8756	92.3954	C	No
Balam_P07	0.960632	BRRI dhan44	0.910605	UPRH 265::IRGC 61689-1	India	indx	2014	223123	Chittagong	25.0818	89.7625	C	No
BR11_Sub1_P45	0.958324	BRRI dhan44	0.909155	UPRH 265::IRGC 61689-1	India	indx	2014	212133	Chittagong	23.0909	90.6766	C	No
Nagpechi_P03	0.953962	BRRI dhan44	0.91534	UPRH 265::IRGC 61689-1	India	indx	2014	228141	Chittagong	22.6497	91.6397	C	No
BR11_Sub1_P46	0.952566	BRRI dhan44	0.916354	UPRH 265::IRGC 61689-1	India	indx	2014	212144	Chittagong	23.0903	90.6779	C	No
BRRI dhan41_P04	0.874249	BRRI dhan33	0.872544	WAGWAG PUTI::IRGC 44804-2	Philippines	ind1B	2015	1311022	Chittagong	22.9417	90.9402	C	No
Pajam_P11	0.874188	Binadhan12	0.902635	ARC 11245::IRGC 42651-2	India	ind2	2015	2271022	Dhaka	24.7718	89.8948	C	No
Ganzya_P04	0.870151	Swarna_Sub1	0.963228	ARC 11245::IRGC 42651-2	India	ind2	2015	2231041	Dhaka	25.0811	89.7565	T	Yes
ChiniSagor_P03	0.869611	Swarna_Sub1	0.947123	ARC 11245::IRGC 42651-2	India	ind2	2015	2261042	Dhaka	24.5654	89.5145	T	Yes
ChiniSagor_P02	0.864903	Swarna_Sub1	0.947494	ARC 11245::IRGC 42651-2	India	ind2	2015	2261033	Dhaka	24.5654	89.5115	T	Yes
Dhapor_P04	0.837899	Swarna_Sub1	0.9086	ARC 7236::IRGC 12335-1	India	ind2	2015	2311042	Dhaka	23.9155	89.8343	C	No
LalDhepa_P01	0.834747	LalBinni	0.913054	ARC 7236::IRGC 12335-1	India	ind2	2015	2251012	Dhaka	22.4565	92.0264	C	No
GangaShail_P03	0.834185	BRRI dhan28	0.898396	ARC 7236::IRGC 12335-1	India	ind2	2015	2331032	Dhaka	23.7455	90.0498	C	No
GangaShail_P02	0.833488	BRRI dhan28	0.898086	ARC 7236::IRGC 12335-1	India	ind2	2015	2331022	Dhaka	23.7483	90.0534	C	No
GangaShail_P04	0.833372	BRRI dhan28	0.897801	ARC 7236::IRGC 12335-1	India	ind2	2015	2331042	Dhaka	23.7507	90.0533	C	No
Bhowila	0.831607	BRRI dhan28	0.902929	ARC 7236::IRGC 12335-1	India	ind2	2015	2431041	Dhaka	23.604	90.3559	C	No
LalDhepa_P02	0.831584	Swarna_Sub1	0.91345	ARC 7236::IRGC 12335-1	India	ind2	2015	2251021	Dhaka	24.8561	89.6967	C	No
Dhapor_P01	0.826725	Swarna_Sub1	0.90821	ARC 7236::IRGC 12335-1	India	ind2	2015	2311012	Dhaka	23.9102	89.8352	C	No
Sadavasa_P01	0.824901	LalBinni	0.905321	ARC 7236::IRGC 12335-1	India	ind2	2014	311143	Dhaka	22.6505	89.7052	C	No
Lalvasa_P02	0.824784	LalBinni	0.887449	ARC 7236::IRGC 12335-1	India	ind2	2014	311114	Dhaka	23.9654	89.7774	C	No
Lalvasa_P01	0.824249	LalBinni	0.886304	ARC 7236::IRGC 12335-1	India	ind2	2014	311122	Dhaka	23.9874	89.7769	C	No
Threemiya_P02	0.852232	BRRI dhan28	0.920781	BLACK 28-564::IRGC 37815-2	Bangladesh	ind2	2014	322123	Dhaka	23.0256	90.4285	C	No
Threemiya_P03	0.843575	BRRI dhan28	0.903324	BLACK 28-564::IRGC 37815-2	Bangladesh	ind2	2014	322134	Dhaka	23.0321	90.4249	C	No
Sixmiya_P02	0.838665	BRRI dhan46	0.927905	BLACK 28-564::IRGC 37815-2	Bangladesh	ind2	2014	322124	Dhaka	23.0256	90.4285	C	No
Sixmiya_P01	0.838023	BRRI dhan28	0.923932	BLACK 28-564::IRGC 37815-2	Bangladesh	ind2	2014	322113	Dhaka	23.0281	90.4266	C	No
Sixmiya_P04	0.83791	BRRI dhan28	0.907036	BLACK 28-564::IRGC 37815-2	Bangladesh	ind2	2014	322143	Dhaka	23.0282	90.4266	C	No
Sixmiya_P03	0.837828	BRRI dhan28	0.906761	BLACK 28-564::IRGC 37815-2	Bangladesh	ind2	2014	322132	Dhaka	23.0321	90.4249	C	No
Threemiya_P01	0.830309	BRRI dhan28	0.917216	BLACK 28-564::IRGC 37815-2	Bangladesh	ind2	2014	322112	Dhaka	23.0281	90.4266	C	No
HijalDigha_P09	0.758495	BRRI dhan28	0.956424	BORA DIGA::IRGC 26439-1	Bangladesh	aus	2014	311112	Dhaka	23.9654	89.7774	C	No
AshinaKaiha_P02	0.757736	BRRI dhan28	0.969528	BORA DIGA::IRGC 26439-1	Bangladesh	aus	2014	311141	Dhaka	23.9876	89.7767	C	No
Vaualia_P01	0.756522	BRRI dhan28	0.956496	BORA DIGA::IRGC 26439-1	Bangladesh	aus	2014	314111	Dhaka	22.5805	89.9426	T	Yes
Vaualia_P02	0.756407	BRRI dhan28	0.956605	BORA DIGA::IRGC 26439-1	Bangladesh	aus	2014	314132	Dhaka	23.875	89.9918	T	Yes
HijalDigha_P06	0.753396	BRRI dhan28	0.967141	BORA DIGA::IRGC 26439-1	Bangladesh	aus	2015	2341041	Dhaka	23.9892	90.0429	C	No
HijalDigha_P07	0.752048	BRRI dhan28	0.968617	BORA DIGA::IRGC 26439-1	Bangladesh	aus	2014	311121	Dhaka	23.9874	89.7769	C	No
Kalijira_P16	0.751114	BRRI dhan28	0.958413	BORA DIGA::IRGC 26439-1	Bangladesh	aus	2015	2411032	Dhaka	23.4784	90.3356	C	No
Ganzya_P02	0.866952	Swarna_Sub1	0.9474	GOCHIAGARI::IRGC 37086-2	Bangladesh	ind2	2015	2231022	Dhaka	25.0817	89.7577	T	Yes
Pajam_P01	0.858534	BRRI dhan46	0.971838	GOCHIAGARI::IRGC 37086-2	Bangladesh	ind2	2015	2131044	Dhaka	24.1776	90.4778	C	No
Kalijira_P06	0.850382	Swarna_Sub1	0.910584	GOCHIAGARI::IRGC 37086-2	Bangladesh	ind2	2015	2131034	Dhaka	24.1755	90.4786	C	No
Digha_P07	0.761467	BRRI dhan28	0.975059	HIJOL DIGA::IRGC 31655-1	Bangladesh	aus	2014	313111	Dhaka	23.7971	89.9367	C	No
HijalDigha_P10	0.756858	BRRI dhan28	0.972015	HIJOL DIGA::IRGC 31655-1	Bangladesh	aus	2014	311132	Dhaka	23.9522	89.7797	C	No
HijalDigha_P08	0.756681	BRRI dhan28	0.979856	HIJOL DIGA::IRGC 31655-1	Bangladesh	aus	2014	311142	Dhaka	22.6505	89.7052	C	No
Jholedigha_P04	0.756567	BRRI dhan28	0.949042	HIJOL DIGA::IRGC 31655-1	Bangladesh	aus	2014	313132	Dhaka	23.8	89.9316	T	Yes
HijalDigha_P02	0.756497	BRRI dhan28	0.964477	HIJOL DIGA::IRGC 31655-1	Bangladesh	aus	2015	2311021	Dhaka	23.9157	89.8342	C	No
Vaualia_P03	0.756449	BRRI dhan28	0.969471	HIJOL DIGA::IRGC 31655-1	Bangladesh	aus	2014	314121	Dhaka	23.8762	89.9926	C	No
HijalDigha_P03	0.756395	BRRI dhan28	0.96241	HIJOL DIGA::IRGC 31655-1	Bangladesh	aus	2015	2311031	Dhaka	23.9102	89.8353	C	No
MollaDigha_P02	0.755814	BRRI dhan28	0.96467	HIJOL DIGA::IRGC 31655-1	Bangladesh	aus	2015	2411042	Dhaka	23.4739	90.3379	C	No
HijalDigha_P04	0.755742	BRRI dhan28	0.961955	HIJOL DIGA::IRGC 31655-1	Bangladesh	aus	2015	2311041	Dhaka	23.9155	89.8343	C	No
HijalDigha_P11	0.755566	BRRI dhan28	0.970941	HIJOL DIGA::IRGC 31655-1	Bangladesh	aus	2014	312111	Dhaka	23.8284	89.9313	T	Yes
Digha_P09	0.755456	BRRI dhan28	0.976091	HIJOL DIGA::IRGC 31655-1	Bangladesh	aus	2014	313122	Dhaka	23.8	89.9302	C	No
HijalDigha_P05	0.755384	BRRI dhan28	0.970657	HIJOL DIGA::IRGC 31655-1	Bangladesh	aus	2015	2341032	Dhaka	23.9904	90.0435	C	No
MollaDigha_P05	0.755059	BRRI dhan28	0.968274	HIJOL DIGA::IRGC 31655-1	Bangladesh	aus	2014	314141	Dhaka	23.8732	89.9935	T	Yes
HijalDigha_P01	0.751934	BRRI dhan28	0.970499	HIJOL DIGA::IRGC 31655-1	Bangladesh	aus	2015	2311011	Dhaka	23.9102	89.8352	C	No
MollaDigha_P03	0.750821	BRRI dhan28	0.973868	HIJOL DIGA::IRGC 31655-1	Bangladesh	aus	2015	2441012	Dhaka	23.4956	90.4107	C	No
BR11_P08	0.925017	BR10	0.962319	IRGA 346-111-2-1F::IRGC 117341-1	Colombia	indx	2015	2121031	Dhaka	24.1895	90.3069	C	No
GutiSwarna_P03	0.90358	BR10	0.938133	IRGA 346-111-2-1F::IRGC 117341-1	Colombia	indx	2015	2131032	Dhaka	24.7714	89.894	C	No
Ranjit_P03	0.901293	BR10	0.93646	IRGA 346-111-2-1F::IRGC 117341-1	Colombia	indx	2015	2131031	Dhaka	24.1755	90.4786	C	No
Ranjit_P01	0.9003	BR10	0.934861	IRGA 346-111-2-1F::IRGC 117341-1	Colombia	indx	2015	2131011	Dhaka	24.1762	90.477	C	No
Ranjit_P02	0.8997	BR10	0.935071	IRGA 346-111-2-1F::IRGC 117341-1	Colombia	indx	2015	2131021	Dhaka	24.1759	90.4784	C	No
Kalijira_P05	0.62144	BRRI dhan28	0.937734	JC 157	India	aro	2015	2131012	Dhaka	24.1762	90.477	C	No
Kalijira_P07	0.619009	LalBinni	0.937559	JC 157	India	aro	2015	2131042	Dhaka	24.1776	90.4778	C	No
Jholedigha_P02	0.755958	BRRI dhan28	0.971494	JHUL DIGA::IRGC 26478-1	Bangladesh	aus	2014	312131	Dhaka	23.8192	89.9238	T	Yes
Jholedigha_P06	0.755639	BRRI dhan28	0.943128	JHUL DIGA::IRGC 26478-1	Bangladesh	aus	2014	313121	Dhaka	23.8	89.9302	C	No
Digha_P05	0.755587	BRRI dhan28	0.943495	JHUL DIGA::IRGC 26478-1	Bangladesh	aus	2015	2351022	Dhaka	23.7847	90.0997	C	No
Sobaraz_P02	0.755229	BRRI dhan28	0.94239	JHUL DIGA::IRGC 26478-1	Bangladesh	aus	2015	2251041	Dhaka	24.856	89.6948	C	No
Digha_P06	0.754409	BRRI dhan28	0.943416	JHUL DIGA::IRGC 26478-1	Bangladesh	aus	2015	2351042	Dhaka	23.7826	90.1022	C	No
Digha_P01	0.754283	BRRI dhan28	0.948235	JHUL DIGA::IRGC 26478-1	Bangladesh	aus	2015	2321022	Dhaka			T	Yes
MollaDigha_P04	0.753978	BRRI dhan46	0.950402	JHUL DIGA::IRGC 26478-1	Bangladesh	aus	2015	2441021	Dhaka	23.4933	90.4149	T	Yes
Jholedigha_P01	0.751199	BRRI dhan28	0.963863	JHUL DIGA::IRGC 26478-1	Bangladesh	aus	2014	312122	Dhaka	23.8184	89.934	C	No
Sobaraz_P01	0.749647	BRRI dhan28	0.951106	JHUL DIGA::IRGC 26478-1	Bangladesh	aus	2015	2251032	Dhaka	24.8562	89.6946	C	No
Kalijira_P15	0.749122	BRRI dhan28	0.957331	JHUL DIGA::IRGC 26478-1	Bangladesh	aus	2015	2411012	Dhaka	23.4783	90.3355	T	Yes
Jholedigha_P05	0.747941	BRRI dhan28	0.948067	JHUL DIGA::IRGC 26478-1	Bangladesh	aus	2014	313142	Dhaka	23.7995	89.9279	C	No
Jholedigha_P03	0.746706	BRRI dhan28	0.954244	JHUL DIGA::IRGC 26478-1	Bangladesh	aus	2014	312141	Dhaka	25.8254	88.2565	C	No
ChiniSagor_P01	0.625417	LalBinni	0.923755	KEYA NUNIA::IRGC 46117-2	India	aro	2015	2261021	Dhaka	24.576	89.5127	C	No
Chiniguradhan_P06	0.621123	LalBinni	0.974877	KEYA NUNIA::IRGC 46117-2	India	aro	2015	2121023	Dhaka	24.1895	90.3069	C	No
Chiniguradhan_P08	0.621066	LalBinni	0.974533	KEYA NUNIA::IRGC 46117-2	India	aro	2015	2121041	Dhaka	24.1762	90.477	C	No
Chiniguradhan_P07	0.62054	LalBinni	0.974655	KEYA NUNIA::IRGC 46117-2	India	aro	2015	2121032	Dhaka	24.1889	90.3096	C	No
Khoiamotor_P04	0.645774	Swarna_Sub1	0.963239	KOIYA DIGHA::IRGC 63517-1	Bangladesh	admix	2015	2421041	Dhaka	23.4332	90.5354	C	No
Khoiamotor_P05	0.645714	Swarna_Sub1	0.963391	KOIYA DIGHA::IRGC 63517-1	Bangladesh	admix	2015	2431012	Dhaka	23.605	90.3533	C	No
Malbhog_P02	0.644514	Swarna_Sub1	0.964414	KOIYA DIGHA::IRGC 63517-1	Bangladesh	admix	2015	2421022	Dhaka	23.4404	90.5365	C	No
Malbhog_P01	0.644343	Swarna_Sub1	0.9645	KOIYA DIGHA::IRGC 63517-1	Bangladesh	admix	2015	2421012	Dhaka	23.442	90.5377	C	No
Hashmoti_P01	0.642498	Swarna_Sub1	0.973589	KOIYA DIGHA::IRGC 63517-1	Bangladesh	admix	2015	2411021	Dhaka	23.4739	90.3377	C	No
Khoiamotor_P07	0.642241	LalBinni	0.969214	KOIYA DIGHA::IRGC 63517-1	Bangladesh	admix	2015	2431031	Dhaka	23.6037	90.355	C	No
Khoiamotor_P06	0.642051	LalBinni	0.969719	KOIYA DIGHA::IRGC 63517-1	Bangladesh	admix	2015	2431021	Dhaka	23.6072	90.3542	C	No
Amshail_P06	0.850719	Swarna_Sub1	0.88477	LALDIGHA::IRGC 53541-1	Bangladesh	ind2	2015	2341022	Dhaka	23.9904	90.0405	C	No
Amshail_P02	0.842925	Swarna_Sub1	0.886672	LALDIGHA::IRGC 53541-1	Bangladesh	ind2	2015	2321042	Dhaka	23.7499	90.0153	C	No
Amshail_P04	0.842888	Swarna_Sub1	0.886457	LALDIGHA::IRGC 53541-1	Bangladesh	ind2	2015	2331031	Dhaka	23.7455	90.0498	C	No
Amshail_P03	0.842668	Swarna_Sub1	0.889901	LALDIGHA::IRGC 53541-1	Bangladesh	ind2	2015	2331011	Dhaka	23.7463	90.0548	C	No
Amshail_P08	0.842252	Swarna_Sub1	0.894731	LALDIGHA::IRGC 53541-1	Bangladesh	ind2	2015	2351032	Dhaka	23.7784	90.1018	C	No
Amshail_P07	0.840951	Swarna_Sub1	0.888155	LALDIGHA::IRGC 53541-1	Bangladesh	ind2	2015	2351012	Dhaka	23.7827	90.1014	C	No
Amshail_P01	0.840213	Swarna_Sub1	0.883817	LALDIGHA::IRGC 53541-1	Bangladesh	ind2	2015	2321012	Dhaka	23.748	90.0149	C	No
Khoiamotor_P02	0.838632	BRRI dhan28	0.938185	LALDIGHA::IRGC 53541-1	Bangladesh	ind2	2015	2421021	Dhaka	23.4404	90.5365	C	No
Amshail_P05	0.838605	Swarna_Sub1	0.893237	LALDIGHA::IRGC 53541-1	Bangladesh	ind2	2015	2341012	Dhaka	23.9922	90.0424	C	No
GangaShail_P01	0.835704	BRRI dhan28	0.896081	LALDIGHA::IRGC 53541-1	Bangladesh	ind2	2015	2331012	Dhaka	23.7463	90.0548	C	No
BRRI dhan49_P20	0.833294	Swarna_Sub1	0.935981	LALDIGHA::IRGC 53541-1	Bangladesh	ind2	2015	2351041	Dhaka	23.7826	90.1022	C	No
Gazjya	0.829765	BRRI dhan28	0.925041	LALDIGHA::IRGC 53541-1	Bangladesh	ind2	2015	2251042	Dhaka	24.856	89.6948	C	No
Malbhog_P04	0.823468	BRRI dhan28	0.933554	LALDIGHA::IRGC 53541-1	Bangladesh	ind2	2015	2421042	Dhaka	23.4332	90.5354	C	No
Malbhog_P06	0.823365	BRRI dhan28	0.93331	LALDIGHA::IRGC 53541-1	Bangladesh	ind2	2015	2431032	Dhaka	23.6037	90.355	C	No
Khoiamotor_P03	0.821921	Swarna_Sub1	0.924888	LALDIGHA::IRGC 53541-1	Bangladesh	ind2	2015	2421031	Dhaka	23.4412	90.537	C	No
Malbhog_P03	0.820065	Swarna_Sub1	0.927277	LALDIGHA::IRGC 53541-1	Bangladesh	ind2	2015	2421032	Dhaka	23.4412	90.537	C	No
Malbhog_P05	0.820023	Swarna_Sub1	0.927025	LALDIGHA::IRGC 53541-1	Bangladesh	ind2	2015	2431011	Dhaka	23.605	90.3533	C	No
Kalijira_P12	0.841202	BRRI dhan40	0.843558	LANJALI::IRGC 46236-2	India	indx	2015	2241011	Dhaka	24.8086	90.1389	C	No
BRRI dhan49_P08	0.662646	Binadhan12	0.886863	MADHUWA KARIA::IRGC 16138-2	Nepal	aro	2015	2111031	Dhaka	24.0028	90.3979	C	No
Kalijira_P11	0.636878	BRRI dhan28	0.934686	MADHUWA KARIA::IRGC 16138-2	Nepal	aro	2015	2221043	Dhaka	25.3936	89.7914	C	No
Kalijira_P09	0.626038	BRRI dhan28	0.951423	MADHUWA KARIA::IRGC 16138-2	Nepal	aro	2015	2221013	Dhaka	22.4325	91.8353	C	No
Kalijira_P10	0.62512	BRRI dhan28	0.953996	MADHUWA KARIA::IRGC 16138-2	Nepal	aro	2015	2221022	Dhaka	25.3933	89.7914	C	No
BR22_P02	0.618276	BRRI dhan28	0.944509	MADHUWA KARIA::IRGC 16138-2	Nepal	aro	2015	2111042	Dhaka	24.0027	90.3938	C	No
Kalijira_P04	0.616811	BRRI dhan28	0.943511	MADHUWA KARIA::IRGC 16138-2	Nepal	aro	2015	2111041	Dhaka	24.0027	90.3938	C	No
Hashmoti_P02	0.750702	BRRI dhan28	0.90995	MADISA::IRGC 27568-1	Bangladesh	aus	2015	2441011	Dhaka	23.4956	90.4107	C	No
Hashmoti_P03	0.646679	BRRI dhan28	0.878394	PANKAIT 31::IRGC 29377-1	Bangladesh	aro	2015	2441032	Dhaka	23.4966	90.4117	C	No
Kalijira_P18	0.622198	BRRI dhan28	0.911939	PANKAIT 31::IRGC 29377-1	Bangladesh	aro	2015	2441031	Dhaka	23.4966	90.4117	C	No
Kalijira_P17	0.617964	BRRI dhan28	0.905797	PANKAIT 31::IRGC 29377-1	Bangladesh	aro	2015	2411041	Dhaka	23.4739	90.3379	C	No
Kalijira_P19	0.611189	BRRI dhan28	0.904767	PANKAIT 31::IRGC 29377-1	Bangladesh	aro	2015	2441042	Dhaka	23.4956	90.4107	C	No
Pajam_P08	0.909469	Binadhan12	0.984856	PATISAIL::IRGC 37562-1	Bangladesh	ind3	2015	2261012	Dhaka	24.5646	89.5738	C	No
Pajam_P03	0.908395	Binadhan12	0.996233	PATISAIL::IRGC 37562-1	Bangladesh	ind3	2015	2211031	Dhaka	25.1742	89.8765	C	No
Horidhan_P14	0.908378	Binadhan12	0.99625	PATISAIL::IRGC 37562-1	Bangladesh	ind3	2015	2241033	Dhaka	22.2999	91.96	C	No
Atashail_P01	0.90822	Binadhan12	0.980188	PATISAIL::IRGC 37562-1	Bangladesh	ind3	2015	2121021	Dhaka	23.0903	90.6779	C	No
Pajam_P05	0.906719	Binadhan12	0.963875	PATISAIL::IRGC 37562-1	Bangladesh	ind3	2015	2241012	Dhaka	24.8086	90.1389	C	No
Sornolota_P02	0.899535	Binadhan12	0.985364	PATISAIL::IRGC 37562-1	Bangladesh	ind3	2015	2211041	Dhaka	25.174	89.8764	C	No
Pajam_P12	0.895319	Binadhan12	0.957093	PATISAIL::IRGC 37562-1	Bangladesh	ind3	2015	2271042	Dhaka	24.7717	89.8938	C	No
Pajam_P04	0.891284	Binadhan12	0.965097	PATISAIL::IRGC 37562-1	Bangladesh	ind3	2015	2211042	Dhaka	25.174	89.8764	C	No
BR11_Sub1_P04	0.889017	Binadhan12	0.957133	PATISAIL::IRGC 37562-1	Bangladesh	ind3	2015	2271021	Dhaka	24.7718	89.8948	C	No
Pajam_P06	0.878644	Binadhan12	0.899718	PATISAIL::IRGC 37562-1	Bangladesh	ind3	2015	2241022	Dhaka	24.8078	90.1373	C	No
LalGhora_P01	0.856528	Binadhan12	0.888324	PATISAIL::IRGC 37562-1	Bangladesh	ind3	2015	2221014	Dhaka	25.3938	89.7917	C	No
Pajam_P02	0.762336	LalBinni	0.962633	SHITTA AMAN::IRGC 37596-1	Bangladesh	aus	2015	2211022	Dhaka	25.1741	89.8765	C	No
Sornolota_P01	0.759399	LalBinni	0.966367	SHITTA AMAN::IRGC 37596-1	Bangladesh	aus	2015	2211021	Dhaka	25.1741	89.8765	C	No
Ranjit_P04	0.756197	BRRI dhan28	0.958756	SHITTA AMAN::IRGC 37596-1	Bangladesh	aus	2015	2131041	Dhaka	24.1776	90.4778	C	No
Katishail	0.753979	BRRI dhan28	0.960359	SHITTA AMAN::IRGC 37596-1	Bangladesh	aus	2015	2211013	Dhaka	25.1744	89.8766	C	No
Kalijira_P03	0.753097	LalBinni	0.953228	SHITTA AMAN::IRGC 37596-1	Bangladesh	aus	2015	2111032	Dhaka	23.0954	90.7461	C	No
Nayaraz_P05	0.764169	LalBinni	0.95205	SUNGA WALA::IRGC 26802-1	Bangladesh	aus	2015	2221042	Dhaka	25.3936	89.7914	C	No
Nayaraz_P03	0.764085	LalBinni	0.951937	SUNGA WALA::IRGC 26802-1	Bangladesh	aus	2015	2221021	Dhaka	25.3933	89.7914	C	No
Nayaraz_P04	0.764045	LalBinni	0.95219	SUNGA WALA::IRGC 26802-1	Bangladesh	aus	2015	2221031	Dhaka	25.3935	89.7913	C	No
LalGhora_P02	0.763977	LalBinni	0.952	SUNGA WALA::IRGC 26802-1	Bangladesh	aus	2015	2221041	Dhaka	25.3936	89.7914	C	No
Nayaraz_P02	0.761602	Swarna_Sub1	0.956126	SUNGA WALA::IRGC 26802-1	Bangladesh	aus	2015	2221012	Dhaka	25.3938	89.7917	T	Yes
Aloi	0.761225	LalBinni	0.953191	SUNGA WALA::IRGC 26802-1	Bangladesh	aus	2015	2251022	Dhaka	24.8561	89.6967	T	Yes
Ganzya_P06	0.75993	LalBinni	0.950822	SUNGA WALA::IRGC 26802-1	Bangladesh	aus	2015	2251031	Dhaka	24.8562	89.6946	T	Yes
Ganzya_P05	0.759865	LalBinni	0.950727	SUNGA WALA::IRGC 26802-1	Bangladesh	aus	2015	2251011	Dhaka	24.8562	89.6946	T	Yes
GundoriHaloi	0.758491	Swarna_Sub1	0.954748	SUNGA WALA::IRGC 26802-1	Bangladesh	aus	2015	2211011	Dhaka	25.1744	89.8766	C	No
Ganzya_P03	0.758359	LalBinni	0.956848	SUNGA WALA::IRGC 26802-1	Bangladesh	aus	2015	2231032	Dhaka	22.8175	91.5436	T	Yes
Pajam_P10	0.758174	LalBinni	0.959751	SUNGA WALA::IRGC 26802-1	Bangladesh	aus	2015	2261041	Dhaka	24.5654	89.5145	C	No
Bhushiara_P13	0.626724	Swarna_Sub1	0.939373	TK DEEP STRAW 34-786::IRGC 38522-1	Bangladesh	aro	2014	322133	Dhaka	22.8266	89.3366	C	No
Horidhan_P21	0.917089	BR11	0.898871	UPRH 265::IRGC 61689-1	India	indx	2015	2271031	Dhaka	24.7714	89.8933	C	No
Horidhan_P16	0.916993	BR11	0.898777	UPRH 265::IRGC 61689-1	India	indx	2015	2261011	Dhaka	22.4523	91.5155	C	No
Pajam_P07	0.916993	BR11	0.898777	UPRH 265::IRGC 61689-1	India	indx	2015	2241031	Dhaka	22.2999	91.96	C	No
Horidhan_P11	0.916936	BR11	0.898847	UPRH 265::IRGC 61689-1	India	indx	2015	2231012	Dhaka	25.0818	89.7578	C	No
Horidhan_P12	0.916897	BR11	0.898917	UPRH 265::IRGC 61689-1	India	indx	2015	2231021	Dhaka	25.0817	89.7577	C	No
Horidhan_P15	0.916859	BR11	0.898754	UPRH 265::IRGC 61689-1	India	indx	2015	2241042	Dhaka	24.807	90.1351	C	No
Horidhan_P20	0.916839	BR11	0.898847	UPRH 265::IRGC 61689-1	India	indx	2015	2271011	Dhaka	24.7714	89.894	C	No
Horidhan_P22	0.91682	BR11	0.898706	UPRH 265::IRGC 61689-1	India	indx	2015	2271041	Dhaka	24.7717	89.8938	C	No
Horidhan_P17	0.916744	BR11	0.898704	UPRH 265::IRGC 61689-1	India	indx	2015	2261024	Dhaka	24.576	89.5127	C	No
Chinikanai_P01	0.617059	BRRI dhan28	0.940357	ARC 11571::IRGC 21487-2	India	aro	2014	423113	Khulna	22.6951	89.0594	C	No
Ratuel_P03	0.742233	BRRI dhan28	0.957886	AUS 295::IRGC 29083-1	Bangladesh	aus	2015	3261032	Khulna	22.837	89.6137	C	No
BRRI dhan41_P08	0.942538	BR10	0.939316	B 4414 F-MR-6-3::IRGC 117310-1	Indonesia	indx	2015	3161022	Khulna	22.2521	89.8325	C	No
Patnai_P02	0.878883	BRRI dhan28	0.928675	BAANYALOJOPOIHUN::IRGC 7928-2	Sierra Leone	ind2	2014	432124	Khulna	22.695	89.0599	C	No
Keoamukh	0.856859	BRRI dhan28	0.875457	BAANYALOJOPOIHUN::IRGC 7928-2	Sierra Leone	ind2	2015	3161041	Khulna	22.2497	89.8288	C	No
Jotabalam_P03	0.856726	BRRI dhan28	0.875183	BAANYALOJOPOIHUN::IRGC 7928-2	Sierra Leone	ind2	2015	3211021	Khulna	22.9199	89.5233	C	No
Jotabalam_P01	0.856379	BRRI dhan28	0.874637	BAANYALOJOPOIHUN::IRGC 7928-2	Sierra Leone	ind2	2015	3111041	Khulna	22.6504	89.7052	C	No
Montessor	0.856379	BRRI dhan28	0.874667	BAANYALOJOPOIHUN::IRGC 7928-2	Sierra Leone	ind2	2015	3111042	Khulna	22.6504	89.7052	C	No
Jotabalam_P05	0.856361	BRRI dhan28	0.874848	BAANYALOJOPOIHUN::IRGC 7928-2	Sierra Leone	ind2	2015	3211043	Khulna	22.9188	89.5247	C	No
Jotabalam_P04	0.856358	BRRI dhan28	0.875213	BAANYALOJOPOIHUN::IRGC 7928-2	Sierra Leone	ind2	2015	3211032	Khulna	23.1789	90.4359	C	No
JataBalam_P03	0.856329	BRRI dhan28	0.874697	BAANYALOJOPOIHUN::IRGC 7928-2	Sierra Leone	ind2	2014	423143	Khulna	22.6953	89.0603	C	No
JataBalam_P02	0.856246	BRRI dhan28	0.874939	BAANYALOJOPOIHUN::IRGC 7928-2	Sierra Leone	ind2	2014	423122	Khulna	24.4531	89.5442	C	No
Karimshai_P02	0.856195	BRRI dhan28	0.896614	BAANYALOJOPOIHUN::IRGC 7928-2	Sierra Leone	ind2	2015	3111032	Khulna	22.6469	89.7046	C	No
BR23_P08	0.856179	BRRI dhan28	0.874758	BAANYALOJOPOIHUN::IRGC 7928-2	Sierra Leone	ind2	2015	3221042	Khulna	22.8251	89.3469	C	No
JataBalam_P01	0.856013	BRRI dhan28	0.874697	BAANYALOJOPOIHUN::IRGC 7928-2	Sierra Leone	ind2	2014	423112	Khulna	22.6951	89.0594	C	No
Karimshai_P01	0.855891	BRRI dhan28	0.895338	BAANYALOJOPOIHUN::IRGC 7928-2	Sierra Leone	ind2	2015	3111023	Khulna	23.9651	89.7776	C	No
BRRI dhan41_P07	0.83966	BRRI dhan28	0.903155	BLACK 28-564::IRGC 37815-2	Bangladesh	ind2	2015	3161012	Khulna	22.2446	89.8326	C	No
GutiSwarna_P53	0.930163	BRRI dhan28	0.900286	BR 51-115-4::IRGC 43999-1	Bangladesh	indx	2014	5241043	Khulna	20.5379	89.2191	C	No
Kajallata	0.922678	BRRI dhan57	0.883732	CHATO::IRGC 55825-1	Ecuador	ind1B	2014	421113	Khulna	24.3485	89.6599	C	No
Vojon_P02	0.866752	BRRI dhan39	0.90625	CHATO::IRGC 55825-1	Ecuador	ind1B	2015	3231032	Khulna	22.6459	89.3042	C	No
BRRI dhan28_P04	0.866705	BRRI dhan33	0.906126	CHATO::IRGC 55825-1	Ecuador	ind1B	2015	3121031	Khulna	22.8007	89.865	C	No
Vojon_P03	0.866504	BRRI dhan33	0.906543	CHATO::IRGC 55825-1	Ecuador	ind1B	2015	3231043	Khulna	22.6509	89.3108	C	No
BRRI dhan28_P06	0.865518	BRRI dhan33	0.907442	CHATO::IRGC 55825-1	Ecuador	ind1B	2015	3121011	Khulna	22.7899	89.8781	C	No
Binadhan7_P16	0.904971	Binadhan7	0.892743	IR58025B	Philippines	ind1B	2014	412114	Khulna	23.4423	89.1461	C	No
Sompod	0.950949	BR10	0.973794	IRGA 346-111-2-1F::IRGC 117341-1	Colombia	indx	2015	3221022	Khulna	22.8222	89.3373	C	No
Kherkon	0.618566	BRRI dhan28	0.939575	JC 157	India	aro	2015	3261013	Khulna	22.8364	89.6135	C	No
Chinikanai_P02	0.616886	BRRI dhan28	0.94386	JC 157	India	aro	2014	423123	Khulna	24.4531	89.5442	C	No
Chinikanai_P04	0.616851	BRRI dhan28	0.944054	JC 157	India	aro	2014	432144	Khulna	22.6953	89.0603	C	No
Chinikanai_P03	0.61658	BRRI dhan28	0.937222	JC 157	India	aro	2014	423134	Khulna	22.6952	89.0603	C	No
Khirkon	0.616561	BRRI dhan28	0.943248	JC 157	India	aro	2015	3411043	Khulna	23.1841	89.4973	C	No
Jamaibabu_P04	0.854384	BRRI dhan33	0.883695	JWR 221	China	ind1B	2014	421144	Khulna	22.578	89.1279	C	No
Jamaibabu_P03	0.854282	BRRI dhan33	0.88361	JWR 221	China	ind1B	2014	421133	Khulna	22.5779	89.1279	C	No
Jamaibabu_P01	0.85422	BRRI dhan33	0.883537	JWR 221	China	ind1B	2014	421111	Khulna	24.3485	89.6599	C	No
Depodhan	0.854262	Swarna_Sub1	0.91765	LALDIGHA::IRGC 53541-1	Bangladesh	ind2	2015	3411012	Khulna	23.1825	89.4942	C	No
RazaMorol_P02	0.850649	BRRI dhan28	0.937544	LUDI GOCHYA::IRGC 26504-2	Bangladesh	ind2	2015	3261042	Khulna	22.837	89.6136	C	No
RazaMorol_P01	0.746495	BRRI dhan28	0.962657	NATEL BORO::IRGC 34749-1	Bangladesh	aus	2015	3261031	Khulna	22.837	89.6137	C	No
Ratuel_P02	0.74186	BRRI dhan28	0.958521	NATEL BORO::IRGC 34749-1	Bangladesh	aus	2015	3261022	Khulna	22.8366	89.6136	C	No
Moinamoti	0.85264	BRRI dhan28	0.902097	NONA BOKRA::IRGC 22710-C1	India	ind2	2015	3111044	Khulna	22.6504	89.7052	C	No
Binadhan7_P17	0.942294	Binadhan7	0.922435	OM997	Vietnam	ind1B	2014	412122	Khulna	23.4412	89.146	C	No
Binadhan7_P18	0.924389	Binadhan7	0.909768	OM997	Vietnam	ind1B	2014	412142	Khulna	23.4424	89.1436	C	No
NayaPajam	0.879861	Binadhan12	0.907734	PATISAIL::IRGC 37562-1	Bangladesh	ind3	2014	421132	Khulna	22.5779	89.1279	C	No
SahbhagiDhan_P01	0.869354	Binadhan12	0.895228	PATISAIL::IRGC 37562-1	Bangladesh	ind3	2015	3311042	Khulna	23.885	88.828	T	Yes
Patnai_P01	0.909544	BRRI dhan28	0.972587	PATNAI 31-679::IRGC 38149-2	Bangladesh	ind2	2014	423111	Khulna	22.6951	89.0594	C	No
Patnai_P03	0.896213	BRRI dhan28	0.949542	PATNAI 31-679::IRGC 38149-2	Bangladesh	ind2	2014	423133	Khulna	22.6952	89.0603	C	No
BR23_P07	0.925969	BRRI dhan28	0.888092	SR 26 B::IRGC 10803-2	India	ind2	2015	3221023	Khulna	22.8222	89.3373	C	No
Patnai_P04	0.885841	BRRI dhan28	0.945168	SR 26 B::IRGC 10803-2	India	ind2	2014	423142	Khulna	22.6953	89.0603	C	No
Jamaibabu_P02	0.854287	BRRI dhan33	0.883517	TE SAN AI 2::IRGC 93355-1	China	indx	2014	421122	Khulna	22.579	89.1323	C	No
Nonakachi_P02	0.627915	BRRI dhan28	0.927467	TK DEEP STRAW 34-786::IRGC 38522-1	Bangladesh	aro	2015	3131041	Khulna	23.7999	89.9309	C	No
Lalmota_P03	0.626263	BR24	0.932562	TK DEEP STRAW 34-786::IRGC 38522-1	Bangladesh	aro	2015	3131031	Khulna	22.5118	89.6352	C	No
BRRI dhan49_P25	0.624763	BRRI dhan28	0.945467	TK DEEP STRAW 34-786::IRGC 38522-1	Bangladesh	aro	2015	3161042	Khulna	22.2497	89.8288	C	No
Mota	0.624502	Swarna_Sub1	0.936402	TK DEEP STRAW 34-786::IRGC 38522-1	Bangladesh	aro	2015	3141041	Khulna	22.5805	89.9426	C	No
Nashpati_P02	0.624501	Swarna_Sub1	0.946022	TK DEEP STRAW 34-786::IRGC 38522-1	Bangladesh	aro	2015	3161033	Khulna	22.2487	89.8339	C	No
Nashpati_P01	0.624472	Swarna_Sub1	0.946956	TK DEEP STRAW 34-786::IRGC 38522-1	Bangladesh	aro	2015	3141031	Khulna	22.5806	89.9427	C	No
Lalmota_P02	0.623705	Swarna_Sub1	0.936285	TK DEEP STRAW 34-786::IRGC 38522-1	Bangladesh	aro	2015	3131022	Khulna	22.5107	89.6327	C	No
Lokma_P01	0.623585	BRRI dhan28	0.928186	TK DEEP STRAW 34-786::IRGC 38522-1	Bangladesh	aro	2015	3141021	Khulna	23.8738	89.9935	C	No
Nonakachi_P01	0.62212	Swarna_Sub1	0.940075	TK DEEP STRAW 34-786::IRGC 38522-1	Bangladesh	aro	2015	3131012	Khulna	22.5118	89.6352	C	No
Sadamota_P09	0.620901	BRRI dhan28	0.932356	TK DEEP STRAW 34-786::IRGC 38522-1	Bangladesh	aro	2015	3151031	Khulna	22.6329	89.6523	C	No
Sadamota_P05	0.619176	BRRI dhan28	0.956766	TK DEEP STRAW 34-786::IRGC 38522-1	Bangladesh	aro	2015	3131042	Khulna	22.5128	89.6407	C	No
Sadamota_P07	0.619081	BRRI dhan28	0.956385	TK DEEP STRAW 34-786::IRGC 38522-1	Bangladesh	aro	2015	3151011	Khulna	22.633	89.6514	C	No
Sadamota_P06	0.61856	BRRI dhan28	0.955948	TK DEEP STRAW 34-786::IRGC 38522-1	Bangladesh	aro	2015	3141011	Khulna	22.5805	89.9426	C	No
Sadamota_P08	0.625663	BRRI dhan28	0.940465	TK RED 35-799::IRGC 38535-1	Bangladesh	aro	2015	3151022	Khulna	22.6302	89.6539	C	No
Sadamota_P01	0.624648	BRRI dhan28	0.927553	TK RED 35-799::IRGC 38535-1	Bangladesh	aro	2015	3111012	Khulna	22.6505	89.7052	C	No
Sadamota_P10	0.624433	Swarna_Sub1	0.939048	TK RED 35-799::IRGC 38535-1	Bangladesh	aro	2015	3151041	Khulna	22.6329	89.6523	C	No
Anowersarder	0.623354	BR24	0.9259	TK RED 35-799::IRGC 38535-1	Bangladesh	aro	2015	3111043	Khulna	22.6504	89.7052	C	No
Sadamota_P04	0.623084	Swarna_Sub1	0.945556	TK RED 35-799::IRGC 38535-1	Bangladesh	aro	2015	3131032	Khulna	22.5118	89.6352	C	No
Lalmota_P01	0.622712	BRRI dhan28	0.940546	TK RED 35-799::IRGC 38535-1	Bangladesh	aro	2015	3111014	Khulna	22.6505	89.7052	C	No
Sadamota_P02	0.621437	BRRI dhan28	0.93242	TK RED 35-799::IRGC 38535-1	Bangladesh	aro	2015	3111022	Khulna	22.6505	89.7053	C	No
Sadamota_P03	0.620977	Swarna_Sub1	0.932312	TK RED 35-799::IRGC 38535-1	Bangladesh	aro	2015	3131021	Khulna	22.5107	89.6327	C	No
Sadamota_P11	0.620949	Swarna_Sub1	0.931611	TK RED 35-799::IRGC 38535-1	Bangladesh	aro	2015	3251022	Khulna	22.782	89.6351	C	No
Lalmota_P04	0.615845	Swarna_Sub1	0.940749	TK RED 35-799::IRGC 38535-1	Bangladesh	aro	2015	3161021	Khulna	22.2521	89.8325	C	No
Miniket_P04	0.935476	BRRI dhan57	0.87136	ADNY 11		ind1B	2015	4261042	Rajshahi	24.4688	89.2884	C	No
Miniket_P02	0.931975	BRRI dhan57	0.867369	ADNY 11		ind1B	2015	4261022	Rajshahi	24.4702	89.2889	C	No
Miniket_P03	0.925468	BRRI dhan57	0.878831	ADNY 11		ind1B	2015	4261032	Rajshahi	24.4693	89.2883	C	No
Miniket_P01	0.924925	BRRI dhan57	0.877797	ADNY 11		ind1B	2015	4261012	Rajshahi	24.4709	89.2899	C	No
KartishaDigha_P03	0.915203	BRRI dhan57	0.875868	ADNY 11		ind1B	2015	4261031	Rajshahi	24.4693	89.2883	C	No
Gotisailna	0.865478	BRRI dhan28	0.949072	ARC 11245::IRGC 42651-2	India	ind2	2014	514124	Rajshahi	24.6834	89.1849	T	Yes
Janja_P01	0.864746	Swarna_Sub1	0.95673	ARC 11245::IRGC 42651-2	India	ind2	2014	515112	Rajshahi	24.9521	89.575	T	Yes
Janja_P02	0.861292	Swarna_Sub1	0.955479	ARC 11245::IRGC 42651-2	India	ind2	2014	515122	Rajshahi	24.9511	89.5612	T	Yes
Ganja_P01	0.85305	Swarna_Sub1	0.911119	ARC 11245::IRGC 42651-2	India	ind2	2014	515132	Rajshahi	24.9506	89.5728	T	Yes
BRRI dhan34_P10	0.613338	LalBinni	0.969014	ARC 11571::IRGC 21487-2	India	aro	2014	524111	Rajshahi	24.2081	89.0922	C	No
Zabradighi_P01	0.755404	BRRI dhan28	0.959492	BORA DIGA::IRGC 26439-1	Bangladesh	aus	2015	4181022	Rajshahi	23.8608	89.4998	C	No
Hijoldighi_P01	0.755347	BRRI dhan28	0.959482	BORA DIGA::IRGC 26439-1	Bangladesh	aus	2015	4181012	Rajshahi	23.8635	89.5045	C	No
Unusswarna_P01	0.760356	BRRI dhan28	0.921134	BORO 70-2::IRGC 29283-1	Bangladesh	aus	2015	4161022	Rajshahi	24.0339	89.3387	C	No
Unusswarna_P02	0.7603	BRRI dhan28	0.921115	BORO 70-2::IRGC 29283-1	Bangladesh	aus	2015	4161032	Rajshahi	24.037	89.3363	C	No
BR11_P26	0.917933	BRRI dhan33	0.935044	BR 52-87-1::IRGC 36849-2	India	ind1B	2015	4211041	Rajshahi	24.3457	89.6602	C	No
BR11_P21	0.863952	BR16	0.916431	CAUVERY::IRGC 45255-1	India	indx	2015	4161011	Rajshahi	24.0345	89.3377	C	No
BRRI dhan49_P30	0.863657	BR16	0.915939	CAUVERY::IRGC 45255-1	India	indx	2015	3231041	Rajshahi			C	No
Sailkumur	0.870216	Swarna_Sub1	0.921982	GOCHIAGARI::IRGC 37086-2	Bangladesh	ind2	2014	514122	Rajshahi	25.7652	88.7861	T	Yes
SADASANLE	0.862257	Swarna_Sub1	0.899172	GOCHIAGARI::IRGC 37086-2	Bangladesh	ind2	2015	4251041	Rajshahi	24.4709	89.2898	C	No
Dholdighi_P02	0.757086	BRRI dhan28	0.976817	HIJOL DIGA::IRGC 31655-1	Bangladesh	aus	2015	4181041	Rajshahi	23.8608	89.5001	C	No
Hijoldighi_P03	0.757083	BRRI dhan28	0.976712	HIJOL DIGA::IRGC 31655-1	Bangladesh	aus	2015	4181042	Rajshahi	23.8608	89.5001	C	No
Zabradighi_P03	0.756057	BRRI dhan28	0.97648	HIJOL DIGA::IRGC 31655-1	Bangladesh	aus	2015	4181043	Rajshahi	23.8608	89.5001	C	No
Dighi_P04	0.755952	BRRI dhan46	0.957837	HIJOL DIGA::IRGC 31655-1	Bangladesh	aus	2015	4131021	Rajshahi	23.4056	89.0502	C	No
Hijoldighi_P02	0.755874	BRRI dhan28	0.976163	HIJOL DIGA::IRGC 31655-1	Bangladesh	aus	2015	4181032	Rajshahi	23.8623	89.4998	C	No
KartishaDigha_P01	0.753516	BRRI dhan46	0.953799	HIJOL DIGA::IRGC 31655-1	Bangladesh	aus	2015	4261011	Rajshahi	24.4709	89.2899	C	No
Dholdighi_P01	0.748597	BRRI dhan28	0.945817	HIJOL DIGA::IRGC 31655-1	Bangladesh	aus	2015	4181011	Rajshahi	23.8635	89.5045	C	No
GutiSwarna_P59	0.917281	BR10	0.937319	IRGA 346-111-2-1F::IRGC 117341-1	Colombia	indx	2014	511132	Rajshahi	26.1231	88.2635	C	No
Zabradighi_P02	0.914263	Swarna_Sub1	0.928037	IRGA 346-111-2-1F::IRGC 117341-1	Colombia	indx	2015	4181031	Rajshahi	23.8623	89.4998	C	No
Kalijira_P20	0.610759	BRRI dhan28	0.925532	JC 157	India	aro	2015	4211013	Rajshahi	24.3459	89.6604	C	No
Dighi_P06	0.76032	BRRI dhan28	0.954151	JHUL DIGA::IRGC 26478-1	Bangladesh	aus	2015	4171032	Rajshahi	24.1105	89.539	T	Yes
Sorsori_P06	0.756278	BRRI dhan28	0.967247	JHUL DIGA::IRGC 26478-1	Bangladesh	aus	2015	4171011	Rajshahi	24.1123	89.5393	C	No
Sorsori_P08	0.756278	BRRI dhan28	0.967247	JHUL DIGA::IRGC 26478-1	Bangladesh	aus	2015	4171031	Rajshahi	24.1105	89.539	C	No
KartishaDigha_P02	0.755116	BRRI dhan28	0.955128	JHUL DIGA::IRGC 26478-1	Bangladesh	aus	2015	4261021	Rajshahi	24.4702	89.2889	C	No
Sorsori_P09	0.752937	BRRI dhan28	0.959242	JHUL DIGA::IRGC 26478-1	Bangladesh	aus	2015	4171041	Rajshahi	24.1122	89.5391	C	No
Sorsori_P02	0.752359	BRRI dhan28	0.961557	JHUL DIGA::IRGC 26478-1	Bangladesh	aus	2015	4141042	Rajshahi	24.1255	89.3269	T	Yes
KartishaDigha_P04	0.752189	BRRI dhan28	0.962658	JHUL DIGA::IRGC 26478-1	Bangladesh	aus	2015	4261041	Rajshahi	24.4688	89.2884	C	No
Dighi_P01	0.751642	BRRI dhan28	0.96132	JHUL DIGA::IRGC 26478-1	Bangladesh	aus	2015	4121012	Rajshahi	23.571	89.3751	C	No
Dighi_P02	0.751526	BRRI dhan28	0.96142	JHUL DIGA::IRGC 26478-1	Bangladesh	aus	2015	4121022	Rajshahi	23.9535	89.6307	C	No
Sorsori_P03	0.751414	BRRI dhan28	0.959896	JHUL DIGA::IRGC 26478-1	Bangladesh	aus	2015	4151012	Rajshahi	24.113	89.4105	C	No
Sorsori_P01	0.751295	BRRI dhan28	0.959716	JHUL DIGA::IRGC 26478-1	Bangladesh	aus	2015	4131012	Rajshahi	24.2881	89.4031	C	No
Sorsori_P07	0.751116	BRRI dhan28	0.958511	JHUL DIGA::IRGC 26478-1	Bangladesh	aus	2015	4171022	Rajshahi	24.1122	89.5394	C	No
Sorsori_P05	0.751061	BRRI dhan28	0.957492	JHUL DIGA::IRGC 26478-1	Bangladesh	aus	2015	4151032	Rajshahi	24.1128	89.4105	C	No
Sorsori_P04	0.750825	BRRI dhan28	0.957492	JHUL DIGA::IRGC 26478-1	Bangladesh	aus	2015	4151022	Rajshahi	24.1054	89.4146	C	No
Dighi_P07	0.750765	BRRI dhan28	0.961703	JHUL DIGA::IRGC 26478-1	Bangladesh	aus	2015	4171042	Rajshahi	24.1122	89.5391	C	No
Dighi_P05	0.749941	BRRI dhan28	0.958896	JHUL DIGA::IRGC 26478-1	Bangladesh	aus	2015	4171021	Rajshahi	24.1122	89.5394	C	No
Dighi_P03	0.748886	BRRI dhan28	0.95277	JHUL DIGA::IRGC 26478-1	Bangladesh	aus	2015	4121032	Rajshahi	23.9543	89.6278	C	No
Patjag_P02	0.748417	BRRI dhan46	0.954016	JHUL DIGA::IRGC 26478-1	Bangladesh	aus	2015	4251031	Rajshahi	24.4292	89.7024	C	No
AROMETIC	0.74765	BRRI dhan28	0.962586	JHUL DIGA::IRGC 26478-1	Bangladesh	aus	2015	4251022	Rajshahi	24.4289	89.7033	C	No
Saila_P08	0.626348	BRRI dhan28	0.982317	KEYA NUNIA::IRGC 46117-2	India	aro	2014	513143	Rajshahi	24.794	89.2828	C	No
Saila_P09	0.621536	LalBinni	0.974632	KEYA NUNIA::IRGC 46117-2	India	aro	2014	514142	Rajshahi	25.7682	88.7848	C	No
Chakon32	0.621479	LalBinni	0.974638	KEYA NUNIA::IRGC 46117-2	India	aro	2014	523112	Rajshahi	24.3493	89.1154	C	No
Saila_P03	0.621422	LalBinni	0.97465	KEYA NUNIA::IRGC 46117-2	India	aro	2014	512142	Rajshahi	24.8921	89.1183	C	No
Saila_P07	0.62139	LalBinni	0.974866	KEYA NUNIA::IRGC 46117-2	India	aro	2014	513132	Rajshahi	24.7913	89.2802	C	No
Sailna_P03	0.621009	LalBinni	0.974655	KEYA NUNIA::IRGC 46117-2	India	aro	2014	514131	Rajshahi	24.681	89.181	C	No
Sailna_P02	0.620807	LalBinni	0.973733	KEYA NUNIA::IRGC 46117-2	India	aro	2014	514111	Rajshahi	24.6834	89.184	C	No
Ranjit_P13	0.620686	LalBinni	0.974632	KEYA NUNIA::IRGC 46117-2	India	aro	2014	513141	Rajshahi	24.794	89.2828	C	No
BRRI dhan34_P09	0.620629	LalBinni	0.97465	KEYA NUNIA::IRGC 46117-2	India	aro	2014	523122	Rajshahi	24.348	89.1166	C	No
Saila_P04	0.614417	LalBinni	0.964537	KEYA NUNIA::IRGC 46117-2	India	aro	2014	512132	Rajshahi	24.8884	89.1195	C	No
GutiSwarna_P60	0.837698	Swarna_Sub1	0.849373	KONAMANI::IRGC 49806-1	India	ind2	2014	521131	Rajshahi	24.3186	88.9791	C	No
Hidi	0.824347	BRRI dhan28	0.925414	LALDIGHA::IRGC 53541-1	Bangladesh	ind2	2014	524144	Rajshahi	24.2082	89.091	C	No
Kaikee	0.822418	Swarna_Sub1	0.923616	LALDIGHA::IRGC 53541-1	Bangladesh	ind2	2014	524143	Rajshahi	24.2082	89.091	C	No
GutiSwarna_P09	0.851259	BRRI dhan28	0.917505	LUDI GOCHYA::IRGC 26504-2	Bangladesh	ind2	2015	3411042	Rajshahi	24.143	89.2295	C	No
SumanSwarna_P15	0.856317	BR16	0.935894	LUKE 3	China	ind1A	2014	534132	Rajshahi	24.3978	88.4377	C	No
Kalijira_P47	0.630435	BRRI dhan28	0.953221	MADHUWA KARIA::IRGC 16138-2	Nepal	aro	2014	523143	Rajshahi	24.3513	89.1176	C	No
Binadhan7_P33	0.944559	Binadhan7	0.927661	OM997	Vietnam	ind1B	2014	534133	Rajshahi	24.3978	88.4377	C	No
Binadhan7_P22	0.944547	Binadhan7	0.927644	OM997	Vietnam	ind1B	2014	522121	Rajshahi	24.3387	89.0762	C	No
Binadhan7_P28	0.944521	Binadhan7	0.927812	OM997	Vietnam	ind1B	2014	532124	Rajshahi	24.3371	88.7751	C	No
Ranjit_P05	0.944508	Binadhan7	0.927593	OM997	Vietnam	ind1B	2015	4231034	Rajshahi	24.4525	89.5436	C	No
Binadhan7_P19	0.943372	Binadhan7	0.926801	OM997	Vietnam	ind1B	2014	514141	Rajshahi	24.6857	89.1833	C	No
Binadhan7_P23	0.930347	Binadhan7	0.921807	OM997	Vietnam	ind1B	2014	522133	Rajshahi	24.3391	89.0762	C	No
Binadhan7_P08	0.927514	Binadhan7	0.912945	OM997	Vietnam	ind1B	2015	4141041	Rajshahi	24.1255	89.3269	C	No
Binadhan7_P34	0.925138	Binadhan7	0.923204	OM997	Vietnam	ind1B	2014	534143	Rajshahi	24.3994	88.4379	C	No
Binadhan7_P21	0.920901	Binadhan7	0.921388	OM997	Vietnam	ind1B	2014	522112	Rajshahi	24.3415	89.0758	C	No
Binadhan7_P10	0.918615	Binadhan7	0.91294	OM997	Vietnam	ind1B	2015	4161021	Rajshahi	24.0339	89.3387	C	No
Binadhan7_P20	0.905449	Binadhan7	0.905716	OM997	Vietnam	ind1B	2014	521142	Rajshahi	24.3186	88.9791	C	No
BRRI dhan34_P11	0.622824	BR24	0.960237	P 335::IRGC 69001-1	Liberia	aro	2014	524121	Rajshahi	26.2983	88.5336	C	No
Pakri_P02	0.858456	Swarna_Sub1	0.904454	PANIKELASH::IRGC 46500-2	India	ind2	2014	524132	Rajshahi	24.2085	89.0918	T	Yes
Pakri_P03	0.852818	Swarna_Sub1	0.907762	PANIKELASH::IRGC 46500-2	India	ind2	2014	524141	Rajshahi	24.2082	89.091	T	Yes
NepaliSwarna_P07	0.914223	BR11	0.928133	PATISAIL::IRGC 37562-1	Bangladesh	ind3	2014	523123	Rajshahi	24.348	89.1166	C	No
Pajam_P13	0.912846	Binadhan12	0.985919	PATISAIL::IRGC 37562-1	Bangladesh	ind3	2015	4231023	Rajshahi	24.4551	89.5445	C	No
Pajam_P29	0.908356	Binadhan12	0.996134	PATISAIL::IRGC 37562-1	Bangladesh	ind3	2014	511123	Rajshahi	24.5842	89.5532	C	No
Saila_P05	0.908356	Binadhan12	0.996016	PATISAIL::IRGC 37562-1	Bangladesh	ind3	2014	513113	Rajshahi	24.7613	89.2788	C	No
Saila_P06	0.885061	Binadhan12	0.952908	PATISAIL::IRGC 37562-1	Bangladesh	ind3	2014	513122	Rajshahi	24.7909	89.2791	C	No
Pajam_P31	0.885008	Binadhan12	0.952886	PATISAIL::IRGC 37562-1	Bangladesh	ind3	2014	513123	Rajshahi	24.7909	89.2791	C	No
Bolanga_P02	0.878043	Binadhan12	0.902171	PATISAIL::IRGC 37562-1	Bangladesh	ind3	2015	4121031	Rajshahi	23.9543	89.6278	C	No
KALOSANLE	0.877896	Binadhan12	0.905587	PATISAIL::IRGC 37562-1	Bangladesh	ind3	2015	4251042	Rajshahi	24.4709	89.2898	C	No
Bhawali_P01	0.877083	Binadhan12	0.903747	PATISAIL::IRGC 37562-1	Bangladesh	ind3	2015	4131022	Rajshahi	24.2897	89.4027	C	No
Bhawali_P02	0.876595	Binadhan12	0.903447	PATISAIL::IRGC 37562-1	Bangladesh	ind3	2015	4151041	Rajshahi	24.1095	89.4124	C	No
Pajam_P33	0.874156	Binadhan12	0.926443	PATISAIL::IRGC 37562-1	Bangladesh	ind3	2014	513142	Rajshahi	24.794	89.2828	C	No
Bolanga_P01	0.872368	Swarna_Sub1	0.89601	PATISAIL::IRGC 37562-1	Bangladesh	ind3	2015	4121021	Rajshahi	23.9535	89.6307	C	No
LalSwarna_P09	0.868879	Binadhan12	0.918178	PATISAIL::IRGC 37562-1	Bangladesh	ind3	2014	521111	Rajshahi	24.3231	88.9806	C	No
Ranjit_P12	0.852784	Swarna_Sub1	0.918294	PUILLIPINA KATARI::IRGC 77293-1	Bangladesh	ind2	2014	513121	Rajshahi	24.7909	89.2791	C	No
GutiSwarna_P67	0.94796	BR11_Sub1	0.944536	SADA RUPA::IRGC 77299-1	Bangladesh	ind1B	2014	523121	Rajshahi	24.3495	89.1182	C	No
BR11_P29	0.759472	LalBinni	0.956083	SUNGA WALA::IRGC 26802-1	Bangladesh	aus	2015	4241011	Rajshahi	24.2263	89.5836	T	Yes
GutiSwarna_P15	0.621603	BRRI dhan28	0.950376	TK DEEP STRAW 34-786::IRGC 38522-1	Bangladesh	aro	2015	4211011	Rajshahi	22.5789	89.1324	C	No
BR11_P25	0.969947	BR11	0.949343	UPRH 265::IRGC 61689-1	India	indx	2015	4211032	Rajshahi	24.3459	89.6606	C	No
BR11_P28	0.966818	BR11	0.951133	UPRH 265::IRGC 61689-1	India	indx	2015	4221021	Rajshahi	24.6071	89.6471	C	No
BR11_P31	0.927948	BR11	0.917546	UPRH 265::IRGC 61689-1	India	indx	2015	4241031	Rajshahi	24.2439	89.5696	C	No
BRRI dhan49_P29	0.468274	Binadhan7	0.473645	WAS 63-22-5-9-10-1::C1	Senegal	ind1B	2015	3231021	Rajshahi	24.6071	89.6471	T	Yes
Mukta_P01	0.851173	BRRI dhan39	0.886018	ANLINGWUBAILI::IRGC 93363-1	China	ind1B	2014	142111	Rangpur	22.4999	92.338	C	No
Mukta_P02	0.851173	BRRI dhan39	0.886018	ANLINGWUBAILI::IRGC 93363-1	China	ind1B	2014	142124	Rangpur	22.4993	92.338	C	No
Kalijira_P42	0.620503	BRRI dhan28	0.892824	ARC 10296::IRGC 12421-2	India	aro	2014	143123	Rangpur	22.4975	90.0882	C	No
SakkhorKhana_P02	0.617654	BRRI dhan28	0.891784	ARC 10296::IRGC 12421-2	India	aro	2014	143113	Rangpur	22.3912	90.1177	C	No
Jiradhan34_P02	0.865153	Swarna_Sub1	0.944763	ARC 11245::IRGC 42651-2	India	ind2	2015	5141022	Rangpur	23.121	90.8585	T	Yes
Binadhan7_P15	0.855123	BRRI dhan28	0.892746	ARC 11245::IRGC 42651-2	India	ind2	2014	141123	Rangpur	22.3916	90.1169	T	Yes
Kalibhog_P03	0.867497	BRRI dhan46	0.924049	ARC 12180::IRGC 21965-2	India	ind2	2014	613133	Rangpur	25.9127	89.7318	C	No
Kalibhog_P01	0.860223	Swarna_Sub1	0.917661	ARC 6052::IRGC 12196-1	India	ind2	2014	613114	Rangpur	25.9122	89.7308	C	No
Beto_P01	0.83066	BRRI dhan46	0.908917	ARC 7236::IRGC 12335-1	India	ind2	2014	615122	Rangpur	25.5727	89.8524	C	No
Nakhusimota_P01	0.856147	BRRI dhan28	0.874425	BAANYALOJOPOIHUN::IRGC 7928-2	Sierra Leone	ind2	2014	141114	Rangpur	22.5762	92.1061	C	No
Dudhkolom_P10	0.843313	BRRI dhan28	0.905042	BLACK 28-564::IRGC 37815-2	Bangladesh	ind2	2014	143142	Rangpur	22.5006	90.0903	C	No
Moulata_P08	0.842393	BRRI dhan28	0.906517	BLACK 28-564::IRGC 37815-2	Bangladesh	ind2	2014	143124	Rangpur	22.4975	90.0882	C	No
Dudhkolom_P08	0.842221	BRRI dhan28	0.905442	BLACK 28-564::IRGC 37815-2	Bangladesh	ind2	2014	142144	Rangpur	22.5735	90.2311	C	No
Dudhkolom_P06	0.839379	BRRI dhan28	0.906809	BLACK 28-564::IRGC 37815-2	Bangladesh	ind2	2014	141133	Rangpur	22.3914	90.1178	C	No
Parija	0.865009	BR16	0.917675	CAUVERY::IRGC 45255-1	India	indx	2014	544142	Rangpur	25.8545	88.2431	C	No
BRRI dhan49_P32	0.863689	BR16	0.915486	CAUVERY::IRGC 45255-1	India	indx	2015	4221042	Rangpur	25.7682	88.7841	C	No
Kalijira_P41	0.612116	BRRI dhan28	0.928172	CR 44-1::IRGC 45397-1	India	aro	2014	142131	Rangpur	22.5749	90.2284	C	No
Kalijira_P40	0.607219	BRRI dhan28	0.913089	CR 44-1::IRGC 45397-1	India	aro	2014	142121	Rangpur	22.4993	92.338	C	No
BR11_P66	0.861631	BRRI dhan46	0.904375	DUDHSAR::IRGC 26609-2	Bangladesh	ind2	2014	612143	Rangpur	26.0554	89.773	C	No
20no	0.85288	BRRI dhan46	0.902683	DUDHSAR::IRGC 26609-2	Bangladesh	ind2	2014	612144	Rangpur	25.6416	89.6752	C	No
Balam_P02	0.858055	BRRI dhan28	0.902989	ECHORSAIL::IRGC 49182-1	Bangladesh	indx	2014	142133	Rangpur	22.5749	90.2284	C	No
Moulata_P07	0.849059	BRRI dhan46	0.93198	ECHORSAIL::IRGC 49182-1	Bangladesh	indx	2014	142122	Rangpur	22.4993	92.338	C	No
Moulata_P06	0.847119	BRRI dhan46	0.928911	ECHORSAIL::IRGC 49182-1	Bangladesh	indx	2014	141134	Rangpur	22.3914	90.1178	C	No
Horinmudha_P04	0.881075	SahbhagiDhan	0.950509	EX FOILAEIN (NAPUTO)::IRGC 81675-1	Mozambique	indx	2014	615121	Rangpur	25.5727	89.8524	C	No
Nayaraz_P01	0.923337	Binadhan7	0.91081	IR64A	Philippines	ind1B	2014	614114	Rangpur	25.4523	89.8206	C	No
LalSwarna_P03	0.920683	Swarna_Sub1	0.925427	IRGA 346-111-2-1F::IRGC 117341-1	Colombia	indx	2015	5251022	Rangpur	26.2728	88.3039	C	No
Swarna_P09	0.920683	Swarna_Sub1	0.925204	IRGA 346-111-2-1F::IRGC 117341-1	Colombia	indx	2015	5241021	Rangpur	26.315	88.5413	C	No
Gongavaroyi	0.920664	Swarna_Sub1	0.926336	IRGA 346-111-2-1F::IRGC 117341-1	Colombia	indx	2015	5211042	Rangpur	26.208	88.4431	C	No
panpataswarna_P02	0.920664	Swarna_Sub1	0.925391	IRGA 346-111-2-1F::IRGC 117341-1	Colombia	indx	2015	5221022	Rangpur	26.215	88.5877	C	No
panpataswarna_P05	0.920646	Swarna_Sub1	0.925391	IRGA 346-111-2-1F::IRGC 117341-1	Colombia	indx	2015	5251032	Rangpur	26.2656	88.304	C	No
SumanSwarna_P19	0.920628	Swarna_Sub1	0.925355	IRGA 346-111-2-1F::IRGC 117341-1	Colombia	indx	2014	542142	Rangpur	25.821	88.1389	C	No
Ranjana	0.920609	Swarna_Sub1	0.925494	IRGA 346-111-2-1F::IRGC 117341-1	Colombia	indx	2015	5231022	Rangpur	26.1218	88.4137	C	No
BRRI dhan32_P07	0.920415	Swarna_Sub1	0.925217	IRGA 346-111-2-1F::IRGC 117341-1	Colombia	indx	2014	613132	Rangpur	25.9116	89.7309	C	No
GutiSwarna_P74	0.917742	BR10	0.938148	IRGA 346-111-2-1F::IRGC 117341-1	Colombia	indx	2014	543112	Rangpur	25.8035	88.3653	C	No
Swarna_P14	0.916839	BR10	0.936837	IRGA 346-111-2-1F::IRGC 117341-1	Colombia	indx	2014	541121	Rangpur	26.1599	88.312	C	No
GutiSwarna_P71	0.916551	BR10	0.93756	IRGA 346-111-2-1F::IRGC 117341-1	Colombia	indx	2014	541143	Rangpur	25.8044	88.3662	C	No
GutiSwarna_P79	0.916475	BR10	0.937906	IRGA 346-111-2-1F::IRGC 117341-1	Colombia	indx	2014	545122	Rangpur	26.0778	88.4745	C	No
MamunSwarna_P02	0.916456	BR10	0.937906	IRGA 346-111-2-1F::IRGC 117341-1	Colombia	indx	2015	5141044	Rangpur	25.7682	88.7841	C	No
GutiSwarna_P40	0.916437	BR10	0.937906	IRGA 346-111-2-1F::IRGC 117341-1	Colombia	indx	2015	5151011	Rangpur	25.8342	88.6606	C	No
Ranjit_P06	0.904206	BR10	0.937847	IRGA 346-111-2-1F::IRGC 117341-1	Colombia	indx	2015	5231021	Rangpur	26.1218	88.4137	C	No
Swarna_Sub1_P14	0.903744	BR10	0.937606	IRGA 346-111-2-1F::IRGC 117341-1	Colombia	indx	2015	5211022	Rangpur	24.1221	88.2632	C	No
Swarna_Sub1_P15	0.903722	BR10	0.937862	IRGA 346-111-2-1F::IRGC 117341-1	Colombia	indx	2015	5221014	Rangpur	26.2147	88.5877	C	No
Ranjit_P14	0.90238	BR10	0.937379	IRGA 346-111-2-1F::IRGC 117341-1	Colombia	indx	2014	545114	Rangpur	26.0723	88.4859	C	No
Philippine_P02	0.631511	BRRI dhan28	0.941939	JC 157	India	aro	2015	5151033	Rangpur	25.7483	88.7187	C	No
Kalijira_P26	0.619535	LalBinni	0.933918	JC 157	India	aro	2015	5251024	Rangpur	26.2728	88.3039	C	No
Kalijira_P21	0.618103	BRRI dhan28	0.935981	JC 157	India	aro	2015	5111012	Rangpur			C	No
Kalijira_P23	0.618075	BRRI dhan28	0.935894	JC 157	India	aro	2015	5111032	Rangpur	25.6949	88.6949	C	No
Kalijira_P22	0.617778	BRRI dhan28	0.935616	JC 157	India	aro	2015	5111022	Rangpur			C	No
Kalijira_P24	0.617481	BRRI dhan28	0.935733	JC 157	India	aro	2015	5111042	Rangpur	25.7368	88.5943	C	No
Dudhkolom_P05	0.616443	BRRI dhan28	0.936549	JC 157	India	aro	2014	141112	Rangpur	22.498	90.0932	C	No
Swarna_Sub1_P17	0.748827	BRRI dhan28	0.952866	JHUL DIGA::IRGC 26478-1	Bangladesh	aus	2015	5231023	Rangpur	26.1218	88.4137	C	No
Jiradhan_P02	0.847541	Swarna_Sub1	0.974052	KEYA NUNIA::IRGC 46117-2	India	aro	2015	5171013	Rangpur	25.3331	89.0541	C	No
Nayani_P02	0.621917	LalBinni	0.974749	KEYA NUNIA::IRGC 46117-2	India	aro	2014	545112	Rangpur	26.0723	88.4859	C	No
Nayani_P01	0.621745	LalBinni	0.974667	KEYA NUNIA::IRGC 46117-2	India	aro	2014	545121	Rangpur	26.087	88.4728	C	No
Gera_P02	0.621682	LalBinni	0.974626	KEYA NUNIA::IRGC 46117-2	India	aro	2014	542122	Rangpur	25.8219	88.1351	C	No
Gera_P01	0.621568	LalBinni	0.974655	KEYA NUNIA::IRGC 46117-2	India	aro	2014	542112	Rangpur	25.8256	88.1424	C	No
BRRI dhan34_P02	0.62145	LalBinni	0.974901	KEYA NUNIA::IRGC 46117-2	India	aro	2015	5111021	Rangpur			C	No
BRRI dhan34_P05	0.621447	LalBinni	0.974655	KEYA NUNIA::IRGC 46117-2	India	aro	2015	5151032	Rangpur	25.7483	88.7187	C	No
BRRI dhan34_P07	0.621333	LalBinni	0.974667	KEYA NUNIA::IRGC 46117-2	India	aro	2015	5161032	Rangpur	25.8341	88.6607	C	No
BRRI dhan34_P04	0.621241	LalBinni	0.974877	KEYA NUNIA::IRGC 46117-2	India	aro	2015	5111041	Rangpur	25.7368	88.5943	C	No
BRRI dhan34_P06	0.621155	LalBinni	0.974661	KEYA NUNIA::IRGC 46117-2	India	aro	2015	5151042	Rangpur	24.9521	89.575	C	No
Jiradhan_P03	0.621042	LalBinni	0.974446	KEYA NUNIA::IRGC 46117-2	India	aro	2015	5171033	Rangpur	25.3462	89.0559	C	No
BRRI dhan34_P01	0.620803	LalBinni	0.974901	KEYA NUNIA::IRGC 46117-2	India	aro	2015	5111011	Rangpur			C	No
Gera_P03	0.620597	LalBinni	0.974755	KEYA NUNIA::IRGC 46117-2	India	aro	2014	542132	Rangpur	25.8217	88.1343	C	No
Muktarshail_P02	0.841671	BRRI dhan44	0.897673	LALKA (LAL DHAN)::IRGC 64946-1	Fiji	ind2	2014	612142	Rangpur	25.6416	89.6752	C	No
BR11_P67	0.622739	LalBinni	0.932328	MADHUWA KARIA::IRGC 16138-2	Nepal	aro	2014	614131	Rangpur	25.6416	89.6752	C	No
Kalijira_P25	0.614	BRRI dhan28	0.946337	MADHUWA KARIA::IRGC 16138-2	Nepal	aro	2015	5231043	Rangpur	26.1133	88.4138	C	No
BR24_P09	0.948597	Binadhan7	0.930391	OM997	Vietnam	ind1B	2014	615141	Rangpur	25.4501	89.8156	C	No
Binadhan7_P14	0.944521	Binadhan7	0.927728	OM997	Vietnam	ind1B	2015	5251043	Rangpur	26.2732	88.3046	C	No
Binadhan7_P36	0.941535	Binadhan7	0.925095	OM997	Vietnam	ind1B	2014	545131	Rangpur	26.0778	88.4745	C	No
Binadhan11_P02	0.940262	Binadhan7	0.929909	OM997	Vietnam	ind1B	2014	615113	Rangpur	25.5696	89.8503	C	No
JotaPari	0.938931	Binadhan7	0.928843	OM997	Vietnam	ind1B	2015	5241032	Rangpur	24.2096	89.0916	C	No
BR11_P34	0.932659	Binadhan7	0.92638	OM997	Vietnam	ind1B	2015	5241022	Rangpur	26.315	88.5413	C	No
Binadhan7_P12	0.931944	Binadhan7	0.914083	OM997	Vietnam	ind1B	2015	5241042	Rangpur	26.3048	88.5353	C	No
Ajgobi_P02	0.927598	Binadhan7	0.913028	OM997	Vietnam	ind1B	2015	5231041	Rangpur	26.1133	88.4138	C	No
Binadhan7_P35	0.924452	Binadhan7	0.917536	OM997	Vietnam	ind1B	2014	543142	Rangpur	25.8035	88.3653	C	No
Binadhan7_P13	0.923551	Binadhan7	0.919636	OM997	Vietnam	ind1B	2015	5251023	Rangpur	26.2728	88.3039	C	No
SahbhagiDhan_P02	0.900995	Binadhan7	0.899787	OM997	Vietnam	ind1B	2014	544123	Rangpur	25.8581	88.2437	C	No
Binadhan7_P38	0.854348	BR11	0.929779	PAIRJAT::IRGC 37252-2	Bangladesh	ind2	2014	615112	Rangpur	25.5696	89.8503	C	No
Balam_P01	0.845645	BRRI dhan28	0.929905	PARIJAT::IRGC 37272-2	Bangladesh	indx	2014	142113	Rangpur	22.5704	90.2277	C	No
Swarna_P08	0.888657	Binadhan12	0.935879	PATISAIL::IRGC 37562-1	Bangladesh	ind3	2015	5241011	Rangpur	26.2983	88.5336	C	No
SadaGuti_P01	0.868898	Binadhan12	0.918317	PATISAIL::IRGC 37562-1	Bangladesh	ind3	2015	5221033	Rangpur	26.1305	88.3514	C	No
Sadachikon_P03	0.846064	BRRI dhan28	0.902326	PATNAI 31-675::IRGC 38145-1	Bangladesh	ind2	2014	142134	Rangpur	22.5749	90.2284	C	No
Sadachikon_P04	0.843133	Swarna_Sub1	0.900499	PATNAI 31-675::IRGC 38145-1	Bangladesh	ind2	2014	142142	Rangpur	22.5735	90.2311	C	No
Moulata_P05	0.902408	BRRI dhan28	0.965909	PATNAI 31-679::IRGC 38149-2	Bangladesh	ind2	2014	141113	Rangpur	22.498	90.0932	C	No
Jiradhan34_P01	0.855832	Swarna_Sub1	0.918693	PUILLIPINA KATARI::IRGC 77293-1	Bangladesh	ind2	2015	5141012	Rangpur	25.7681	88.7847	C	No
Philippine_P01	0.85217	Swarna_Sub1	0.981728	PUILLIPINA KATARI::IRGC 77293-1	Bangladesh	ind2	2015	5151022	Rangpur	25.7481	88.7173	C	No
Dudhkolom_P09	0.846002	Swarna_Sub1	0.931941	SADAJIRA (DEEP STRAW) 16-194::IRGC 38251-2	Bangladesh	indx	2014	143132	Rangpur	22.5012	90.0854	C	No
Sadachikon_P02	0.845169	BRRI dhan28	0.90151	SADAJIRA (DEEP STRAW) 16-194::IRGC 38251-2	Bangladesh	indx	2014	142114	Rangpur	22.4999	92.338	C	No
Mothamota_P06	0.892623	BRRI dhan28	0.950485	SR 26 B::IRGC 10803-2	India	ind2	2014	141111	Rangpur	22.498	90.0932	C	No
Swarna_P11	0.850046	Swarna_Sub1	0.861341	SUNGA WALA::IRGC 26802-1	Bangladesh	aus	2015	5241041	Rangpur	26.3048	88.5353	C	No
Horinmudha_P01	0.763756	Swarna_Sub1	0.956696	SUNGA WALA::IRGC 26802-1	Bangladesh	aus	2014	614122	Rangpur	25.4498	89.8147	T	Yes
Kalibhog_P04	0.761481	LalBinni	0.96	SUNGA WALA::IRGC 26802-1	Bangladesh	aus	2014	614123	Rangpur	25.4498	89.8147	T	Yes
BRRI dhan49_P48	0.760844	Swarna_Sub1	0.955155	SUNGA WALA::IRGC 26802-1	Bangladesh	aus	2014	614121	Rangpur	25.4498	89.8147	T	Yes
Muktarshail_P01	0.760304	BRRI dhan28	0.959117	SUNGA WALA::IRGC 26802-1	Bangladesh	aus	2014	612122	Rangpur	25.6408	89.6738	C	No
Kalijira_P48	0.7577	LalBinni	0.953151	SUNGA WALA::IRGC 26802-1	Bangladesh	aus	2014	615124	Rangpur	25.5727	89.8524	T	Yes
Swarna_P06	0.756149	LalBinni	0.958725	SUNGA WALA::IRGC 26802-1	Bangladesh	aus	2015	5221032	Rangpur	26.1305	88.3514	C	No
Kalibhog_P02	0.755155	BRRI dhan28	0.961566	SUNGA WALA::IRGC 26802-1	Bangladesh	aus	2014	613123	Rangpur	25.9116	89.7309	C	No
Kachamota_P05	0.631228	Swarna_Sub1	0.938026	TK DEEP STRAW 34-786::IRGC 38522-1	Bangladesh	aro	2014	143143	Rangpur	22.5006	90.0903	C	No
Lalmota_P14	0.630687	Swarna_Sub1	0.957457	TK DEEP STRAW 34-786::IRGC 38522-1	Bangladesh	aro	2014	143131	Rangpur	22.5012	90.0854	C	No
Lokma_P03	0.629825	Swarna_Sub1	0.940922	TK DEEP STRAW 34-786::IRGC 38522-1	Bangladesh	aro	2014	143134	Rangpur	22.5012	90.0854	C	No
Nakhusimota_P04	0.629202	Swarna_Sub1	0.941637	TK DEEP STRAW 34-786::IRGC 38522-1	Bangladesh	aro	2014	141143	Rangpur	22.3915	90.1175	C	No
Mothamota_P07	0.629066	Swarna_Sub1	0.942492	TK DEEP STRAW 34-786::IRGC 38522-1	Bangladesh	aro	2014	142123	Rangpur	22.5693	90.227	C	No
Nakhusimota_P02	0.628949	Swarna_Sub1	0.941073	TK DEEP STRAW 34-786::IRGC 38522-1	Bangladesh	aro	2014	141124	Rangpur	22.3916	90.1169	C	No
Lokma_P02	0.628915	Swarna_Sub1	0.940337	TK DEEP STRAW 34-786::IRGC 38522-1	Bangladesh	aro	2014	143114	Rangpur	22.3912	90.1177	C	No
Kachamota_P04	0.628541	Swarna_Sub1	0.940206	TK DEEP STRAW 34-786::IRGC 38522-1	Bangladesh	aro	2014	143112	Rangpur	22.3912	90.1177	C	No
Sadamota_P24	0.624648	BRRI dhan28	0.94265	TK DEEP STRAW 34-786::IRGC 38522-1	Bangladesh	aro	2014	143122	Rangpur	22.4975	90.0882	C	No
Kachamota_P02	0.622858	Swarna_Sub1	0.947897	TK DEEP STRAW 34-786::IRGC 38522-1	Bangladesh	aro	2014	141142	Rangpur	22.3915	90.1175	C	No
Mothamota_P09	0.622006	BRRI dhan28	0.939696	TK DEEP STRAW 34-786::IRGC 38522-1	Bangladesh	aro	2014	143141	Rangpur	22.5006	90.0903	C	No
Komlamota	0.620958	Binadhan12	0.9556	TK DEEP STRAW 34-786::IRGC 38522-1	Bangladesh	aro	2014	142112	Rangpur	22.4999	92.338	C	No
Lalmota_P13	0.620913	BRRI dhan28	0.952202	TK DEEP STRAW 34-786::IRGC 38522-1	Bangladesh	aro	2014	143111	Rangpur	22.3912	90.1177	C	No
Mothamota_P08	0.618974	Swarna_Sub1	0.95991	TK DEEP STRAW 34-786::IRGC 38522-1	Bangladesh	aro	2014	142141	Rangpur	22.5735	90.2311	C	No
Nakhusimota_P03	0.618628	Swarna_Sub1	0.960981	TK DEEP STRAW 34-786::IRGC 38522-1	Bangladesh	aro	2014	141132	Rangpur	22.3914	90.1178	C	No
Sadamota_P23	0.618088	Swarna_Sub1	0.960892	TK DEEP STRAW 34-786::IRGC 38522-1	Bangladesh	aro	2014	141131	Rangpur	22.3914	90.1178	C	No
Kachamota_P03	0.617917	BRRI dhan28	0.958372	TK DEEP STRAW 34-786::IRGC 38522-1	Bangladesh	aro	2014	142132	Rangpur	22.5749	90.2284	C	No
Sadamota_P25	0.617261	BRRI dhan28	0.951157	TK DEEP STRAW 34-786::IRGC 38522-1	Bangladesh	aro	2014	143144	Rangpur	22.5006	90.0903	C	No
Kachamota_P01	0.615339	Swarna_Sub1	0.948239	TK DEEP STRAW 34-786::IRGC 38522-1	Bangladesh	aro	2014	141122	Rangpur	22.3916	90.1169	C	No
Panpata_P01	0.927583	BR11	0.909059	UPRH 265::IRGC 61689-1	India	indx	2014	541132	Rangpur	26.1567	88.3148	C	No

## Sheet: Sheet I
Bangladesh modern varieties distribution per breedernamed by farmers based on DNA fingerprint (The most popular varieties aming the identified BMV are highlighted in yellow)
The most popular varieties among the identified BMVs using DNA fingerprinting
Bangladesh breeders’ reference seeds	Farmers’ identification	Total Number of Farmer`s samples
BR10 (13)	Binadhan7	3
	BR10	3
	BR11_Sub1	1
	BRRI dhan49	1
	Chapshail	1
	Nagpechi	1
	Polauerdhan	1
	Swarna_Sub1	1
	Unknown	1
BR11 (53)	Aryal	1
	Binadhan11	1
	Binni	1
	BR11	25
	BR11_Sub1	3
	BR23	1
	BRRI dhan40	7
	BRRI dhan41	1
	Guti Swarna	2
	Kajalshail	1
	Patjag	1
	SonaliPayjam_P12	1
	Sugondhi	1
	Swarna_Sub1	6
	Unknown	1
BR11 (Sub1) (61)	Binadhan7	1
	BR10	1
	BR11	7
	BR11_Sub1	36
	BR22	3
	BRRI dhan44	2
	BRRI dhan49	1
	Holdagota	1
	Horidhan	3
	Kalijira	1
	Ratna	2
	Swarna_Sub1	3
BR23 (19)	BR10	4
	BRRI dhan28	2
	BRRI dhan29	1
	BRRI dhan30	6
	BRRI dhan49	2
	Jotabalam	1
	Karenjal	1
	Ranjona	1
	Ratuel	1
BRRI dhan28 (10)	BR22	1
	BR23	8
	Swarna_Sub1	1
BRRI dhan29 (2)	BR10	1
	BRRI dhan30	1
BRRI dhan32 (10)	Babuswarna	1
	Binadhan7	1
	BRRI dhan33	7
	Guti Swarna	1
BRRI dhan33 (3)	BRRI dhan32	3
BRRI dhan39 (6)	Binadhan7	1
	BinniDhan	1
	BR11	1
	BRRI dhan39	2
	Chokkapanja	1
BRRI dhan40 (3)	Begunbichi	1
	BRRI dhan40	1
	BRRI dhan44	1
BRRI dhan44 (2)	BR11	1
	BRRI dhan44	1
BRRI dhan46 (12)	BR11	1
	BRRI dhan46	4
	Chokkapanja	1
	Kalijira	2
	Moulata	2
	Sonalipanja	1
	Swarna_Sub1	1
BRRI dhan48 (2)	Balam	1
	BRRI dhan30	1
BRRI dhan49 (35)	Betichikon	1
	BR11	3
	BRRI dhan28	1
	BRRI dhan30	1
	BRRI dhan49	26
	Guti Swarna	2
	Swarna_Sub1	1
Swarna_Sub1 (16)	Binadhan7	4
	BR11_Sub1	4
	BR22	1
	Swarna_Sub1	7
	Total	16

[truncated: 1 more sheets: Sheet J]
