# Supplementary material for: DNA fingerprinting at farm level maps rice biodiversity across Bangladesh and reveals regional varietal preferences
Source: Sci Rep. 2018 Oct 8;8:14920. doi: 10.1038/s41598-018-33080-z (PMC6175857; doi:10.1038/s41598-018-33080-z)
Supplement: Supplementary file 2 — Supplementary raw_data [file 41598_2018_33080_MOESM2_ESM.xlsx]

## Sheet: Survey data
Sample name	Sub1_yes	seed_id	Division_ID	District_ID	Thana_ID	Village_ID	Household_number	HH_ID	year	Country	Latitude_1	Longitude_1	Accuracy_1	Latitude_2	Longitude_2	Division_name
20no	No	612144	6	2	2	1	30	602020130	2014	BD	25.6416	89.6752	4	25.6418	89.6753	Rangpur
Ajgobi_P01	No	5221042	5	2	2	1	15	502020115	2015	BD	26.1306	88.3515	5	26.1305	88.3514	Rangpur
Ajgobi_P02	No	5231041	5	2	3	1	14	502030113	2015	BD	26.1133	88.4138	5.1	26.1134	88.4139	Rangpur
Ajgobiswarna	No	5231031	5	2	3	1	20	502030120	2015	BD	26.1158	88.4128	5	26.1157	88.4128	Rangpur
Aloi	Yes	2251022	2	2	5	1	31	202050131	2015	BD	24.8561	89.6967	7.1	24.8561	89.6947	Dhaka
Amshail_P01	No	2321012	2	3	2	1	7	203020107	2015	BD	23.748	90.0149	7	23.7479	90.015	Dhaka
Amshail_P02	No	2321042	2	3	2	1	29	203020129	2015	BD	23.7499	90.0153	7	23.7498	90.0152	Dhaka
Amshail_P03	No	2331011	2	3	3	1	19	203030119	2015	BD	23.7463	90.0548	6	23.7463	90.0548	Dhaka
Amshail_P04	No	2331031	2	3	3	1	43	203030143	2015	BD	23.7455	90.0498	7	23.7455	90.0497	Dhaka
Amshail_P05	No	2341012	2	3	4	1	1	203040101	2015	BD	23.9922	90.0424	7	23.9922	90.0424	Dhaka
Amshail_P06	No	2341022	2	3	4	1	42	203040142	2015	BD	23.9904	90.0405	7	23.9903	90.0407	Dhaka
Amshail_P07	No	2351012	2	3	5	1	49	203050149	2015	BD	23.7827	90.1014	7	23.7827	90.1014	Dhaka
Amshail_P08	No	2351032	2	3	5	1	29	203050129	2015	BD	23.7784	90.1018	7	23.7785	90.1018	Dhaka
Anowersarder	No	3111043	3	1	1	1	6	301010106	2015	BD	22.6504	89.7052	7	22.6504	89.7052	Khulna
Araimassa	No	1421011	1	4	2	1	35	104020135	2015	BD	22.4991	92.3381	6	22.4991	92.3381	Chittagong
Arghora	No	153121	1	5	1	1	15	105010115	2014	BD	22.6661	90.0912	17	22.6661	90.0912	Barisal
AROMETIC	No	4251022	4	2	5	1	22	402050122	2015	BD	24.4289	89.7033	6	24.4289	89.7033	Rajshahi
Aryal	No	2211032	2	2	1	1	37	202010137	2015	BD	25.1742	89.8765	7.2	25.1742	89.8765	Dhaka
AshinaKaiha_P02	No	311141	3	1	1	1	4	301010103	2014	BD	23.9876	89.7767	7	23.9877	89.7767	Dhaka
Atashail_P01	No	2121021	2	1	2	1	35	201020135	2015	BD	23.0903	90.6779	12	23.0903	90.678	Dhaka
Babuswarna_P01	No	3311021	3	3	1	1	35	303010135	2015	BD	23.8849	88.8283	6.4	23.8851	88.8283	Khulna
Babuswarna_P02	No	411143	4	1	1	1	4	401010102	2014	BD	23.5421	89.2171	4	23.5421	89.2174	Khulna
Babuswarna_P03	No	412112	4	1	2	1	1	401020101	2014	BD	23.4423	89.1461	4	23.4423	89.1462	Khulna
Babuswarna_P04	No	412121	4	1	2	1	2	401020106	2014	BD	23.4412	89.146	5	23.4412	89.146	Khulna
Babuswarna_P05	No	412131	4	1	2	1	3	401020129	2014	BD	23.4414	89.1461	5	23.4414	89.1462	Khulna
Babuswarna_P06	No	413111	4	1	3	1	1	401030125	2014	BD	23.4038	89.0502	4	23.4038	89.0502	Khulna
Babuswarna_P07	No	413134	4	1	3	1	3	401030114	2014	BD	23.3973	89.0513	6	23.3973	89.0513	Khulna
Babuswarna_P08	No	413141	4	1	3	1	4	101020110	2014	BD	22.2955	90.0738	17	22.2954	90.0738	Khulna
Babuswarna_P09	No	414121	4	1	4	1	2	401040113	2014	BD	23.3572	88.7942	5	23.3572	88.7942	Khulna
Babuswarna_P10	No	414132	4	1	4	1	3	401040116	2014	BD	23.3573	88.794	4	23.3573	88.7941	Khulna
Babuswarna_P11	No	414142	4	1	4	1	4	401040122	2014	BD	23.3568	88.7934	4	23.3568	88.7934	Khulna
Balam_P01	No	142113	6	1	2	1	1	104020101	2014	BD	22.5704	90.2277	21	22.5703	90.2277	Rangpur
Balam_P02	No	142133	6	1	2	1	19	104020119	2014	BD	22.5749	90.2284	19	22.5749	90.2285	Rangpur
Balam_P03	No	153131	1	5	1	1	20	105010120	2014	BD	22.6584	90.094	17	22.6584	90.094	Barisal
Balam_P04	No	152122	1	5	3	1	7	105030107	2014	BD	22.7113	89.9299	12	22.7113	89.93	Barisal
Balam_P05	No	152133	1	5	3	1	20	105030120	2014	BD	22.7084	89.9276	17	22.7084	89.9276	Barisal
Balam_P06	No	222112	2	2	2	1	6	202020106	2014	BD	22.4316	91.838	18	22.4316	91.8379	Chittagong
Balam_P07	No	223123	2	2	3	1	9	202030109	2014	BD	25.0818	89.7625	7	25.0819	89.7625	Chittagong
Balam_P08	No	223134	2	2	3	1	15	202030115	2014	BD	22.8165	91.5433	16	22.8167	91.5433	Chittagong
Balam_P09	No	228131	2	2	8	1	36	202080136	2014	BD	22.6476	91.6374	15	22.6477	91.6375	Chittagong
Baroti_P01	No	545142	6	1	5	1	5	601050105	2014	BD	26.0774	88.4759	4	26.0774	88.4758	Rangpur
Baroti_P02	No	545133	6	1	5	1	26	601050126	2014	BD	26.0778	88.4745	40	26.0778	88.4744	Rangpur
Bashful_P01	No	153114	1	5	1	1	13	105010113	2014	BD	22.6661	90.0912	18	22.6661	90.0912	Barisal
Bashful_P02	No	153143	1	5	1	1	38	105010138	2014	BD	22.6584	90.091	16	22.6584	90.091	Barisal
Baunkhir_P01	No	151124	1	5	2	1	17	105020117	2014	BD	22.4747	90.0811	20	22.4747	90.0812	Barisal
Baunkhir_P02	No	151134	1	5	2	1	31	105020131	2014	BD	22.4722	90.0822	16	22.4722	90.0821	Barisal
Baunkhir_P03	No	151144	1	5	2	1	43	105020143	2014	BD	22.4716	90.0834	16	22.4717	90.0834	Barisal
Begunbichi	No	2241032	2	2	4	1	5	202040105	2015	BD	24.8085	90.139	7	24.8086	90.1389	Dhaka
Behtidhan	No	114134	1	1	4	1	21	101040121	2014	BD	22.1828	89.9853	18	22.1828	89.9852	Barisal
Betichikon	No	3161043	3	1	6	1	30	301060130	2015	BD	22.2498	89.8288	6	22.2497	89.8287	Khulna
Beto_P01	No	615122	6	2	5	1	18	602050118	2014	BD	25.5727	89.8524	18	25.5729	89.8524	Rangpur
Beto_P02	No	615142	6	2	5	1	40	602050140	2014	BD	25.5743	89.8526	6	25.5742	89.8525	Rangpur
Bhawali_P01	No	4131022	4	1	3	1	17	401030117	2015	BD	24.2897	89.4027	4	24.2896	89.4028	Rajshahi
Bhawali_P02	No	4151041	4	1	5	1	37	401050137	2015	BD	24.1096	89.4124	5	24.1096	89.4124	Rajshahi
Bhowila	No	2431041	2	4	3	1	25	204030125	2015	BD	23.604	90.3559	7.7	23.604	90.3562	Dhaka
Bhushiara_P01	No	122111	1	2	2	1	9	102020109	2014	BD	22.4534	90.1828	16	22.4534	90.1828	Barisal
Bhushiara_P02	No	122122	1	2	2	1	11	102020111	2014	BD	22.4534	90.1827	16	22.4534	90.1827	Barisal
Bhushiara_P03	No	122141	1	2	2	1	23	102020123	2014	BD	21.5291	91.9457	6	21.5291	91.9456	Barisal
Bhushiara_P04	No	123111	1	2	3	1	2	102030102	2014	BD	22.4552	90.2007	16	22.4553	90.2008	Barisal
Bhushiara_P05	No	123132	1	2	3	1	7	102030107	2014	BD	22.4561	90.2003	20	22.4561	90.2003	Barisal
Bhushiara_P06	No	123141	1	2	3	1	24	102030124	2014	BD	22.4565	90.1997	14	22.4565	90.1997	Barisal
Bhushiara_P07	No	124112	1	2	4	1	1	102040101	2014	BD	21.2771	92.0863	6	21.2771	92.0863	Barisal
Bhushiara_P08	No	125111	1	2	5	1	2	102050102	2014	BD	22.5485	90.2618	17	22.5485	90.2618	Barisal
Bhushiara_P09	No	125131	1	2	5	1	43	102050143	2014	BD	22.5509	90.2628	15	22.5509	90.2628	Barisal
Bhushiara_P10	No	125141	1	2	5	1	45	102050145	2014	BD	22.5505	90.2627	15	22.5509	90.2627	Barisal
Bhushiara_P11	No	126122	1	2	6	1	4	102060104	2014	BD	22.5289	90.231	23	22.5289	90.231	Barisal
Bhushiara_P12	No	126132	1	2	6	1	6	102060106	2014	BD	22.529	90.2308	15	22.529	90.2308	Barisal
Bhushiara_P13	No	322133	3	2	2	1	38	302020138	2014	BD	22.8266	89.3366	5	22.8267	89.3366	Dhaka
Binadhan11_P01	No	135121	1	3	5	1	25	103050125	2014	BD	22.2799	90.9718	7	22.2798	90.9718	Barisal
Binadhan11_P02	No	615113	6	2	5	1	2	602050102	2014	BD	25.5696	89.8503	6	25.5695	89.8504	Rangpur
Binadhan7_P02	No	1111022	1	1	1	1	48	101010148	2015	BD	22.2097	90.3518	19	22.2096	90.3518	Chittagong
Binadhan7_P03	No	4111011	4	1	1	1	6	401010106	2015	BD	24.143	89.2295	4	24.143	89.2294	Rajshahi
Binadhan7_P04	No	4111031	4	1	1	1	50	401010150	2015	BD	23.536	89.2185	6	23.5359	89.2185	Rajshahi
Binadhan7_P05	No	4111041	4	1	1	1	35	401010134	2015	BD	24.143	89.2294	6	24.143	89.2294	Rajshahi
Binadhan7_P06	No	4141021	4	1	4	1	20	401040120	2015	BD	23.3565	88.7942	5	23.3565	88.7943	Rajshahi
Binadhan7_P07	No	4141031	4	1	4	1	37	401040137	2015	BD	24.1276	89.3276	4	24.1276	89.3276	Rajshahi
Binadhan7_P08	No	4141041	4	1	4	1	6	401040106	2015	BD	24.1255	89.3269	4	24.1255	89.327	Rajshahi
Binadhan7_P09	No	4161012	4	1	6	1	3	401060103	2015	BD	24.0345	89.3377	6	24.0344	89.3377	Rajshahi
Binadhan7_P10	No	4161021	4	1	6	1	1	401060101	2015	BD	24.0339	89.3387	5	24.0339	89.3386	Rajshahi
Binadhan7_P11	No	5231042	5	2	3	1	14	502030113	2015	BD	26.1133	88.4138	5.1	26.1134	88.4139	Rangpur
Binadhan7_P12	No	5241042	5	2	4	1	12	502040112	2015	BD	26.3048	88.5353	4	26.3049	88.5353	Rangpur
Binadhan7_P13	No	5251023	5	2	5	1	14	502050114	2015	BD	26.2728	88.3039	5	26.2727	88.3038	Rangpur
Binadhan7_P14	No	5251043	5	2	5	1	13	502050113	2015	BD	26.2732	88.3046	5	26.2733	88.3047	Rangpur
Binadhan7_P15	Yes	141123	6	1	1	1	10	104010110	2014	BD	22.3916	90.1169	14	22.3916	90.1169	Rangpur
Binadhan7_P16	No	412114	4	1	2	1	1	401020101	2014	BD	23.4423	89.1461	4	23.4423	89.1462	Khulna
Binadhan7_P17	No	412122	4	1	2	1	2	401020106	2014	BD	23.4412	89.146	5	23.4412	89.146	Khulna
Binadhan7_P18	No	412142	4	1	2	1	4	401020107	2014	BD	23.4424	89.1436	4	23.4424	89.1437	Khulna
Binadhan7_P19	No	514141	5	1	4	1	5	501040105	2014	BD	24.6857	89.1833	6	24.6857	89.1833	Rajshahi
Binadhan7_P20	No	521142	5	2	1	1	45	502010145	2014	BD	24.3186	88.9791	16	24.3187	88.979	Rajshahi
Binadhan7_P21	No	522112	5	2	2	1	1	502020101	2014	BD	24.3415	89.0758	14	24.3415	89.0757	Rajshahi
Binadhan7_P22	No	522121	5	2	2	1	25	502020125	2014	BD	24.3387	89.0762	14	24.3388	89.0762	Rajshahi
Binadhan7_P23	No	522133	5	2	2	1	39	502020139	2014	BD	24.3391	89.0762	15	24.3392	89.0761	Rajshahi
Binadhan7_P25	No	523112	5	2	3	1	11	502030111	2014	BD	24.3493	89.1153	18	24.3494	89.1153	Rajshahi
Binadhan7_P26	No	524112	5	2	4	1	7	502040107	2014	BD	24.2081	89.0922	16	24.2081	89.0922	Rajshahi
Binadhan7_P27	Yes	532113	5	3	2	1	5	503020105	2014	BD	24.338	88.7751	4	24.3382	88.775	Rajshahi
Binadhan7_P28	No	532124	5	3	2	1	16	503020116	2014	BD	24.3371	88.7751	5	24.3372	88.7751	Rajshahi
Binadhan7_P29	No	532134	5	3	2	1	41	503020141	2014	BD	24.3385	88.7763	5	24.3381	88.7763	Rajshahi
Binadhan7_P30	Yes	532143	5	3	2	1	50	503020150	2014	BD	24.3381	88.7757	4	24.3385	88.7755	Rajshahi
Binadhan7_P31	Yes	534114	5	3	4	1	11	503040111	2014	BD	24.3944	88.4399	6	24.3946	88.4399	Rajshahi
Binadhan7_P32	Yes	534123	5	3	4	1	28	503040128	2014	BD	24.3947	88.4392	4	24.3943	88.4392	Rajshahi
Binadhan7_P33	No	534133	5	3	4	1	35	503040135	2014	BD	24.3978	88.4377	5	24.3982	88.4373	Rajshahi
Binadhan7_P34	No	534143	5	3	4	1	43	503040143	2014	BD	24.3994	88.4379	5	24.3994	88.4379	Rajshahi
Binadhan7_P35	No	543142	6	1	3	1	48	601030148	2014	BD	25.8035	88.3652	17	25.8037	88.3653	Rangpur
Binadhan7_P36	No	545131	6	1	5	1	26	601050126	2014	BD	26.0778	88.4745	40	26.0778	88.4744	Rangpur
Binadhan7_P37	Yes	614112	6	2	4	1	1	602040101	2014	BD	25.4523	89.8206	18	25.4524	89.8206	Rangpur
Binadhan7_P38	No	615112	6	2	5	1	2	602050102	2014	BD	25.5696	89.8503	6	25.5695	89.8504	Rangpur
Binadhan8	No	151113	1	5	2	1	8	105020108	2014	BD	22.4727	90.0815	11	22.4727	90.0815	Barisal
Binni_P06	No	1411023	1	4	1	1	17	104010117	2015	BD	22.3896	90.1187	17	22.3896	90.1187	Chittagong
Binni_P07	No	1411041	1	4	1	1	24	104010124	2015	BD	23.1876	92.1987	6	23.1877	92.1987	Chittagong
Binni_P08	No	1441012	1	4	4	1	40	104040140	2015	BD	22.9967	92.1488	5	22.9966	92.1488	Chittagong
Binni_P10	No	1461041	1	4	6	1	15	104060115	2015	BD	22.7272	92.0798	8	22.7273	92.0797	Chittagong
BinniDhan_P01	No	153132	1	5	1	1	20	105010120	2014	BD	22.6584	90.094	17	22.6584	90.094	Barisal
BinniDhan_P02	No	221132	2	2	1	1	10	202010110	2014	BD	22.1663	91.9887	17	22.1663	91.9888	Chittagong
BinniDhan_P03	No	222142	2	2	2	1	33	202020133	2014	BD	22.4323	91.8376	15	22.4322	91.8377	Chittagong
BinniDhan_P04	No	225142	2	2	5	1	30	202050130	2014	BD	22.4562	92.0276	22	22.4562	92.0276	Chittagong
Bolanga_P01	No	4121021	4	1	2	1	50	401020123	2015	BD	23.9535	89.6307	6	23.9534	89.6308	Rajshahi
Bolanga_P02	No	4121031	4	1	2	1	27	401020137	2015	BD	23.9543	89.6278	4	23.9542	89.6279	Rajshahi
Borpata	No	1421012	1	4	2	1	35	104020135	2015	BD	22.4991	92.3381	6	22.4991	92.3381	Chittagong
Borpota	No	1421031	1	4	2	1	37	104020137	2015	BD	22.4993	92.338	6	22.4993	92.338	Chittagong
BR10_P02	No	1111032	1	1	1	1	42	101010142	2015	BD	21.6643	92.3034	6	21.6643	92.3034	Chittagong
BR10_P08	No	3151032	3	1	5	1	25	301050125	2015	BD	22.6329	89.6523	6	22.6329	89.6524	Khulna
BR10_P17	No	3241042	3	2	4	1	13	302040113	2015	BD	22.968	89.4523	7	22.9679	89.4523	Khulna
BR10_P19	No	3251021	3	2	5	1	33	302050133	2015	BD	22.782	89.6351	5.2	22.7821	89.6351	Khulna
BR10_P20	No	3251041	3	2	5	1	23	302050123	2015	BD						Khulna
BR10_P22	No	3261021	3	2	6	1	4	302060104	2015	BD	22.8366	89.6136	4.9	22.8365	89.6134	Khulna
BR10_P25	No	211142	2	1	1	1	42	201010142	2014	BD	23.0939	90.7446	13	23.094	90.7446	Chittagong
BR10_P26	Yes	212122	2	1	2	1	14	201020114	2014	BD	23.0904	90.6805	15	23.0904	90.6804	Chittagong
BR10_P27	No	212141	2	1	2	1	35	201020135	2014	BD	23.0903	90.6779	12	23.0903	90.678	Chittagong
BR10_P28	No	423132	4	2	3	1	36	402030136	2014	BD	22.6952	89.0603	3	22.695	89.0603	Khulna
BR10_P29	No	424123	4	2	4	1	16	402040116	2014	BD	22.2852	89.1385	3	22.2852	89.1386	Khulna
BR11_P01	No	1131042	1	1	3	1	35	101030135	2015	BD	22.2735	92.291	6	22.2736	92.2909	Chittagong
BR11_P02	No	1411012	1	4	1	1	42	104010142	2015	BD	22.3929	90.1162	17	22.3929	90.1162	Chittagong
BR11_P03	No	1411021	1	4	1	1	17	104010117	2015	BD	23.1867	92.1986	6	23.1868	92.1986	Chittagong
BR11_P04	No	1431022	1	4	3	1	26	104030126	2015	BD	22.5876	92.1095	5	22.5876	92.1095	Chittagong
BR11_P05	No	1441021	1	4	4	1	22	104040122	2015	BD	23.0082	92.1415	6	23.0082	92.1415	Chittagong
BR11_P06	No	1441031	1	4	4	1	41	104040141	2015	BD	23.0091	92.1415	5	23.009	92.1415	Chittagong
BR11_P07	No	1441041	1	4	4	1	15	104040115	2015	BD	22.0091	92.1415	6	22.0092	92.1415	Chittagong
BR11_P08	No	2121031	2	1	2	1	43	201020143	2015	BD	24.1895	90.3069	7	24.1895	90.307	Dhaka
BR11_P09	No	2121043	2	1	2	1	7	201020107	2015	BD	24.1889	90.3096	7	24.1888	90.3097	Dhaka
BR11_P10	Yes	3121032	3	1	2	1	34	301020134	2015	BD	22.8007	89.865	5	22.8007	89.8651	Khulna
BR11_P11	Yes	3121042	3	1	2	1	18	301020118	2015	BD	22.7988	89.8664	7	22.7988	89.8664	Khulna
BR11_P12	Yes	3151012	3	1	5	1	46	301050146	2015	BD	22.633	89.6514	7	22.6331	89.6514	Khulna
BR11_P13	Yes	3151021	3	1	5	1	43	301050143	2015	BD	22.6302	89.6539	5	22.6303	89.6539	Khulna
BR11_P14	No	3151042	3	1	5	1	8	301050108	2015	BD	22.6329	89.6523	6	22.6329	89.6524	Khulna
BR11_P15	No	3161011	3	1	6	1	32	301060132	2015	BD	22.2446	89.8326	7	22.2447	89.8326	Khulna
BR11_P16	Yes	3161031	3	1	6	1	20	301060120	2015	BD	22.2487	89.8339	6	22.2488	89.8338	Khulna
BR11_P17	No	3211031	3	2	1	1	18	302010118	2015	BD	22.9191	89.525	6	22.9192	89.5251	Khulna
BR11_P18	No	3211041	3	2	1	1	40	302010140	2015	BD	22.9188	89.5247	6	22.9189	89.5247	Khulna
BR11_P19	No	3251032	3	2	5	1	34	302050134	2015	BD	22.7819	89.6352	6	22.782	89.6352	Khulna
BR11_P20	No	3311011	3	3	1	1	23	303010123	2015	BD	23.885	88.8276	4.9	23.885	88.8278	Khulna
BR11_P21	No	4161011	4	1	6	1	3	401060103	2015	BD	24.0345	89.3377	6	24.0344	89.3377	Rajshahi
BR11_P24	No	4211022	4	2	1	1	19	402010101	2015	BD	24.3485	89.66	7	24.3484	89.66	Rajshahi
BR11_P25	No	4211032	4	2	1	1	35	402010135	2015	BD	24.3459	89.6606	5	24.3459	89.6604	Rajshahi
BR11_P26	No	4211041	4	2	1	1	46	402010146	2015	BD	24.3457	89.6602	5	24.3457	89.6602	Rajshahi
BR11_P27	No	4221012	4	2	2	1	38	402020138	2015	BD	24.6087	89.6443	5	24.6087	89.6442	Rajshahi
BR11_P28	No	4221021	4	2	2	1	46	402020146	2015	BD	24.6071	89.6471	6	24.6072	89.6472	Rajshahi
BR11_P29	Yes	4241011	4	2	4	2	33	402040222	2015	BD	24.2263	89.5836	6	24.2264	89.5833	Rajshahi
BR11_P30	No	4241021	4	2	4	2	17	402040217	2015	BD	24.2245	89.5815	4	24.2244	89.5815	Rajshahi
BR11_P31	No	4241031	4	2	4	2	28	402040128	2015	BD	24.2439	89.5696	7	24.2437	85.5697	Rajshahi
BR11_P32	No	4241041	4	2	4	2	8	402040108	2015	BD	24.2488	89.5724	7	24.2487	89.5725	Rajshahi
BR11_P33	Yes	4251011	4	2	5	1	9	402050109	2015	BD	24.2501	89.4207	6	24.2501	89.4207	Rajshahi
BR11_P34	No	5241022	5	2	4	1	35	502040135	2015	BD	26.315	88.5413	5	26.3151	88.5411	Rangpur
BR11_P36	No	112111	1	1	2	1	8	101020108	2014	BD	22.2989	90.0732	18	22.2989	90.0733	Barisal
BR11_P37	No	112122	1	1	2	1	21	101020121	2014	BD	22.2983	90.0733	16	22.2982	90.0733	Barisal
BR11_P38	No	112134	1	1	2	1	31	101020131	2014	BD	22.3007	90.0704	22	22.3007	90.0704	Barisal
BR11_P39	No	113114	1	1	3	1	6	101030106	2014	BD	22.4581	90.1843	17	22.4582	90.1843	Barisal
BR11_P40	No	113134	1	1	3	1	32	101030132	2014	BD	22.2874	92.2113	5	22.2874	92.2112	Barisal
BR11_P41	No	114122	1	1	4	1	16	101040116	2014	BD	22.1831	89.9855	19	22.1832	89.9854	Barisal
BR11_P42	No	121112	1	2	1	1	2	102010102	2014	BD	22.5795	90.1129	14	22.5795	90.1128	Barisal
BR11_P43	No	121132	1	2	1	1	21	102010121	2014	BD	22.5824	90.1141	17	22.5824	90.1141	Barisal
BR11_P44	No	121143	1	2	1	1	23	102010123	2014	BD	22.5831	90.1138	21	22.583	90.1138	Barisal
BR11_P45	No	123142	1	2	3	1	24	102030124	2014	BD	22.4565	90.1997	14	22.4565	90.1997	Barisal
BR11_P46	No	125114	1	2	5	1	2	102050102	2014	BD	22.5485	90.2618	17	22.5485	90.2618	Barisal
BR11_P47	No	125123	1	2	5	1	41	102050141	2014	BD	22.5509	90.2628	15	22.5509	90.2628	Barisal
BR11_P48	No	126121	1	2	6	1	4	102060104	2014	BD	22.5289	90.231	23	22.5289	90.231	Barisal
BR11_P49	Yes	126133	1	2	6	1	6	102060106	2014	BD	22.529	90.2308	15	22.529	90.2308	Barisal
BR11_P50	No	132133	1	3	2	1	29	103020129	2014	BD	22.5432	90.6932	7	22.5433	90.6933	Barisal
BR11_P51	No	135112	1	3	5	1	14	103050114	2014	BD	22.2877	90.9838	23	22.2876	90.7839	Barisal
BR11_P52	No	135132	1	3	5	1	36	103050136	2014	BD						Barisal
BR11_P53	Yes	135141	1	3	5	1	44	103050144	2014	BD	22.2798	90.9815	11	22.2798	90.9815	Barisal
BR11_P54	No	136111	1	3	6	1	3	103060103	2014	BD	22.3749	90.818	7	22.3749	90.8175	Barisal
BR11_P55	No	136122	1	3	6	1	6	103060106	2014	BD	22.3748	90.8185	13	22.3749	90.8175	Barisal
BR11_P56	No	136133	1	3	6	1	31	103060131	2014	BD	22.3749	90.8186	16	22.375	90.8175	Barisal
BR11_P57	No	136141	1	3	6	1	44	103060144	2014	BD	22.3748	90.8186	12	22.3747	90.8188	Barisal
BR11_P58	No	211131	2	1	1	1	10	201010110	2014	BD	24.0034	90.3984	6	24.0034	90.3984	Chittagong
BR11_P59	No	212143	2	1	2	1	35	201020135	2014	BD	23.0903	90.6779	12	23.0903	90.678	Chittagong
BR11_P60	No	224112	2	2	4	1	4	202040104	2014	BD	22.3021	91.9569	18	22.3021	91.9569	Chittagong
BR11_P61	No	224121	2	2	4	1	11	202040111	2014	BD	22.3033	91.9557	15	22.3032	91.9557	Chittagong
BR11_P62	No	511121	5	1	1	1	39	501010139	2014	BD	24.5842	89.5532	5	24.5842	89.5533	Rajshahi
BR11_P63	No	521133	5	2	1	1	36	502010136	2014	BD	24.3197	88.9726	16	24.3198	88.9725	Rajshahi
BR11_P64	No	522122	5	2	2	1	25	502020125	2014	BD	24.3387	89.0762	14	24.3388	89.0762	Rajshahi
BR11_P65	No	611112	6	2	1	1	2	602010102	2014	BD	26.061	89.7708	19	26.0611	89.7708	Rangpur
BR11_P66	No	611141	6	2	1	1	45	602010145	2014	BD	26.0553	89.773	5	26.0553	89.7732	Rangpur
BR11_P67	No	612143	6	2	2	1	30	602020130	2014	BD	25.6416	89.6752	4	25.6418	89.6753	Rangpur
BR11_P68	No	614131	6	2	4	1	37	602040137	2014	BD	25.4501	89.8156	21	25.4502	89.8157	Rangpur
BR11_Sub1_P01	Yes	2221033	2	2	2	1	21	202020121	2015	BD	25.3935	89.7913	6	25.3936	89.7913	Dhaka
BR11_Sub1_P02	Yes	2231031	2	2	3	1	10	202030110	2015	BD	25.0819	89.7625	7	25.0819	89.7625	Dhaka
BR11_Sub1_P03	Yes	2231043	2	2	3	1	25	202030125	2015	BD	25.0811	89.7564	7	25.0811	89.7564	Dhaka
BR11_Sub1_P04	No	2271021	2	2	7	1	22	202070122	2015	BD	24.7718	89.8948	5.6	24.7718	89.8948	Dhaka
BR11_Sub1_P05	Yes	3151033	3	1	5	1	25	301050125	2015	BD	22.6329	89.6523	6	22.6329	89.6524	Khulna
BR11_Sub1_P06	Yes	3151044	3	1	5	1	8	301050108	2015	BD	22.6329	89.6523	6	22.6329	89.6524	Khulna
BR11_Sub1_P07	Yes	3231022	3	2	3	1	22	302030122	2015	BD	22.6423	89.308	4	22.6423	89.308	Khulna
BR11_Sub1_P08	Yes	3231042	3	2	3	1	11	302030111	2015	BD	22.6509	89.3108	7	22.6509	89.3108	Khulna
BR11_Sub1_P09	Yes	3311032	3	3	1	1	14	303010114	2015	BD	23.8848	88.8241	6.1	23.8847	88.8238	Khulna
BR11_Sub1_P10	Yes	4211023	4	2	1	1	19	402010101	2015	BD	24.3485	89.66	7	24.3484	89.66	Rajshahi
BR11_Sub1_P11	Yes	4221032	4	2	2	1	43	402060244	2015	BD	24.4475	89.4349	4	24.4475	89.435	Rajshahi
BR11_Sub1_P12	Yes	4231013	4	2	3	1	23	402030123	2015	BD	24.4531	89.5442	6	24.453	89.5442	Rajshahi
BR11_Sub1_P13	Yes	4231033	4	2	3	1	28	402030128	2015	BD	24.4525	89.5436	6	24.4524	89.5436	Rajshahi
BR11_Sub1_P14	Yes	4241023	4	2	4	2	17	402040217	2015	BD	24.2245	89.5815	4	24.2244	89.5815	Rajshahi
BR11_Sub1_P15	Yes	4241043	4	2	4	2	8	402040108	2015	BD	24.2488	89.5724	7	24.2487	89.5725	Rajshahi
BR11_Sub1_P16	No	4251013	4	2	5	1	9	402050109	2015	BD	24.2501	89.4207	6	24.2501	89.4207	Rajshahi
BR11_Sub1_P17	Yes	4251021	4	2	5	1	22	402050122	2015	BD	24.4289	89.7033	6	24.4289	89.7033	Rajshahi
BR11_Sub1_P18	Yes	4261013	4	2	6	1	12	402060112	2015	BD	24.4709	89.2899	7	24.4708	89.2898	Rajshahi
BR11_Sub1_P19	Yes	113124	1	1	3	1	11	101030111	2014	BD	22.4586	90.1921	22	22.4585	90.1921	Barisal
BR11_Sub1_P20	Yes	122143	1	2	2	1	23	102020123	2014	BD	22.455	90.1831	12	22.455	90.1831	Barisal
BR11_Sub1_P21	No	124121	1	2	4	1	6	102040106	2014	BD	23.0405	90.1257	20	23.0405	90.1257	Barisal
BR11_Sub1_P22	Yes	124133	1	2	4	1	28	102040128	2014	BD	23.0407	90.1247	20	23.0407	90.1247	Barisal
BR11_Sub1_P23	Yes	124142	1	2	4	1	31	102040131	2014	BD	23.0404	90.1243	14	23.0405	90.1243	Barisal
BR11_Sub1_P24	No	125113	1	2	5	1	2	102050102	2014	BD	22.5485	90.2618	17	22.5485	90.2618	Barisal
BR11_Sub1_P25	No	126114	1	2	6	1	1	102060101	2014	BD	22.529	90.2308	13	22.529	90.2308	Barisal
BR11_Sub1_P26	Yes	126144	1	2	6	1	50	102060150	2014	BD	22.529	90.2308	20	22.529	90.2308	Barisal
BR11_Sub1_P27	Yes	131112	1	3	1	1	1	103010101	2014	BD	22.6878	90.6193	8	22.6876	90.6186	Barisal
BR11_Sub1_P28	Yes	131121	1	3	1	1	10	103010110	2014	BD	22.6918	90.6173	3	22.6918	90.6175	Barisal
BR11_Sub1_P29	Yes	131141	1	3	1	1	25	103010125	2014	BD	22.6831	90.6187	3	22.6825	90.6194	Barisal
BR11_Sub1_P30	Yes	132111	1	3	2	1	1	103020101	2014	BD	23.0622	90.8288	7	23.0621	90.8289	Barisal
BR11_Sub1_P31	Yes	132122	1	3	2	1	16	103020116	2014	BD	22.543	90.6913	25	22.5434	90.6913	Barisal
BR11_Sub1_P32	Yes	132132	1	3	2	1	29	103020129	2014	BD	22.5432	90.6932	7	22.5433	90.6933	Barisal
BR11_Sub1_P33	Yes	132141	1	3	2	1	41	103020141	2014	BD	22.5434	90.6886	18	22.5434	90.6887	Barisal
BR11_Sub1_P34	Yes	133111	1	3	3	1	8	103030108	2014	BD	22.1877	90.6723	40	22.1877	90.6722	Barisal
BR11_Sub1_P35	Yes	133121	1	3	3	1	19	103030119	2014	BD	22.1877	90.6723	12	22.1877	90.6722	Barisal
BR11_Sub1_P36	Yes	133132	1	3	3	1	33	103030133	2014	BD	22.1876	90.6723	15	22.1877	90.6723	Barisal
BR11_Sub1_P37	Yes	133143	1	3	3	1	48	103030148	2014	BD	22.182	90.6496	15	22.1819	90.6497	Barisal
BR11_Sub1_P38	Yes	135131	1	3	5	1	36	103050136	2014	BD						Barisal
BR11_Sub1_P39	Yes	136112	1	3	6	1	3	103060103	2014	BD	22.3749	90.818	7	22.3749	90.8175	Barisal
BR11_Sub1_P40	Yes	136123	1	3	6	1	6	103060106	2014	BD	22.3748	90.8185	13	22.3749	90.8175	Barisal
BR11_Sub1_P41	Yes	136131	1	3	6	1	31	103060131	2014	BD	22.3749	90.8186	16	22.375	90.8175	Barisal
BR11_Sub1_P42	No	136143	1	3	6	1	44	103060144	2014	BD	22.3748	90.8186	12	22.3747	90.8188	Barisal
BR11_Sub1_P43	No	2111211	2	1	1	1	6	201010106	2014	BD	23.0967	90.7458	20	23.0973	90.7458	Chittagong
BR11_Sub1_P44	No	212112	2	1	2	1	7	201020107	2014	BD	24.1889	90.3096	7	24.1888	90.3097	Chittagong
BR11_Sub1_P45	No	212133	2	1	2	1	28	201020128	2014	BD	23.0909	90.6766	17	23.0909	90.6765	Chittagong
BR11_Sub1_P46	No	212144	2	1	2	1	35	201020135	2014	BD	23.0903	90.6779	12	23.0903	90.678	Chittagong
BR11_Sub1_P47	Yes	424111	4	2	4	1	4	402040104	2014	BD	22.2854	89.1385	3	22.2854	89.1384	Khulna
BR11_Sub1_P48	Yes	424121	4	2	4	1	16	402040116	2014	BD	22.2852	89.1385	3	22.2852	89.1386	Khulna
BR11_Sub1_P49	Yes	424143	4	2	4	1	47	402040147	2014	BD	24.2484	89.5723	6	24.2485	89.5724	Khulna
BR11_Sub1_P50	Yes	521122	5	2	1	1	19	502010119	2014	BD	24.3185	88.9787	18	24.3185	88.9788	Rajshahi
BR20	No	223111	2	2	3	1	3	202030103	2014	BD	22.8172	91.5488	16	22.8169	91.5488	Chittagong
BR22_P01	No	1321031	1	3	2	1	26	103020126	2015	BD	23.0652	90.8345	7	23.0665	90.8345	Chittagong
BR22_P02	No	2111042	2	1	1	1	29	201010129	2015	BD	24.0027	90.3938	5	24.0027	90.3938	Dhaka
BR22_P03	No	123112	1	2	3	1	2	102030102	2014	BD	22.4552	90.2007	16	22.4553	90.2008	Barisal
BR22_P04	No	123121	1	2	3	1	4	102030104	2014	BD	20.5509	92.1344	5	20.551	92.1345	Barisal
BR22_P05	No	123143	1	2	3	1	24	102030124	2014	BD	22.4565	90.1997	14	22.4565	90.1997	Barisal
BR22_P06	No	125124	1	2	5	1	41	102050141	2014	BD	22.5509	90.2628	15	22.5509	90.2628	Barisal
BR22_P07	No	125144	1	2	5	1	45	102050145	2014	BD	22.5505	90.2627	15	22.5509	90.2627	Barisal
BR22_P08	No	126124	1	2	6	1	4	102060104	2014	BD	22.5289	90.231	23	22.5289	90.231	Barisal
BR22_P09	No	126134	1	2	6	1	6	102060106	2014	BD	22.529	90.2308	15	22.529	90.2308	Barisal
BR22_P10	No	126143	1	2	6	1	50	102060150	2014	BD	22.529	90.2308	20	22.529	90.2308	Barisal
BR22_P11	Yes	211111	2	1	1	1	3	201010103	2014	BD	23.0975	90.7449	23	23.0975	90.745	Chittagong
BR22_P12	Yes	211121	2	1	1	1	6	201010106	2014	BD	23.0967	90.7458	20	23.0973	90.7458	Chittagong
BR22_P13	Yes	211132	2	1	1	1	10	201010110	2014	BD	23.0938	90.744	20	23.094	90.7445	Chittagong
BR22_P14	No	211141	2	1	1	1	42	201010142	2014	BD	23.0939	90.7446	13	23.094	90.7446	Chittagong
BR22_P15	Yes	212113	2	1	2	1	7	201020107	2014	BD	23.0902	90.6785	17	23.0902	90.6786	Chittagong
BR22_P16	No	222111	2	2	2	1	6	202020106	2014	BD	25.3934	89.7915	6	25.3934	89.7916	Chittagong
BR22_P17	No	222131	2	2	2	1	16	202020116	2014	BD	22.4324	91.8369	10	22.4323	91.837	Chittagong
BR22_P18	No	222141	2	2	2	1	33	202020133	2014	BD	22.4323	91.8376	15	22.4322	91.8377	Chittagong
BR22_P19	No	224142	2	2	4	1	43	202040143	2014	BD	22.3039	91.9592	12	22.3039	91.9591	Chittagong
BR22_P20	No	227142	2	2	7	1	44	202070144	2014	BD	22.0751	92.0391	21	22.0751	92.0391	Chittagong
BR22_P21	No	228113	2	2	8	1	6	202080106	2014	BD	22.6497	91.6397	14	22.6497	91.6395	Chittagong
BR22_P22	No	228121	2	2	8	1	18	202080118	2014	BD	22.6479	91.6423	12	22.6479	91.6424	Chittagong
BR22_P23	No	228142	2	2	8	1	50	202080150	2014	BD	22.6497	91.6397	14	22.6397	91.6395	Chittagong
BR23_P02	No	1321012	1	3	2	1	43	103020143	2015	BD	23.0652	90.8338	6	23.0651	90.8337	Chittagong
BR23_P03	No	3111011	3	1	1	1	3	301010103	2015	BD	22.6505	89.7052	6	22.6505	89.7051	Khulna
BR23_P04	No	3111021	3	1	1	1	18	301010118	2015	BD	22.6505	89.7053	6	22.6504	89.7054	Khulna
BR23_P05	No	3111031	3	1	1	1	27	301010127	2015	BD	22.6469	89.7046	5	22.6486	89.7046	Khulna
BR23_P06	No	3141022	3	1	4	1	6	301040106	2015	BD	22.5805	89.9426	7	22.5805	89.9427	Khulna
BR23_P07	No	3221023	3	2	2	1	4	302020104	2015	BD	22.8222	89.3373	6	22.8223	89.3372	Khulna
BR23_P08	No	3221042	3	2	2	1	31	302020131	2015	BD	22.8251	89.3469	5	22.8251	89.3467	Khulna
BR23_P11	No	123114	1	2	3	1	2	102030102	2014	BD	22.4552	90.2007	16	22.4553	90.2008	Barisal
BR23_P12	No	123122	1	2	3	1	4	102030104	2014	BD	20.5509	92.1344	5	20.551	92.1345	Barisal
BR23_P13	No	123133	1	2	3	1	7	102030107	2014	BD	22.4561	90.2003	20	22.4561	90.2003	Barisal
BR23_P14	No	123144	1	2	3	1	24	102030124	2014	BD	22.4565	90.1997	14	22.4565	90.1997	Barisal
BR23_P15	No	133112	1	3	3	1	8	103030108	2014	BD	22.1877	90.6723	40	22.1877	90.6722	Barisal
BR23_P16	No	133122	1	3	3	1	19	103030119	2014	BD	22.1877	90.6723	12	22.1877	90.6722	Barisal
BR23_P17	No	133133	1	3	3	1	33	103030133	2014	BD	22.1876	90.6723	15	22.1877	90.6723	Barisal
BR23_P18	No	134131	1	3	4	1	29	103040129	2014	BD	22.2614	90.7161	7	22.2614	90.7158	Barisal
BR23_P19	No	134142	1	3	4	1	43	103040143	2014	BD	22.2775	90.7172	16	22.2775	90.7173	Barisal
BR23_P20	No	224111	2	2	4	1	4	202040104	2014	BD	22.3021	91.9569	18	22.3021	91.9569	Chittagong
BR24_P02	No	611121	6	2	1	1	24	602010124	2014	BD	26.0616	89.7711	20	26.6169	89.772	Rangpur
BR24_P03	No	611131	6	2	1	1	35	602010135	2014	BD	26.0606	89.7715	4	26.0606	89.7716	Rangpur
BR24_P04	No	612112	6	2	2	1	2	602020102	2014	BD	25.6933	89.6726	4	25.6933	89.6724	Rangpur
BR24_P05	No	612121	6	2	2	1	18	602020118	2014	BD	25.6408	89.6738	17	25.641	89.6737	Rangpur
BR24_P06	No	612141	6	2	2	1	30	602020130	2014	BD	25.6416	89.6752	4	25.6418	89.6753	Rangpur
BR24_P07	No	612131	6	2	2	1	47	602020147	2014	BD	25.6398	89.6746	5	25.6398	89.6744	Rangpur
BR24_P08	No	613131	6	2	3	1	34	602030134	2014	BD	25.9127	89.7318	3	25.9129	89.7319	Rangpur
BR24_P09	No	614132	6	2	4	1	37	602040137	2014	BD	25.4501	89.8156	21	25.4502	89.8157	Rangpur
BRRI dhan28_P03	No	3121021	3	1	2	1	6	301020106	2015	BD	22.7968	89.8657	4	22.7968	89.8657	Khulna
BRRI dhan28_P04	No	3121031	3	1	2	1	34	301020134	2015	BD	22.8007	89.865	5	22.8007	89.8651	Khulna
BRRI dhan28_P05	No	3251042	3	2	5	1	23	302050123	2015	BD						Khulna
BRRI dhan28_P06	No	3121011	3	1	2	1	30	301020130	2015	BD	22.7899	89.8781	5	22.7899	89.8781	Khulna
BRRI dhan28_P08	No	413112	4	1	3	1	1	401030125	2014	BD	23.4038	89.0502	4	23.4038	89.0502	Khulna
BRRI dhan29_P02	No	141121	6	1	1	1	10	104010110	2014	BD	22.3916	90.1169	14	22.3916	90.1169	Rangpur
BRRI dhan30_P01	No	3211011	3	2	1	1	15	302010115	2015	BD	22.9185	89.5243	7	22.9185	89.5243	Khulna
BRRI dhan30_P02	No	3211022	3	2	1	1	49	302010149	2015	BD	22.9199	89.5233	7	22.9199	89.5233	Khulna
BRRI dhan30_P03	No	3241012	3	2	4	1	46	302040146	2015	BD	22.968	89.4522	7	22.968	89.4523	Khulna
BRRI dhan30_P04	No	3241022	3	2	4	1	45	302040145	2015	BD	22.9676	89.4512	7	22.9675	89.4512	Khulna
BRRI dhan30_P05	No	3241032	3	2	4	1	17	302040117	2015	BD	22.9668	89.4516	7	22.9667	89.4516	Khulna
BRRI dhan30_P06	No	3241041	3	2	4	1	13	302040113	2015	BD	22.968	89.4523	7	22.9679	89.4523	Khulna
BRRI dhan30_P07	No	3251031	3	2	5	1	34	302050134	2015	BD	22.7819	89.6352	6	22.782	89.6352	Khulna
BRRI dhan30_P09	No	223133	2	2	3	1	15	202030115	2014	BD	22.8165	91.5433	16	22.8167	91.5433	Chittagong
BRRI dhan30_P10	No	228111	2	2	8	1	6	202080106	2014	BD	22.6497	91.6397	14	22.6497	91.6395	Chittagong
BRRI dhan32_P02	No	4211012	4	2	1	1	1	402010119	2015	BD	24.3459	89.6604	4	24.346	89.6604	Rajshahi
BRRI dhan32_P03	No	4231024	4	2	3	1	10	402030110	2015	BD	22.6954	89.0582	3	22.6954	89.0583	Rajshahi
BRRI dhan32_P04	No	4241042	4	2	4	2	8	402040108	2015	BD	24.2488	89.5724	7	24.2487	89.5725	Rajshahi
BRRI dhan32_P06	No	613112	6	2	3	1	2	602030102	2014	BD	25.9122	89.7308	4	25.9123	89.7309	Rangpur
BRRI dhan32_P07	No	613124	6	2	3	1	20	602030120	2014	BD	25.9116	89.7309	5	25.9117	89.7308	Rangpur
BRRI dhan33_P04	No	1231022	1	2	3	1	50	102030150	2015	BD	20.5512	92.1343	5.4	20.5513	92.1343	Chittagong
BRRI dhan33_P07	No	3311013	3	3	1	1	23	303010123	2015	BD	23.885	88.8276	4.9	23.885	88.8278	Khulna
BRRI dhan33_P08	No	3311022	3	3	1	1	35	303010135	2015	BD	23.8849	88.8283	6.4	23.8851	88.8283	Khulna
BRRI dhan33_P09	No	3311031	3	3	1	1	14	303010114	2015	BD	23.8848	88.8241	6.1	23.8847	88.8238	Khulna
BRRI dhan33_P10	No	3311041	3	3	1	1	9	303010109	2015	BD	23.885	88.828	5	23.8849	88.828	Khulna
BRRI dhan33_P12	No	425112	4	2	5	1	5	402050105	2014	BD	22.7474	89.1959	3	22.7474	89.1959	Khulna
BRRI dhan33_P13	No	425123	4	2	5	1	21	402050121	2014	BD	22.7471	89.1986	3	22.7472	89.1986	Khulna
BRRI dhan33_P14	No	425142	4	2	5	1	49	402050149	2014	BD	22.7482	89.2016	3	22.7482	89.2017	Khulna
BRRI dhan34_P01	No	5111011	5	1	1	1	50	501010150	2015	BD						Rangpur
BRRI dhan34_P02	No	5111021	5	1	1	1	19	501010119	2015	BD						Rangpur
BRRI dhan34_P03	No	5111031	5	1	1	1	43	501010143	2015	BD	25.6949	88.6949	6	25.6948	88.6948	Rangpur
BRRI dhan34_P04	No	5111041	5	1	1	1	40	501010236	2015	BD	25.7368	88.5943	5	25.7369	88.5943	Rangpur
BRRI dhan34_P05	No	5151032	5	1	5	1	41	501050141	2015	BD	25.7483	88.7187	4	25.7483	88.7187	Rangpur
BRRI dhan34_P06	No	5151042	5	1	5	1	11	501050111	2015	BD	24.9521	89.575	6	24.9521	89.575	Rangpur
BRRI dhan34_P07	No	5161032	5	1	6	1	6	501060106	2015	BD	25.8341	88.6607	6	25.8341	88.6606	Rangpur
BRRI dhan34_P09	No	523122	5	2	3	1	20	502030120	2014	BD	24.348	89.1166	15	24.3479	89.1167	Rajshahi
BRRI dhan34_P10	No	524111	5	2	4	1	7	502040107	2014	BD	24.2081	89.0922	16	24.2081	89.0922	Rajshahi
BRRI dhan34_P11	No	524121	5	2	4	1	22	502040122	2014	BD	26.2983	88.5336	4	26.2984	88.5337	Rajshahi
BRRI dhan39_P01	No	1111021	1	1	1	1	48	101010148	2015	BD	21.664	92.3036	6	21.6641	92.3036	Chittagong
BRRI dhan39_P02	No	1451012	1	4	5	1	42	104050142	2015	BD	22.7348	92.0673	6	22.7348	92.0674	Chittagong
BRRI dhan39_P03	No	1451041	1	4	5	1	40	104050140	2015	BD	22.7349	92.0674	7	22.7349	92.0674	Chittagong
BRRI dhan39_P04	No	4161041	4	1	6	1	2	401060102	2015	BD	24.0376	89.3382	5	24.0375	89.3382	Rajshahi
BRRI dhan40_P01	No	132144	1	3	2	1	41	103020141	2014	BD	23.0649	90.8332	6	23.065	90.8334	Barisal
BRRI dhan40_P02	No	134124	1	3	4	1	22	103040122	2014	BD	22.2679	90.7098	26	22.2679	90.7098	Barisal
BRRI dhan40_P03	No	134132	1	3	4	1	29	103040129	2014	BD	22.2614	90.7161	7	22.2614	90.7158	Barisal
BRRI dhan40_P04	No	135111	1	3	5	1	14	103050114	2014	BD	22.2877	90.9838	23	22.2876	90.7839	Barisal
BRRI dhan40_P05	No	135122	1	3	5	1	25	103050125	2014	BD	22.2799	90.9718	7	22.2798	90.9718	Barisal
BRRI dhan40_P06	No	136121	1	3	6	1	6	103060106	2014	BD	22.3748	90.8185	13	22.3749	90.8175	Barisal
BRRI dhan40_P07	Yes	136132	1	3	6	1	31	103060131	2014	BD	22.3749	90.8186	16	22.375	90.8175	Barisal
BRRI dhan40_P08	No	136142	1	3	6	1	44	103060144	2014	BD	22.3748	90.8186	12	22.3747	90.8188	Barisal
BRRI dhan40_P09	No	223142	2	2	3	1	30	202030130	2014	BD	22.8197	91.5456	15	22.8195	91.5454	Chittagong
BRRI dhan41_P03	No	1311012	1	3	1	1	43	103010143	2015	BD	22.9403	90.9399	6	22.9404	90.94	Chittagong
BRRI dhan41_P04	No	1311022	1	3	1	1	31	103010131	2015	BD	22.9417	90.9402	8	22.9417	90.9403	Chittagong
BRRI dhan41_P06	No	1311042	1	3	1	1	30	103010130	2015	BD	22.9398	90.9417	6	22.9398	90.9417	Chittagong
BRRI dhan41_P07	No	3161012	3	1	6	1	32	301060132	2015	BD	22.2446	89.8326	7	22.2447	89.8326	Khulna
BRRI dhan41_P08	No	3161022	3	1	6	1	49	301060149	2015	BD	22.2521	89.8325	4	22.2521	89.8324	Khulna
BRRI dhan41_P09	No	123113	1	2	3	1	2	102030102	2014	BD	22.4552	90.2007	16	22.4553	90.2008	Barisal
BRRI dhan41_P10	No	124111	1	2	4	1	1	102040101	2014	BD	23.0389	90.1262	21	23.0389	90.1262	Barisal
BRRI dhan41_P11	No	124122	1	2	4	1	6	102040106	2014	BD	23.0405	90.1257	20	23.0405	90.1257	Barisal
BRRI dhan41_P12	No	124132	1	2	4	1	28	102040128	2014	BD	23.0407	90.1247	20	23.0407	90.1247	Barisal
BRRI dhan41_P14	No	126113	1	2	6	1	1	102060101	2014	BD	22.529	90.2308	13	22.529	90.2308	Barisal
BRRI dhan42	No	1211022	1	2	1	1	36	102010136	2015	BD	21.751	92.0392	6	21.7508	92.0393	Chittagong
BRRI dhan44_P02	Yes	124134	1	2	4	1	28	102040128	2014	BD	23.0407	90.1247	20	23.0407	90.1247	Barisal
BRRI dhan44_P03	No	126111	1	2	6	1	1	102060101	2014	BD	22.529	90.2308	13	22.529	90.2308	Barisal
BRRI dhan44_P04	Yes	126141	1	2	6	1	50	102060150	2014	BD	22.529	90.2308	20	22.529	90.2308	Barisal
BRRI dhan44_P05	Yes	132131	1	3	2	1	29	103020129	2014	BD	22.5432	90.6932	7	22.5433	90.6933	Barisal
BRRI dhan44_P06	No	142143	6	1	2	1	25	104020125	2014	BD	22.4993	92.338	6	22.4993	92.3379	Rangpur
BRRI dhan44_P07	No	221112	2	2	1	1	2	202010102	2014	BD	22.167	91.9884	16	22.1671	91.9883	Chittagong
BRRI dhan44_P08	No	225111	2	2	5	1	6	202050106	2014	BD	22.457	92.0261	15	22.4569	92.0263	Chittagong
BRRI dhan44_P09	No	228122	2	2	8	1	18	202080118	2014	BD	22.6479	91.6423	12	22.6479	91.6424	Chittagong
BRRI dhan46_P01	No	111121	1	1	1	1	18	101010118	2014	BD	22.2141	90.3494	16	22.2142	90.3494	Barisal
BRRI dhan46_P02	No	227121	2	2	7	1	16	202070116	2014	BD	22.0761	92.036	23	22.0763	92.0361	Chittagong
BRRI dhan46_P03	No	227131	2	2	7	1	26	202070126	2014	BD	22.073	2.03933	20	22.0729	92.0394	Chittagong
BRRI dhan46_P04	No	227141	2	2	7	1	44	202070144	2014	BD	22.0751	92.0391	21	22.0751	92.0391	Chittagong
BRRI dhan48_P01	No	111111	1	1	1	1	4	101010104	2014	BD	21.6697	92.2956	3	21.6696	92.2955	Barisal
BRRI dhan48_P02	No	111134	1	1	1	1	32	101010132	2014	BD	22.2153	90.3488	16	22.2153	90.3488	Barisal
BRRI dhan49_P05	No	1411042	1	4	1	1	24	104010124	2015	BD	23.1876	92.1987	6	23.1877	92.1987	Chittagong
BRRI dhan49_P06	No	2111012	2	1	1	1	18	201010118	2015	BD	23.0974	90.7458	13	23.0973	90.7458	Dhaka
BRRI dhan49_P07	No	2111021	2	1	1	1	9	201010109	2015	BD	23.0944	23.0944	23	90.7464	90.7463	Dhaka
BRRI dhan49_P08	No	2111031	2	1	1	1	5	201010105	2015	BD	24.0028	90.3979	4	24.0028	90.3979	Dhaka
BRRI dhan49_P09	No	2321011	2	3	2	1	7	203020107	2015	BD	23.748	90.0149	7	23.7479	90.015	Dhaka
BRRI dhan49_P10	No	2321021	2	3	2	1	22	203020122	2015	BD						Dhaka
BRRI dhan49_P11	No	2321031	2	3	2	1	49	203020149	2015	BD	23.7501	90.0145	7	23.7502	90.0146	Dhaka
BRRI dhan49_P12	No	2321041	2	3	2	1	29	203020129	2015	BD	23.7499	90.0153	7	23.7498	90.0152	Dhaka
BRRI dhan49_P13	No	2331021	2	3	3	1	12	203030112	2015	BD	23.7483	90.0534	7	23.7484	90.0534	Dhaka
BRRI dhan49_P14	No	2331041	2	3	3	1	23	203030123	2015	BD	23.7507	90.0533	7	23.7507	90.0534	Dhaka
BRRI dhan49_P15	No	2341011	2	3	4	1	1	203040101	2015	BD	23.9922	90.0424	7	23.9922	90.0424	Dhaka
BRRI dhan49_P16	No	2341021	2	3	4	1	42	203040142	2015	BD	23.9904	90.0405	7	23.9903	90.0407	Dhaka
BRRI dhan49_P17	No	2351011	2	3	5	1	49	203050149	2015	BD	23.7827	90.1014	7	23.7827	90.1014	Dhaka
BRRI dhan49_P18	No	2351021	2	3	5	1	5	203050105	2015	BD	23.7847	90.0997	5	23.7847	90.0997	Dhaka
BRRI dhan49_P19	No	2351031	2	3	5	1	29	203050129	2015	BD	23.7784	90.1018	7	23.7785	90.1018	Dhaka
BRRI dhan49_P20	No	2351041	2	3	5	1	21	203050121	2015	BD	23.7826	90.1022	6	23.7824	90.1022	Dhaka
BRRI dhan49_P22	No	3121041	3	1	2	1	18	301020118	2015	BD	22.7988	89.8664	7	22.7988	89.8664	Khulna
BRRI dhan49_P23	No	3161013	3	1	6	1	32	301060132	2015	BD	22.2446	89.8326	7	22.2447	89.8326	Khulna
BRRI dhan49_P24	No	3161032	3	1	6	1	20	301060120	2015	BD	22.2487	89.8339	6	22.2488	89.8338	Khulna
BRRI dhan49_P25	No	3161042	3	1	6	1	30	301060130	2015	BD	22.2498	89.8288	6	22.2497	89.8287	Khulna
BRRI dhan49_P26	No	3221012	3	2	2	1	2	302020102	2015	BD	22.8212	89.3371	6	22.8214	89.3372	Khulna
BRRI dhan49_P27	No	3221032	3	2	2	1	24	302020124	2015	BD	23.0257	90.4285	17	23.0257	90.4285	Khulna
BRRI dhan49_P29	Yes	4221022	4	2	2	1	46	402020146	2015	BD	24.6071	89.6471	6	24.6072	89.6472	Rajshahi
BRRI dhan49_P30	No	4221042	4	2	2	1	45	402020145	2015	BD						Rajshahi
BRRI dhan49_P31	No	5141033	5	1	4	1	20	501040120	2015	BD	25.7679	88.7847	3	25.7679	88.7848	Rangpur
BRRI dhan49_P32	No	5141043	5	1	4	1	35	501040135	2015	BD	25.7682	88.7841	5	25.7682	88.7841	Rangpur
BRRI dhan49_P33	No	5161022	5	1	6	1	12	501060112	2015	BD	25.833	88.6609	7	25.833	88.6608	Rangpur
BRRI dhan49_P34	No	113122	1	1	3	1	11	101030111	2014	BD	22.2797	92.2933	4	22.2797	92.2933	Barisal
BRRI dhan49_P35	No	126112	1	2	6	1	1	102060101	2014	BD	22.529	90.2308	13	22.529	90.2308	Barisal
BRRI dhan49_P36	No	126142	1	2	6	1	50	102060150	2014	BD	22.529	90.2308	20	22.529	90.2308	Barisal
BRRI dhan49_P37	No	153133	1	5	1	1	20	105010120	2014	BD	22.6584	90.094	17	22.6584	90.094	Barisal
BRRI dhan49_P38	Yes	422124	4	2	2	1	19	402020119	2014	BD	22.3306	89.0099	3	22.3306	89.0099	Khulna
BRRI dhan49_P39	No	422133	4	2	2	1	30	402020130	2014	BD	24.6059	89.6442	5	24.6061	89.6444	Khulna
BRRI dhan49_P40	No	422142	4	2	2	1	44	402020144	2014	BD	22.551	89.016	3	22.551	89.016	Khulna
BRRI dhan49_P41	No	42112	4	2	4	1	4	402040104	2014	BD	22.2854	89.1385	3	22.2854	89.1384	Khulna
BRRI dhan49_P42	No	424124	4	2	4	1	16	402040116	2014	BD	22.2852	89.1385	3	22.2852	89.1386	Khulna
BRRI dhan49_P43	No	424133	4	2	4	1	33	402040133	2014	BD	22.2846	89.1378	3	22.2846	89.1378	Khulna
BRRI dhan49_P44	No	514121	5	1	4	1	22	501040122	2014	BD	24.6834	89.1849	6	24.6835	89.1829	Rajshahi
BRRI dhan49_P45	No	522132	5	2	2	1	39	502020139	2014	BD	24.3391	89.0762	15	24.3392	89.0761	Rajshahi
BRRI dhan49_P47	No	614142	6	2	4	1	50	602040150	2014	BD	25.4502	89.8147	22	25.4501	89.8149	Rangpur
BRRI dhan49_P48	Yes	614121	6	2	4	1	29	602040129	2014	BD	25.4498	89.8147	18	25.4497	89.8148	Rangpur
Chakon32	No	5231121	5	2	3	1	11	502030111	2014	BD	24.3493	89.1153	18	24.3494	89.1153	Rajshahi
Chapshail	No	3141012	3	1	4	1	37	301040137	2015	BD	22.5805	89.9426	5	22.5806	89.9426	Khulna
Chinairri	No	1421042	1	4	2	1	41	104020141	2015	BD	22.4991	92.3381	6	22.4991	92.3381	Chittagong
Chinigura_P01	No	111131	1	1	1	1	32	101010132	2014	BD	22.2153	90.3488	16	22.2153	90.3488	Barisal
Chinigura_P02	No	125122	1	2	5	1	41	102050141	2014	BD	22.5509	90.2628	15	22.5509	90.2628	Barisal
Chinigura_P03	No	225121	2	2	5	1	14	202050114	2014	BD	22.4562	92.0259	19	22.456	92.0266	Chittagong
Chiniguradhan_P02	No	1241042	1	2	4	1	7	102040107	2015	BD	21.2791	92.0854	5	21.2792	92.0854	Chittagong
Chiniguradhan_P03	No	1321011	1	3	2	1	43	103020143	2015	BD	23.0652	90.8338	6	23.0651	90.8337	Chittagong
Chiniguradhan_P04	No	1321032	1	3	2	1	26	103020126	2015	BD	23.0652	90.8345	7	23.0665	90.8345	Chittagong
Chiniguradhan_P06	No	2121032	2	1	2	1	43	201020143	2015	BD	24.1895	90.3069	7	24.1895	90.307	Dhaka
Chiniguradhan_P07	No	2121041	2	1	2	1	7	201020107	2015	BD	24.1889	90.3096	7	24.1888	90.3097	Dhaka
Chiniguradhan_P08	No	2131013	2	1	3	1	30	201030130	2015	BD	24.1762	90.477	7	24.1761	90.4769	Dhaka
Chinikanai_P01	No	423113	4	2	3	1	8	402030108	2014	BD	22.6951	89.0594	3	22.6951	89.0595	Khulna
Chinikanai_P02	No	423123	4	2	3	1	23	402030123	2014	BD	24.4531	89.5442	6	24.453	89.5442	Khulna
Chinikanai_P03	No	423134	4	2	3	1	36	402030136	2014	BD	22.6952	89.0603	3	22.695	89.0603	Khulna
Chinikanai_P04	No	432144	4	2	3	1	45	402030145	2014	BD	22.6953	89.0603	3	22.6954	89.0603	Khulna
ChiniSagor_P01	No	2261021	2	2	6	1	30	202060130	2015	BD	24.576	89.5127	5.1	24.676	89.5126	Dhaka
ChiniSagor_P02	Yes	2261033	2	2	6	1	40	202060140	2015	BD	24.5654	89.5115	5.1	24.5655	89.5115	Dhaka
ChiniSagor_P03	Yes	2261042	2	2	6	1	45	202060145	2015	BD	24.5654	89.5145	5.2	24.5654	89.5144	Dhaka
Chokkapanja_P01	No	1451011	1	4	5	1	42	104050142	2015	BD	22.7348	92.0673	6	22.7348	92.0674	Chittagong
Chokkapanja_P02	No	1451042	1	4	5	1	40	104050140	2015	BD	22.7349	92.0674	7	22.7349	92.0674	Chittagong
Chokkapanja_P03	No	1451021	1	4	5	1	43	104050143	2015	BD	22.7347	92.0671	7	22.7346	92.0671	Chittagong
Depodhan	No	3411012	3	4	1	1	1	304010101	2015	BD	23.1825	89.4942	7	23.1825	89.4941	Khulna
Dhapor_P01	No	2311012	2	3	1	1	26	203010126	2015	BD	23.9102	89.8352	6.7	23.9102	89.8353	Dhaka
Dhapor_P04	No	2311042	2	3	1	1	20	203010120	2015	BD	23.9156	89.8343	5.7	23.9155	89.8342	Dhaka
Dholdighi_P01	No	4181011	4	1	8	1	8	401080108	2015	BD	23.8635	89.5045	5	23.8635	89.5045	Rajshahi
Dholdighi_P02	No	4181041	4	1	8	1	16	401080116	2015	BD	23.8608	89.5001	6	23.8609	89.5	Rajshahi
Digha_P01	Yes	2321022	2	3	2	1	22	203020122	2015	BD						Dhaka
Digha_P05	No	2351022	2	3	5	1	5	203050105	2015	BD	23.7847	90.0997	5	23.7847	90.0997	Dhaka
Digha_P06	No	2351042	2	3	5	1	21	203050121	2015	BD	23.7826	90.1022	6	23.7824	90.1022	Dhaka
Digha_P07	No	313111	3	1	1	1	3	301030140	2014	BD	23.7971	89.9367	6	23.7972	89.9367	Dhaka
Digha_P09	No	313122	3	1	3	1	35	301030135	2014	BD	23.8	89.9302	7	23.7999	89.9303	Dhaka
Dighi_P01	No	4121012	4	1	2	1	48	401020122	2015	BD	23.571	89.3751	6	23.5711	89.3752	Rajshahi
Dighi_P02	No	4121022	4	1	2	1	50	401020123	2015	BD	23.9535	89.6307	6	23.9534	89.6308	Rajshahi
Dighi_P03	No	4121032	4	1	2	1	27	401020137	2015	BD	23.9543	89.6278	4	23.9542	89.6279	Rajshahi
Dighi_P04	No	4131021	4	1	3	1	17	401030117	2015	BD	23.4056	89.0502	5	23.4056	89.0502	Rajshahi
Dighi_P05	No	4171021	4	1	7	1	12	401070112	2015	BD	24.1122	89.5394	6	24.1123	89.5394	Rajshahi
Dighi_P06	Yes	4171032	4	1	7	1	7	401070106	2015	BD	24.1105	89.539	6	24.1105	89.5389	Rajshahi
Dighi_P07	No	4171042	4	1	7	1	23	401070123	2015	BD	24.1122	89.5391	4	24.1122	89.5393	Rajshahi
Dudhkolom_P01	No	111114	1	1	1	1	4	101010104	2014	BD	22.2148	90.3491	16	22.2147	90.3491	Barisal
Dudhkolom_P02	No	111122	1	1	1	1	18	101010118	2014	BD	22.2141	90.3494	16	22.2142	90.3494	Barisal
Dudhkolom_P03	No	111132	1	1	1	1	32	101010132	2014	BD	22.2153	90.3488	16	22.2153	90.3488	Barisal
Dudhkolom_P04	No	111142	1	1	1	1	48	101010148	2014	BD	21.664	92.3036	6	21.6641	92.3036	Barisal
Dudhkolom_P05	No	141112	6	1	1	1	1	104030101	2014	BD	22.498	90.0932	14	22.4979	90.0933	Rangpur
Dudhkolom_P06	No	141133	6	1	1	1	20	104010120	2014	BD	22.3914	90.1178	17	22.3915	90.1179	Rangpur
Dudhkolom_P08	No	142144	6	1	2	1	25	104020125	2014	BD	22.5735	90.2311	20	22.5734	90.2313	Rangpur
Dudhkolom_P09	No	143132	6	1	3	1	30	104030130	2014	BD	22.5012	90.0854	14	22.5012	90.0854	Rangpur
Dudhkolom_P10	No	143142	6	1	3	1	38	104030138	2014	BD	22.5006	90.0903	12	22.5006	90.0903	Rangpur
Dudhkolom_P11	No	153113	1	5	1	1	13	105010113	2014	BD	22.6661	90.0912	18	22.6661	90.0912	Barisal
Dudhkolom_P12	No	153123	1	5	1	1	15	105010115	2014	BD	22.6661	90.0912	17	22.6661	90.0912	Barisal
Dudhkolom_P13	No	153144	1	5	1	1	38	105010138	2014	BD	22.6584	90.091	16	22.6584	90.091	Barisal
Dudhkolom_P14	No	151141	1	5	2	1	43	105020143	2014	BD	22.4716	90.0834	16	22.4717	90.0834	Barisal
Dudhmona_P01	No	121113	1	2	1	1	2	102010102	2014	BD	21.7499	92.0398	6	21.7497	92.0396	Barisal
Dudhmona_P02	No	121124	1	2	1	1	10	102010110	2014	BD	22.5803	90.115	16	22.5804	90.1149	Barisal
Dudhmona_P03	No	121133	1	2	1	1	21	102010121	2014	BD	22.5824	90.1141	17	22.5824	90.1141	Barisal
Dudhmona_P04	No	121142	1	2	1	1	23	102010123	2014	BD	22.5831	90.1138	21	22.583	90.1138	Barisal
Dudhmona_P05	No	122112	1	2	2	1	9	102020109	2014	BD	22.4534	90.1828	16	22.4534	90.1828	Barisal
GangaShail_P01	No	2331012	2	3	3	1	19	203030119	2015	BD	23.7463	90.0548	6	23.7463	90.0548	Dhaka
GangaShail_P02	No	2331022	2	3	3	1	12	203030112	2015	BD	23.7483	90.0534	7	23.7484	90.0534	Dhaka
GangaShail_P03	No	2331032	2	3	3	1	43	203030143	2015	BD	23.7455	90.0498	7	23.7455	90.0497	Dhaka
GangaShail_P04	No	2331042	2	3	3	1	23	203030123	2015	BD	23.7507	90.0533	7	23.7507	90.0534	Dhaka
Ganja_P01	Yes	515132	5	1	5	1	7	501050107	2014	BD	24.9506	89.5728	7	24.9506	89.5727	Rajshahi
Ganzya_P02	Yes	2231022	2	2	3	1	27	202030127	2015	BD	25.0818	89.7577	7	25.0817	89.7578	Dhaka
Ganzya_P03	Yes	2231032	2	2	3	1	10	202030110	2015	BD	22.8175	91.5436	14	22.8175	91.5435	Dhaka
Ganzya_P04	Yes	2231041	2	2	3	1	25	202030125	2015	BD	25.0811	89.7564	7	25.0811	89.7564	Dhaka
Ganzya_P05	Yes	2251011	2	2	5	1	18	202050118	2015	BD	24.8562	89.6946	5	24.8562	89.6945	Dhaka
Ganzya_P06	Yes	2251031	2	2	5	1	35	202050135	2015	BD	24.8562	89.6945	7.7	24.8563	89.6946	Dhaka
Gazjya	No	2251042	2	2	5	1	7	202050107	2015	BD	24.856	89.6948	5.1	24.856	89.6948	Dhaka
Gera_P01	No	542112	6	1	2	1	5	601020105	2014	BD	25.8256	88.1424	14	25.8256	88.1425	Rangpur
Gera_P02	No	542122	6	1	2	1	23	601020123	2014	BD	25.8219	88.1351	17	25.8218	88.1351	Rangpur
Gera_P03	No	542132	6	1	2	1	35	601020135	2014	BD	25.8217	88.1343	19	25.8216	88.1341	Rangpur
Ghobura	No	124144	1	2	4	1	31	102040131	2014	BD	23.0404	90.1243	14	23.0405	90.1243	Barisal
Gongavaroyi	No	5211042	5	2	1	1	33	502010133	2015	BD	26.208	88.4431	6	26.2079	88.4431	Rangpur
Gotisailna	Yes	514124	5	1	4	1	22	501040122	2014	BD	24.6834	89.1849	6	24.6835	89.1829	Rajshahi
GundoriHaloi	No	2211011	2	2	1	1	28	202010128	2015	BD	25.1744	89.8766	7.7	25.1744	89.8767	Dhaka
Guti Swarna_P03	No	2271012	2	2	7	1	43	202070143	2015	BD	24.7714	89.8941	5	24.7714	89.894	Dhaka
Guti Swarna_P04	No	2271032	2	2	7	1	42	202070142	2015	BD	24.7714	89.8933	5	24.7714	89.8933	Dhaka
Guti Swarna_P05	No	3311012	3	3	1	1	23	303010123	2015	BD	23.885	88.8276	4.9	23.885	88.8278	Khulna
Guti Swarna_P06	No	3411021	3	4	1	1	9	304010109	2015	BD	23.1869	89.5044	6	23.1869	89.5044	Khulna
Guti Swarna_P07	No	3411031	3	4	1	1	31	304010131	2015	BD	23.1841	89.4976	7	23.184	89.4976	Khulna
Guti Swarna_P08	No	3411042	3	4	1	1	15	304010115	2015	BD	23.1841	89.4973	7	23.1841	89.4973	Khulna
Guti Swarna_P09	No	4111013	4	1	1	1	6	401010106	2015	BD	24.143	89.2295	4	24.143	89.2294	Rajshahi
Guti Swarna_P10	No	4111023	4	1	1	1	49	401010149	2015	BD	24.1566	89.2283	5	24.1566	89.2283	Rajshahi
Guti Swarna_P11	No	4111033	4	1	1	1	50	401010150	2015	BD	24.1567	89.2265	5	24.1567	89.2264	Rajshahi
Guti Swarna_P12	No	4111043	4	1	1	1	35	401010134	2015	BD	24.143	89.2294	6	24.143	89.2294	Rajshahi
Guti Swarna_P13	No	4181021	4	1	8	1	36	401080137	2015	BD	23.8608	89.4998	6	23.8608	89.4998	Rajshahi
Guti Swarna_P14	No	4211011	4	2	1	1	1	402010119	2015	BD	24.3459	89.6604	4	24.346	89.6604	Rajshahi
Guti Swarna_P15	No	4211021	4	2	1	1	19	402010101	2015	BD	22.5789	89.1324	6	22.579	89.1323	Rajshahi
Guti Swarna_P16	No	4211031	4	2	1	1	35	402010135	2015	BD	24.3459	89.6606	5	24.3459	89.6604	Rajshahi
Guti Swarna_P17	No	4211042	4	2	1	1	46	402010146	2015	BD	24.3457	89.6602	5	24.3457	89.6602	Rajshahi
Guti Swarna_P18	No	4221011	4	2	2	1	38	402020138	2015	BD	24.6087	89.6443	5	24.6087	89.6442	Rajshahi
Guti Swarna_P19	No	4221031	4	2	2	1	43	402060244	2015	BD	24.4475	89.4349	4	24.4475	89.435	Rajshahi
Guti Swarna_P20	No	4221041	4	2	2	1	45	402020145	2015	BD						Rajshahi
Guti Swarna_P21	No	4231031	4	2	3	1	28	402030128	2015	BD	24.4525	89.5436	6	24.4524	89.5436	Rajshahi
Guti Swarna_P22	No	4231041	4	2	3	1	27	402030127	2015	BD	24.4525	89.5436	6	24.4525	89.5436	Rajshahi
Guti Swarna_P23	No	4241022	4	2	4	2	17	402040217	2015	BD	24.2245	89.5815	4	24.2244	89.5815	Rajshahi
Guti Swarna_P24	No	4241032	4	2	4	2	28	402040128	2015	BD	24.2439	89.5696	7	24.2437	85.5697	Rajshahi
Guti Swarna_P25	No	4251012	4	2	5	1	9	402050109	2015	BD	22.752	89.1952	5	22.752	89.1952	Rajshahi
Guti Swarna_P26	No	4251023	4	2	5	1	22	402050122	2015	BD	24.4289	89.7033	6	24.4289	89.7033	Rajshahi
Guti Swarna_P27	No	4251032	4	2	5	1	25	402050125	2015	BD	24.4292	89.7024	7	24.4291	89.7024	Rajshahi
Guti Swarna_P28	No	5111023	5	1	1	1	19	501010119	2015	BD						Rangpur
Guti Swarna_P29	No	5111033	5	1	1	1	43	501010143	2015	BD	25.6949	88.6949	6	25.6948	88.6948	Rangpur
Guti Swarna_P30	No	5111043	5	1	1	1	40	501010236	2015	BD	25.7368	88.5943	5	25.7369	88.5943	Rangpur
Guti Swarna_P31	No	5121012	5	1	2	1	46	501020146	2015	BD	25.3652	89.0074	5	25.3652	89.0075	Rangpur
Guti Swarna_P32	No	5121021	5	1	2	1	24	501050101	2015	BD	25.4453	88.4239	4.6	25.4454	88.4238	Rangpur
Guti Swarna_P33	No	5121031	5	1	2	1	11	501020111	2015	BD	25.3641	89.0098	4	25.364	89.0098	Rangpur
Guti Swarna_P34	No	5121042	5	1	2	1	42	501020142	2015	BD	25.3647	89.0069	5	25.3647	89.007	Rangpur
Guti Swarna_P35	No	5131011	5	1	3	1	22	501030122	2015	BD	25.5018	88.4249	5.2	25.5017	88.4248	Rangpur
Guti Swarna_P36	No	5131021	5	1	3	1	17	501030117	2015	BD	25.8368	88.7281	3	25.8368	88.7281	Rangpur
Guti Swarna_P37	No	5131032	5	1	3	1	33	501030133	2015	BD	25.8445	88.7263	3	25.8446	88.7264	Rangpur
Guti Swarna_P38	No	5131041	5	1	3	1	13	501030113	2015	BD	25.8395	88.7244	5	25.8396	88.7243	Rangpur
Guti Swarna_P39	No	5151011	5	1	5	1	48	501050148	2015	BD	25.7481	88.7173	4	25.7481	88.7173	Rangpur
Guti Swarna_P40	No	5161012	5	1	6	1	24	501060124	2015	BD	25.8342	88.6606	6	25.8343	88.6605	Rangpur
Guti Swarna_P42	No	5161031	5	1	6	1	6	501060106	2015	BD	25.8341	88.6607	6	25.8341	88.6606	Rangpur
Guti Swarna_P43	No	5161042	5	1	6	1	40	501060140	2015	BD	25.8366	88.6605	4	25.8365	88.6605	Rangpur
Guti Swarna_P44	No	5171011	5	1	7	1	13	501070113	2015	BD	25.3331	89.054	6	25.3331	88.0541	Rangpur
Guti Swarna_P45	No	5171021	5	1	7	1	41	501070141	2015	BD						Rangpur
Guti Swarna_P46	No	5171031	5	1	7	1	39	501070139	2015	BD	25.3462	89.0559	3	25.3462	89.0559	Rangpur
Guti Swarna_P47	No	5171042	5	1	7	1	15	502030111	2015	BD	24.3493	89.1153	18	24.3494	89.1153	Rangpur
Guti Swarna_P48	No	5211012	5	2	1	1	30	502010130	2015	BD	26.2076	88.4427	6	26.2076	88.4427	Rangpur
Guti Swarna_P49	No	5221011	5	2	2	1	37	502020137	2015	BD	26.2147	88.5877	4	26.2147	88.5878	Rangpur
Guti Swarna_P50	No	5231011	5	2	3	1	16	502030116	2015	BD	26.198	88.6958	4	26.1981	88.6958	Rangpur
Guti Swarna_P51	No	5241012	5	2	4	1	22	502040122	2015	BD	24.2079	89.0888	20	24.2079	89.0888	Rangpur
Guti Swarna_P52	No	5241043	5	2	4	1	12	502040112	2015	BD	26.3048	88.5353	4	26.3049	88.5353	Rangpur
Guti Swarna_P53	No	411111	4	1	1	1	1	401010137	2014	BD	20.538	89.2191	5	23.538	89.219	Khulna
Guti Swarna_P54	No	411131	4	1	1	1	3	401010124	2014	BD	23.5439	89.2177	6	23.5439	89.2177	Khulna
Guti Swarna_P55	No	412111	4	1	2	1	1	401020101	2014	BD	23.9538	89.6293	6	23.3958	89.6292	Khulna
Guti Swarna_P56	No	412141	4	1	2	1	4	401020107	2014	BD	23.4424	89.1436	4	23.4424	89.1437	Khulna
Guti Swarna_P57	No	511142	5	1	1	1	6	501010106	2014	BD	24.5893	89.5518	6	24.5894	89.5519	Rajshahi
Guti Swarna_P58	No	511132	5	1	1	1	47	501010147	2014	BD	24.5906	89.5528	6	24.5906	89.5527	Rajshahi
Guti Swarna_P59	No	521131	5	2	1	1	36	502010136	2014	BD	26.1231	88.2635	5	26.123	88.2634	Rajshahi
Guti Swarna_P60	No	521141	5	2	1	1	45	502010145	2014	BD	24.3186	88.9791	16	24.3187	88.979	Rajshahi
Guti Swarna_P61	No	522111	5	2	2	1	1	502020101	2014	BD	24.3415	89.0758	14	24.3415	89.0757	Rajshahi
Guti Swarna_P62	No	522123	5	2	2	1	25	502020125	2014	BD	24.3387	89.0762	14	24.3388	89.0762	Rajshahi
Guti Swarna_P63	No	522131	5	2	2	1	39	502020139	2014	BD	24.3391	89.0762	15	24.3392	89.0761	Rajshahi
Guti Swarna_P64	No	522143	5	2	2	1	46	502020146	2014	BD	24.3404	89.0723	13	24.3405	89.0721	Rajshahi
Guti Swarna_P65	No	523111	5	2	3	1	11	502030111	2014	BD	26.1975	88.6918	4	26.1975	88.6919	Rajshahi
Guti Swarna_P66	No	523121	5	2	3	1	20	502030120	2014	BD	24.348	89.1166	15	24.3479	89.1167	Rajshahi
Guti Swarna_P67	No	523131	5	2	3	1	37	502030137	2014	BD	24.3495	89.1182	18	24.3494	89.1183	Rajshahi
Guti Swarna_P68	No	523142	5	2	3	1	46	502030146	2014	BD	24.3513	89.1176	17	24.3512	89.1177	Rajshahi
Guti Swarna_P69	No	524133	5	2	4	1	32	502040132	2014	BD	24.2085	89.0918	13	24.2084	89.0918	Rajshahi
Guti Swarna_P70	No	541143	6	1	1	1	47	601010147	2014	BD	26.1572	88.3172	15	26.1573	88.3171	Rangpur
Guti Swarna_P71	No	543121	6	1	3	1	1	601030101	2014	BD	25.8044	88.3662	16	25.8043	88.3662	Rangpur
Guti Swarna_P72	No	543131	6	1	3	1	22	601030122	2014	BD	25.8039	88.3663	15	25.8038	88.3663	Rangpur
Guti Swarna_P73	No	543112	6	1	3	1	29	601030129	2014	BD	25.8041	88.3667	17	25.8041	88.3668	Rangpur
Guti Swarna_P74	No	543141	6	1	3	1	48	601030148	2014	BD	25.8035	88.3652	17	25.8037	88.3653	Rangpur
Guti Swarna_P75	No	544124	6	1	4	1	5	601040105	2014	BD	25.8581	88.2437	15	25.858	88.2437	Rangpur
Guti Swarna_P76	No	544141	6	1	4	1	40	601040140	2014	BD	25.8545	88.2431	18	25.8544	88.2431	Rangpur
Guti Swarna_P77	No	545143	6	1	5	1	5	601050105	2014	BD	26.0774	88.4759	4	26.0774	88.4758	Rangpur
Guti Swarna_P78	No	545122	6	1	5	1	19	601050119	2014	BD	26.087	88.4728	5	26.087	88.4727	Rangpur
Guti Swarna_P79	No	545132	6	1	5	1	26	601050126	2014	BD	26.0778	88.4745	40	26.0778	88.4744	Rangpur
Guti Swarna_P80	No	545111	6	1	5	1	44	601050144	2014	BD	26.0723	88.4859	6	26.0723	88.4858	Rangpur
Guti Swarna_P81	No	611122	6	2	1	1	24	602010124	2014	BD	26.0616	89.7711	20	26.6169	89.772	Rangpur
Guti Swarna_P82	No	611132	6	2	1	1	35	602010135	2014	BD	26.0606	89.7715	4	26.0606	89.7716	Rangpur
Guti Swarna_P83	No	613111	6	2	3	1	2	602030102	2014	BD	25.9122	89.7308	4	25.9123	89.7309	Rangpur
Hashmoti_P01	No	2411021	2	4	1	1	2	204010102	2015	BD	23.4739	90.3377	7	23.4738	90.3376	Dhaka
Hashmoti_P02	No	2441011	2	4	4	1	37	204040137	2015	BD	23.4956	90.4107	6	23.4956	90.4107	Dhaka
Hashmoti_P03	No	2441032	2	4	4	1	9	204040109	2015	BD	23.4966	90.4117	7	23.4966	90.4118	Dhaka
Hidi	No	524144	5	2	4	1	48	502040148	2014	BD	24.2082	89.091	17	24.2082	89.091	Rajshahi
HijalDigha_P01	No	2311011	2	3	1	1	26	203010126	2015	BD	23.9102	89.8352	6.7	23.9102	89.8353	Dhaka
HijalDigha_P02	No	2311021	2	3	1	1	31	203010131	2015	BD	23.9157	89.8343	5.8	23.9156	89.8343	Dhaka
HijalDigha_P03	No	2311031	2	3	1	1	48	203010148	2015	BD	23.9102	89.8353	6.7	23.9102	89.8353	Dhaka
HijalDigha_P04	No	2311041	2	3	1	1	20	203010120	2015	BD	23.9156	89.8343	5.7	23.9155	89.8342	Dhaka
HijalDigha_P05	No	2341032	2	3	4	1	6	203040106	2015	BD	23.9904	90.0435	7	23.9904	90.0435	Dhaka
HijalDigha_P06	No	2341041	2	3	4	1	27	203040127	2015	BD	23.9892	90.0429	6	23.9891	90.043	Dhaka
HijalDigha_P07	No	311121	3	1	1	1	1	301010101	2014	BD	23.9874	89.7769	8	23.9875	89.7769	Dhaka
HijalDigha_P08	No	311142	3	1	1	1	4	301010103	2014	BD	22.6505	89.7052	6	22.6505	89.7051	Dhaka
HijalDigha_P09	No	311112	3	1	1	1	22	301010122	2014	BD	23.9654	89.7774	7	23.9655	89.7773	Dhaka
HijalDigha_P10	No	311132	3	1	1	1	50	301010150	2014	BD	23.9522	89.7797	6	23.9522	89.7797	Dhaka
HijalDigha_P11	Yes	312111	3	1	2	1	13	301020113	2014	BD	23.8284	89.9313	6	23.8282	89.9315	Dhaka
Hijoldighi_P01	No	4181012	4	1	8	1	8	401080108	2015	BD	23.8635	89.5045	5	23.8635	89.5045	Rajshahi
Hijoldighi_P02	No	4181032	4	1	8	1	15	401080115	2015	BD	23.8624	89.4998	6	23.8622	89.4998	Rajshahi
Hijoldighi_P03	No	4181042	4	1	8	1	16	401080116	2015	BD	23.8608	89.5001	6	23.8609	89.5	Rajshahi
Holdagota_P01	Yes	121131	1	2	1	1	21	102010121	2014	BD	22.5824	90.1141	17	22.5824	90.1141	Barisal
Holdagota_P02	No	122121	1	2	2	1	11	102020111	2014	BD	22.4534	90.1827	16	22.4534	90.1827	Barisal
Horidhan_P01	No	1121021	1	1	2	1	1	101020101	2015	BD	21.7724	92.2171	6	21.7724	92.217	Chittagong
Horidhan_P04	No	1241021	1	2	4	1	8	102040108	2015	BD	21.1716	92.0454	4.9	21.1716	92.0454	Chittagong
Horidhan_P06	No	1321021	1	3	2	1	41	103020141	2015	BD	23.0649	90.8332	6	23.065	90.8334	Chittagong
Horidhan_P07	No	1321042	1	3	2	1	30	103020130	2015	BD	23.064	90.8367	7	23.0639	90.8367	Chittagong
Horidhan_P08	No	1411011	1	4	1	1	42	104010142	2015	BD	23.1873	92.1986	6	23.1872	92.1986	Chittagong
Horidhan_P09	No	1411031	1	4	1	1	8	104010108	2015	BD	23.1876	92.1987	6	23.1875	92.1987	Chittagong
Horidhan_P10	No	1431012	1	4	3	1	50	104030150	2015	BD	22.5876	92.1096	7	22.5875	92.1096	Chittagong
Horidhan_P11	No	2231012	2	2	3	1	30	202030130	2015	BD	25.0818	89.7578	7	25.0818	89.7578	Dhaka
Horidhan_P12	No	2231021	2	2	3	1	27	202030127	2015	BD	25.0818	89.7577	7	25.0817	89.7578	Dhaka
Horidhan_P13	Yes	2231042	2	2	3	1	25	202030125	2015	BD	25.0811	89.7564	7	25.0811	89.7564	Dhaka
Horidhan_P14	No	2241033	2	2	4	1	5	202040105	2015	BD	22.2999	91.96	14	22.2998	91.96	Dhaka
Horidhan_P15	No	2241042	2	2	4	1	35	202040135	2015	BD	24.807	90.1351	7	24.807	90.1351	Dhaka
Horidhan_P16	No	2261011	2	2	6	1	18	202060118	2015	BD	22.4523	91.5155	12	22.4523	91.5155	Dhaka
Horidhan_P17	No	2261024	2	2	6	1	30	202060130	2015	BD	24.576	89.5127	5.1	24.676	89.5126	Dhaka
Horidhan_P18	Yes	2261032	2	2	6	1	40	202060140	2015	BD	24.5654	89.5115	5.1	24.5655	89.5115	Dhaka
Horidhan_P19	Yes	2261043	2	2	6	1	45	202060145	2015	BD	24.5654	89.5145	5.2	24.5654	89.5144	Dhaka
Horidhan_P20	No	2271011	2	2	7	1	43	202070143	2015	BD	24.7714	89.8941	5	24.7714	89.894	Dhaka
Horidhan_P21	No	2271031	2	2	7	1	42	202070142	2015	BD	24.7714	89.8933	5	24.7714	89.8933	Dhaka
Horidhan_P22	No	2271041	2	2	7	1	50	202070150	2015	BD	24.7717	89.8938	5.1	24.7716	89.8939	Dhaka
Horidhan_P23	No	211112	2	1	1	1	3	201010103	2014	BD	24.0024	90.399	5	24.0023	90.399	Chittagong
Horinmudha_P01	Yes	614122	6	2	4	1	29	602040129	2014	BD	25.4498	89.8147	18	25.4497	89.8148	Rangpur
Horinmudha_P02	No	614133	6	2	4	1	37	602040137	2014	BD	25.4501	89.8156	21	25.4502	89.8157	Rangpur
Horinmudha_P04	No	615121	6	2	5	1	18	602050118	2014	BD	25.5727	89.8524	18	25.5729	89.8524	Rangpur
Hugli_P01	No	152112	1	5	3	1	3	105030103	2014	BD	22.7119	89.9306	14	22.7119	89.9305	Barisal
Hugli_P02	No	152123	1	5	3	1	7	105030107	2014	BD	22.7113	89.9299	12	22.7113	89.93	Barisal
Hugli_P03	No	152141	1	5	3	1	40	105030140	2014	BD	22.7076	89.9277	18	22.7076	89.9277	Barisal
IndianPanja	No	1431031	1	4	3	1	11	104030111	2015	BD	22.5875	92.1095	7	22.5876	92.1096	Chittagong
Indianpayjam_P01	No	1111031	1	1	1	1	42	101010142	2015	BD	21.6643	92.3034	6	21.6643	92.3034	Chittagong
Indianpayjam_P02	No	1111042	1	1	1	1	47	101010147	2015	BD	21.6601	92.3029	6	21.6602	92.3029	Chittagong
Indianpayjam_P04	No	1211032	1	2	1	1	18	102010118	2015	BD	21.7496	92.039	6	21.7495	92.0391	Chittagong
Indianpayjam_P05	No	1211042	1	2	1	1	27	102010127	2015	BD	21.7502	92.04	6	21.7502	92.04	Chittagong
Indianpayjam_P07	No	1411032	1	4	1	1	8	104010108	2015	BD	23.1876	92.1987	6	23.1875	92.1987	Chittagong
Irri_P01	No	1141011	1	1	4	1	12	101040112	2015	BD	21.8756	92.3954	7	21.8756	92.3954	Chittagong
Jafforirri_P01	No	123134	1	2	3	1	7	102030107	2014	BD	22.4561	90.2003	20	22.4561	90.2003	Barisal
Jafforirri_P02	No	125143	1	2	5	1	45	102050145	2014	BD	22.5505	90.2627	15	22.5509	90.2627	Barisal
Jamaibabu_P01	No	421111	4	2	1	1	1	402010101	2014	BD	24.3485	89.66	7	24.3484	89.66	Khulna
Jamaibabu_P02	No	421122	4	2	1	1	15	402010115	2014	BD	22.5791	89.1323	4	22.5791	89.1323	Khulna
Jamaibabu_P03	No	421133	4	2	1	1	30	402010130	2014	BD	22.5779	89.1279	3	22.5779	89.1279	Khulna
Jamaibabu_P04	No	421144	4	2	1	1	43	402010143	2014	BD	22.578	89.1279	3	22.578	89.1277	Khulna
Janja_P01	Yes	515112	5	1	5	1	11	501050111	2014	BD	24.9521	89.575	6	24.9521	89.575	Rajshahi
Janja_P02	Yes	515122	5	1	5	1	26	501050126	2014	BD	24.9511	89.5612	6	24.9511	89.5612	Rajshahi
JataBalam_P01	No	423112	4	2	3	1	8	402030108	2014	BD	22.6951	89.0594	3	22.6951	89.0595	Khulna
JataBalam_P02	No	423122	4	2	3	1	23	402030123	2014	BD	24.4531	89.5442	6	24.453	89.5442	Khulna
JataBalam_P03	No	423143	4	2	3	1	45	402030145	2014	BD	22.6953	89.0603	3	22.6954	89.0603	Khulna
Jholedigha_P01	No	312122	3	1	2	1	26	301020126	2014	BD	23.8184	89.934	7	23.8188	89.9336	Dhaka
Jholedigha_P02	Yes	312131	3	1	2	1	30	301020130	2014	BD	23.8192	89.9238	7	23.8194	89.9236	Dhaka
Jholedigha_P03	No	312141	3	1	2	1	31	601040209	2014	BD	25.8253	88.2565	21	25.8255	88.2563	Dhaka
Jholedigha_P04	Yes	313132	3	1	3	1	3	301030102	2014	BD	23.8001	89.9316	6	23.8001	89.9315	Dhaka
Jholedigha_P05	No	313142	3	1	3	1	21	301030121	2014	BD	23.7994	89.9279	7	23.7993	89.9278	Dhaka
Jholedigha_P06	No	313121	3	1	3	1	35	301030135	2014	BD	23.8	89.9302	7	23.7999	89.9303	Dhaka
Jiradhan_P01	No	5121043	5	1	2	1	42	501020142	2015	BD	24.8885	89.1198	6	24.8885	89.1198	Rangpur
Jiradhan_P02	No	5171013	5	1	7	1	13	501070113	2015	BD	25.3331	89.054	6	25.3331	88.0541	Rangpur
Jiradhan_P03	No	5171033	5	1	7	1	39	501070139	2015	BD	25.3462	89.0559	3	25.3462	89.0559	Rangpur
Jiradhan34_P01	No	5141012	5	1	4	1	2	501040102	2015	BD	25.7682	88.7847	6	25.7682	88.7845	Rangpur
Jiradhan34_P02	Yes	5141022	5	1	4	1	39	103020205	2015	BD	23.121	90.8586	6	23.121	90.8586	Rangpur
Jiradhan34_P03	No	5141032	5	1	4	1	20	501040120	2015	BD	25.7679	88.7847	3	25.7679	88.7848	Rangpur
Jiradhan34_P04	No	5141042	5	1	4	1	35	501040135	2015	BD	25.7682	88.7841	5	25.7682	88.7841	Rangpur
Jotabalam_P01	No	3111041	3	1	1	1	6	301010106	2015	BD	22.6504	89.7052	7	22.6504	89.7052	Khulna
Jotabalam_P02	No	3211012	3	2	1	1	15	302010115	2015	BD	22.9185	89.5243	7	22.9185	89.5243	Khulna
Jotabalam_P03	No	3211021	3	2	1	1	49	302010149	2015	BD	22.9199	89.5233	7	22.9199	89.5233	Khulna
Jotabalam_P04	No	3211032	3	2	1	1	18	302010118	2015	BD	23.1789	90.4359	17	23.1789	90.4359	Khulna
Jotabalam_P05	No	3211043	3	2	1	1	40	302010140	2015	BD	22.9188	89.5247	6	22.9189	89.5247	Khulna
JotaPari	No	5241032	5	2	4	1	9	502040109	2015	BD	24.2096	89.0916	15	24.2095	89.0917	Rangpur
Kachamota_P01	No	141122	6	1	1	1	10	104010110	2014	BD	22.3916	90.1169	14	22.3916	90.1169	Rangpur
Kachamota_P02	No	141142	6	1	1	1	35	104010135	2014	BD	22.3915	90.1175	13	22.3915	90.1175	Rangpur
Kachamota_P03	No	142132	6	1	2	1	19	104020119	2014	BD	22.5749	90.2284	19	22.5749	90.2285	Rangpur
Kachamota_P04	No	143112	6	1	3	1	1	104010101	2014	BD	22.3912	90.1177	16	22.3912	90.1177	Rangpur
Kachamota_P05	No	143143	6	1	3	1	38	104030138	2014	BD	22.5006	90.0903	12	22.5006	90.0903	Rangpur
Kachamota_P06	No	151123	1	5	2	1	17	105020117	2014	BD	22.4747	90.0811	20	22.4747	90.0812	Barisal
Kachamota_P07	No	152124	1	5	3	1	7	105030107	2014	BD	22.7113	89.9299	12	22.7113	89.93	Barisal
Kachamota_P08	No	152132	1	5	3	1	20	105030120	2014	BD	22.7084	89.9276	17	22.7084	89.9276	Barisal
Kaikee	No	524143	5	2	4	1	48	502040148	2014	BD	24.2082	89.091	17	24.2082	89.091	Rajshahi
Kajallata	No	421113	4	2	1	1	1	402010101	2014	BD	24.3485	89.66	7	24.3484	89.66	Khulna
Kajalshail_P01	No	132113	1	3	2	1	1	103020101	2014	BD	22.5433	90.6906	2	22.5434	90.6908	Barisal
Kajalshail_P02	No	134112	1	3	4	1	11	103040111	2014	BD	22.2673	90.7122	28	22.2673	90.7122	Barisal
Kajalshail_P03	No	134122	1	3	4	1	22	103040122	2014	BD	22.2679	90.7098	26	22.2679	90.7098	Barisal
Kajalshail_P04	No	134133	1	3	4	1	29	103040129	2014	BD	22.2614	90.7161	7	22.2614	90.7158	Barisal
Kajalshail_P05	No	134143	1	3	4	1	43	103040143	2014	BD	22.2775	90.7172	16	22.2775	90.7173	Barisal
Kalakora	No	135142	1	3	5	1	44	103050144	2014	BD	22.2798	90.9815	11	22.2798	90.9815	Barisal
KalamPayjam_P01	No	1241012	1	2	4	1	18	102040118	2015	BD	21.2772	92.083	5	21.2771	92.083	Chittagong
Kalibhog_P01	No	613114	6	2	3	1	2	602030102	2014	BD	25.9122	89.7308	4	25.9123	89.7309	Rangpur
Kalibhog_P02	No	613123	6	2	3	1	20	602030120	2014	BD	25.9116	89.7309	5	25.9117	89.7308	Rangpur
Kalibhog_P03	No	613133	6	2	3	1	34	602030134	2014	BD	25.9127	89.7318	3	25.9129	89.7319	Rangpur
Kalibhog_P04	Yes	614123	6	2	4	1	29	602040129	2014	BD	25.4498	89.8147	18	25.4497	89.8148	Rangpur
Kalijira_P01	No	2111011	2	1	1	1	18	201010118	2015	BD	24.0014	90.3961	3	24.0015	90.3961	Dhaka
Kalijira_P02	No	2111022	2	1	1	1	9	201010109	2015	BD	24.0029	90.3979	7	24.0028	90.3977	Dhaka
Kalijira_P03	No	2111032	2	1	1	1	5	201010105	2015	BD	23.0954	90.7461	22	23.0954	90.746	Dhaka
Kalijira_P04	No	2111041	2	1	1	1	29	201010129	2015	BD	24.0027	90.3938	5	24.0027	90.3938	Dhaka
Kalijira_P05	No	2131012	2	1	3	1	30	201030130	2015	BD	24.1762	90.477	7	24.1761	90.4769	Dhaka
Kalijira_P06	No	2131034	2	1	3	1	11	201030111	2015	BD	24.1755	90.4786	4	24.1755	90.4787	Dhaka
Kalijira_P07	No	2131042	2	1	3	1	34	201030134	2015	BD	24.1776	90.4778	7	24.1776	90.4777	Dhaka
Kalijira_P09	No	2221013	2	2	2	1	31	202020131	2015	BD	22.4325	91.8353	12	22.4326	91.8353	Dhaka
Kalijira_P10	No	2221022	2	2	2	1	47	202020147	2015	BD	25.3933	89.7915	6	25.3932	89.7915	Dhaka
Kalijira_P11	No	2221043	2	2	2	1	1	202020101	2015	BD	25.3936	89.7914	7	25.3935	89.7914	Dhaka
Kalijira_P12	No	2241011	2	2	4	1	22	202040122	2015	BD	24.8086	90.1389	7	24.8085	90.139	Dhaka
Kalijira_P15	Yes	2411012	2	4	1	1	31	204010131	2015	BD	23.4783	90.3355	7	23.4783	90.3354	Dhaka
Kalijira_P16	No	2411032	2	4	1	1	26	204010126	2015	BD	23.4785	90.3356	7	23.4784	90.3355	Dhaka
Kalijira_P17	No	2411041	2	4	1	1	8	204010108	2015	BD	23.4739	90.3379	7	23.4739	90.3379	Dhaka
Kalijira_P18	No	2441031	2	4	4	1	9	204040109	2015	BD	23.4966	90.4117	7	23.4966	90.4118	Dhaka
Kalijira_P19	No	2441042	2	4	4	1	30	204040130	2015	BD	23.4956	90.4107	7	23.4955	90.4107	Dhaka
Kalijira_P20	No	4211013	4	2	1	1	1	402010119	2015	BD	24.3459	89.6604	4	24.346	89.6604	Rajshahi
Kalijira_P21	No	5111012	5	1	1	1	50	501010150	2015	BD						Rangpur
Kalijira_P22	No	5111022	5	1	1	1	19	501010119	2015	BD						Rangpur
Kalijira_P23	No	5111032	5	1	1	1	43	501010143	2015	BD	25.6949	88.6949	6	25.6948	88.6948	Rangpur
Kalijira_P24	No	5111042	5	1	1	1	40	501010236	2015	BD	25.7368	88.5943	5	25.7369	88.5943	Rangpur
Kalijira_P25	No	5231043	5	2	3	1	14	502030113	2015	BD	26.1133	88.4138	5.1	26.1134	88.4139	Rangpur
Kalijira_P26	No	5251024	5	2	5	1	14	502050114	2015	BD	26.2728	88.3039	5	26.2727	88.3038	Rangpur
Kalijira_P27	No	111141	1	1	1	1	48	101010148	2014	BD	21.664	92.3036	6	21.6641	92.3036	Barisal
Kalijira_P28	No	112114	1	1	2	1	8	101020108	2014	BD	22.2989	90.0732	18	22.2989	90.0733	Barisal
Kalijira_P29	No	112121	1	1	2	1	21	101020121	2014	BD	22.2983	90.0733	16	22.2982	90.0733	Barisal
Kalijira_P30	No	112131	1	1	2	1	31	101020131	2014	BD	22.3007	90.0704	22	22.3007	90.0704	Barisal
Kalijira_P31	No	114133	1	1	4	1	21	101040121	2014	BD	22.1828	89.9853	18	22.1828	89.9852	Barisal
Kalijira_P32	No	121111	1	2	1	1	2	102010102	2014	BD	21.7499	92.0398	6	21.7497	92.0396	Barisal
Kalijira_P33	No	122144	1	2	2	1	23	102020123	2014	BD	21.5291	91.9457	6	21.5291	91.9456	Barisal
Kalijira_P34	No	123123	1	2	3	1	4	102030104	2014	BD	20.5509	92.1344	5	20.551	92.1345	Barisal
Kalijira_P36	Yes	132134	1	3	2	1	29	103020129	2014	BD	22.5432	90.6932	7	22.5433	90.6933	Barisal
Kalijira_P37	No	135113	1	3	5	1	14	103050114	2014	BD	22.2877	90.9838	23	22.2876	90.7839	Barisal
Kalijira_P38	No	136113	1	3	6	1	3	103060103	2014	BD	22.3749	90.818	7	22.3749	90.8175	Barisal
Kalijira_P39	No	136134	1	3	6	1	31	103060131	2014	BD	22.3749	90.8186	16	22.375	90.8175	Barisal
Kalijira_P40	No	142121	6	1	2	1	7	104020107	2014	BD	22.4993	92.338	6	22.4992	92.338	Rangpur
Kalijira_P41	No	142131	6	1	2	1	19	104020119	2014	BD	22.5749	90.2284	19	22.5749	90.2285	Rangpur
Kalijira_P42	No	143123	6	1	3	1	6	104030106	2014	BD	22.4975	90.0882	17	22.4975	90.0883	Rangpur
Kalijira_P43	No	151111	1	5	2	1	8	105020108	2014	BD	22.4727	90.0815	11	22.4727	90.0815	Barisal
Kalijira_P44	No	221142	2	2	1	1	44	202010144	2014	BD	22.1583	91.9946	20	22.1583	91.9946	Chittagong
Kalijira_P45	No	224113	2	2	4	1	4	202040104	2014	BD	24.8085	90.139	7	24.8086	90.139	Chittagong
Kalijira_P46	No	224122	2	2	4	1	11	202040111	2014	BD	22.3033	91.9557	15	22.3032	91.9557	Chittagong
Kalijira_P47	No	523143	5	2	3	1	46	502030146	2014	BD	24.3513	89.1176	17	24.3512	89.1177	Rajshahi
Kalijira_P48	Yes	615124	6	2	5	1	18	602050118	2014	BD	25.5727	89.8524	18	25.5729	89.8524	Rangpur
Kalizira	No	1421033	1	4	2	1	37	104020137	2015	BD	22.4993	92.338	6	22.4993	92.338	Chittagong
KALOSANLE	No	4251042	4	2	5	1	47	402060110	2015	BD	24.4709	89.2898	7	24.4678	89.2899	Rajshahi
Karenjal	No	3131011	3	1	3	1	14	301030114	2015	BD	22.5118	89.6352	3	22.5117	89.6352	Khulna
Karimshai_P01	No	3111023	3	1	1	1	18	301010118	2015	BD	23.9651	89.7776	7	23.9652	89.7775	Khulna
Karimshai_P02	No	3111032	3	1	1	1	27	301010127	2015	BD	22.6469	89.7046	5	22.6486	89.7046	Khulna
KartishaDigha_P01	No	4261011	4	2	6	1	12	402060112	2015	BD	24.4709	89.2899	7	24.4708	89.2898	Rajshahi
KartishaDigha_P02	No	4261021	4	2	6	1	15	402060115	2015	BD	24.4702	89.2889	7	24.4701	89.2889	Rajshahi
KartishaDigha_P03	No	4261031	4	2	6	1	43	402060143	2015	BD	24.4693	89.2883	8	24.4692	89.2882	Rajshahi
KartishaDigha_P04	No	4261041	4	2	6	1	46	402060146	2015	BD	24.4688	89.2884	8	24.4688	89.2884	Rajshahi
Katari	No	224132	2	2	4	1	31	202040131	2014	BD	22.3002	91.9598	14	22.3003	91.9598	Chittagong
Katishail	No	2211013	2	2	1	1	28	202010128	2015	BD	25.1744	89.8766	7.7	25.1744	89.8767	Dhaka
Keoamukh	No	3161041	3	1	6	1	30	301060130	2015	BD	22.2498	89.8288	6	22.2497	89.8287	Khulna
KhatiPanja	No	1461012	1	4	6	1	38	104060138	2015	BD	22.6645	92.1596	6	22.6615	92.1596	Chittagong
Kherkon	No	3261013	3	2	6	1	36	302060136	2015	BD	22.8365	89.6135	5	22.8365	89.6135	Khulna
Khirkon	No	3411043	3	4	1	1	15	304010115	2015	BD	23.1841	89.4973	7	23.1841	89.4973	Khulna
Khoiamotor_P02	No	2421021	2	4	2	1	39	204020139	2015	BD	23.4404	90.5365	6	23.4404	90.5365	Dhaka
Khoiamotor_P03	No	2421031	2	4	2	1	31	204020131	2015	BD	23.4412	90.537	7	23.4412	90.537	Dhaka
Khoiamotor_P04	No	2421041	2	4	2	1	16	204020116	2015	BD	23.4332	90.5354	7	23.4333	90.5353	Dhaka
Khoiamotor_P05	No	2431012	2	4	3	1	50	204030150	2015	BD	23.605	90.3533	7	23.6054	90.3545	Dhaka
Khoiamotor_P06	No	2431021	2	4	3	1	32	204030132	2015	BD	23.6071	90.3542	5.3	23.6067	90.3543	Dhaka
Khoiamotor_P07	No	2431031	2	4	3	1	5	204030105	2015	BD	23.6037	90.355	7.4	23.6034	90.3549	Dhaka
Kochra	No	4161013	4	1	6	1	3	401060103	2015	BD	24.0345	89.3377	6	24.0344	89.3377	Rajshahi
Komlamota	No	142112	6	1	2	1	1	104020101	2014	BD	22.4999	92.338	6	22.4999	92.338	Rangpur
Kumargoir	No	123124	1	2	3	1	4	102030104	2014	BD	22.4554	90.2008	18	22.4544	90.2008	Barisal
Lal Guti Swarna_P01	No	5141011	5	1	4	1	2	501040102	2015	BD	25.7682	88.7847	6	25.7682	88.7845	Rangpur
Lal Guti Swarna_P02	No	5141021	5	1	4	1	39	103020205	2015	BD	22.5413	90.6924	12	22.5411	90.6927	Rangpur
Lal Guti Swarna_P03	No	5141031	5	1	4	1	20	501040120	2015	BD	25.7679	88.7847	3	25.7679	88.7848	Rangpur
Lal Guti Swarna_P04	No	5141041	5	1	4	1	35	501040135	2015	BD	25.7682	88.7841	5	25.7682	88.7841	Rangpur
Lal Swarna_P01	No	3411011	3	4	1	1	1	304010101	2015	BD	23.1825	89.4942	7	23.1825	89.4941	Khulna
Lal Swarna_P02	No	5251012	5	2	5	1	12	502050112	2015	BD	26.2732	88.3039	5	26.2733	88.3038	Rangpur
Lal Swarna_P03	No	5251022	5	2	5	1	14	502050114	2015	BD	26.2728	88.3039	5	26.2727	88.3038	Rangpur
Lal Swarna_P04	No	411112	4	1	1	1	1	401010137	2014	BD	20.538	89.2191	5	23.538	89.219	Khulna
Lal Swarna_P05	No	412113	4	1	2	1	1	401020101	2014	BD	23.4423	89.1461	4	23.4423	89.1462	Khulna
Lal Swarna_P06	No	412132	4	1	2	1	3	401020129	2014	BD	23.4414	89.1461	5	23.4414	89.1462	Khulna
Lal Swarna_P07	No	413121	4	1	3	1	2	401030128	2014	BD	23.4038	89.0506	4	23.0384	89.0507	Khulna
Lal Swarna_P08	No	413143	4	1	3	1	4	101020110	2014	BD	22.2955	90.0738	17	22.2954	90.0738	Khulna
Lal Swarna_P09	No	521111	5	2	1	1	2	502010102	2014	BD	24.3231	88.9806	15	24.3231	88.9806	Rajshahi
Lal Swarna_P10	No	524134	5	2	4	1	32	502040132	2014	BD	24.2085	89.0918	13	24.2084	89.0918	Rajshahi
Lal Swarna_P11	No	524142	5	2	4	1	48	502040148	2014	BD	24.2082	89.091	17	24.2082	89.091	Rajshahi
Lal Swarna_P12	No	532112	5	3	2	1	5	503020105	2014	BD	24.338	88.7751	4	24.3382	88.775	Rajshahi
Lal Swarna_P13	No	532122	5	3	2	1	16	503020116	2014	BD	24.3371	88.7751	5	24.3372	88.7751	Rajshahi
Lal Swarna_P14	No	532131	5	3	2	1	41	503020141	2014	BD	24.3385	88.7763	5	24.3381	88.7763	Rajshahi
Lal Swarna_P15	No	532142	5	3	2	1	50	503020150	2014	BD	24.3381	88.7757	4	24.3385	88.7755	Rajshahi
Lal Swarna_P16	No	534112	5	3	4	1	11	503040111	2014	BD	24.3944	88.4399	6	24.3946	88.4399	Rajshahi
Lal Swarna_P17	No	534122	5	3	4	1	28	503040128	2014	BD	24.3947	88.4392	4	24.3943	88.4392	Rajshahi
Lalbinni	No	1221011	1	2	2	1	42	102020142	2015	BD	21.5349	91.9413	5	21.5349	91.9414	Chittagong
Lalbusmoti	No	122142	1	2	2	1	23	102020123	2014	BD	21.5291	91.9457	6	21.5291	91.9456	Barisal
Lalchikon	No	114111	1	1	4	1	7	101040107	2014	BD	22.1327	89.9853	17	22.1827	89.9853	Barisal
Laldhan_P02	No	1211041	1	2	1	1	27	102010127	2015	BD	21.7502	92.04	6	21.7502	92.04	Chittagong
LalDhepa_P01	No	2251012	2	2	5	1	18	202050118	2015	BD	22.4565	92.0264	19	22.4565	92.0264	Dhaka
LalDhepa_P02	No	2251021	2	2	5	1	31	202050131	2015	BD	24.8561	89.6967	7.1	24.8561	89.6947	Dhaka
LalGhora_P01	No	2221014	2	2	2	1	31	202020131	2015	BD	25.3938	89.7917	6	25.3938	89.7918	Dhaka
LalGhora_P02	No	2221041	2	2	2	1	1	202020101	2015	BD	25.3936	89.7914	7	25.3935	89.7914	Dhaka
Lalguti_P01	No	5251031	5	2	5	1	17	502050117	2015	BD	26.2656	88.304	5	26.2657	88.3041	Rangpur
Lalguti_P02	No	5251042	5	2	5	1	13	502050113	2015	BD	26.2732	88.3046	5	26.2733	88.3047	Rangpur
Lalmota_P01	No	3111014	3	1	1	1	3	301010103	2015	BD	22.6505	89.7052	6	22.6505	89.7051	Khulna
Lalmota_P02	No	3131022	3	1	3	1	1	301030101	2015	BD	22.5107	89.6327	7	22.5112	89.6328	Khulna
Lalmota_P03	No	3131031	3	1	3	1	45	301030145	2015	BD	22.5118	89.6352	3	22.5118	89.6352	Khulna
Lalmota_P04	No	3161021	3	1	6	1	49	301060149	2015	BD	22.2521	89.8325	4	22.2521	89.8324	Khulna
Lalmota_P05	No	111133	1	1	1	1	32	101010132	2014	BD	22.2153	90.3488	16	22.2153	90.3488	Barisal
Lalmota_P06	No	112113	1	1	2	1	8	101020108	2014	BD	22.2989	90.0732	18	22.2989	90.0733	Barisal
Lalmota_P07	No	112133	1	1	2	1	31	101020131	2014	BD	22.3007	90.0704	22	22.3007	90.0704	Barisal
Lalmota_P08	No	112141	1	1	2	1	50	101020150	2014	BD	22.2943	90.0741	18	22.2942	90.074	Barisal
Lalmota_P09	No	114112	1	1	4	1	7	101040107	2014	BD	21.8755	92.3952	7	21.8755	92.3952	Barisal
Lalmota_P10	No	114124	1	1	4	1	16	101040116	2014	BD	22.1831	89.9855	19	22.1832	89.9854	Barisal
Lalmota_P11	No	114132	1	1	4	1	21	101040121	2014	BD	22.1828	89.9853	18	22.1828	89.9852	Barisal
Lalmota_P12	No	114142	1	1	4	1	39	101040139	2014	BD	22.1826	89.9859	19	22.1825	89.9859	Barisal
Lalmota_P13	No	143111	6	1	3	1	1	104010101	2014	BD	22.3912	90.1177	16	22.3912	90.1177	Rangpur
Lalmota_P14	No	143131	6	1	3	1	30	104030130	2014	BD	22.5012	90.0854	14	22.5012	90.0854	Rangpur
Lalmota_P15	No	151133	1	5	2	1	31	105020131	2014	BD	22.4722	90.0822	16	22.4722	90.0821	Barisal
Lalmota_P16	No	152113	1	5	3	1	3	105030103	2014	BD	22.7119	89.9306	14	22.7119	89.9305	Barisal
Lalmota_P17	No	152131	1	5	3	1	20	105030120	2014	BD	22.7084	89.9276	17	22.7084	89.9276	Barisal
Lalmota_P18	No	152143	1	5	3	1	40	105030140	2014	BD	22.7076	89.9277	18	22.7076	89.9277	Barisal
Lalpaikkya_P02	No	125112	1	2	5	1	2	102050102	2014	BD	22.5485	90.2618	17	22.5485	90.2618	Barisal
Lalpaikkya_P03	No	125121	1	2	5	1	41	102050141	2014	BD	22.5509	90.2628	15	22.5509	90.2628	Barisal
Lalpaikkya_P04	No	125132	1	2	5	1	43	102050143	2014	BD	22.5509	90.2628	15	22.5509	90.2628	Barisal
Lalpaikkya_P05	No	125142	1	2	5	1	45	102050145	2014	BD	22.5505	90.2627	15	22.5509	90.2627	Barisal
Lalpakra	No	121121	1	2	1	1	10	102010110	2014	BD	22.5803	90.115	16	22.5804	90.1149	Barisal
LalPanja	No	1461013	1	4	6	1	38	104060138	2015	BD	22.6645	92.1596	6	22.6615	92.1596	Chittagong
Lalpayjam	No	1121022	1	1	2	1	1	101020101	2015	BD	21.7724	92.2171	6	21.7724	92.217	Chittagong
Lalvasa_P01	No	311122	3	1	1	1	1	301010101	2014	BD	23.9874	89.7769	8	23.9875	89.7769	Dhaka
Lalvasa_P02	No	311114	3	1	1	1	22	301010122	2014	BD	23.9654	89.7774	7	23.9655	89.7773	Dhaka
Latishail	No	226122	2	2	6	1	23	202060123	2014	BD	22.4483	91.518	16	22.4487	91.518	Chittagong
Lokma_P01	No	3141021	3	1	4	1	6	301040106	2015	BD	23.8738	89.9935	5	23.8738	89.9935	Khulna
Lokma_P02	No	143114	6	1	3	1	1	104010101	2014	BD	22.3912	90.1177	16	22.3912	90.1177	Rangpur
Lokma_P03	No	143134	6	1	3	1	30	104030130	2014	BD	22.5012	90.0854	14	22.5012	90.0854	Rangpur
Malbhog_P01	No	2421012	2	4	2	1	41	204020141	2015	BD	23.442	90.5377	7	23.442	90.5378	Dhaka
Malbhog_P02	No	2421022	2	4	2	1	39	204020139	2015	BD	23.4404	90.5365	6	23.4404	90.5365	Dhaka
Malbhog_P03	No	2421032	2	4	2	1	31	204020131	2015	BD	23.4412	90.537	7	23.4412	90.537	Dhaka
Malbhog_P04	No	2421042	2	4	2	1	16	204020116	2015	BD	23.4332	90.5354	7	23.4333	90.5353	Dhaka
Malbhog_P05	No	2431011	2	4	3	1	50	204030150	2015	BD	23.605	90.3533	7	23.6054	90.3545	Dhaka
Malbhog_P06	No	2431032	2	4	3	1	5	204030105	2015	BD	23.6037	90.355	7.4	23.6034	90.3549	Dhaka
Malshira_P01	No	613113	6	2	3	1	2	602030102	2014	BD	25.9122	89.7308	4	25.9123	89.7309	Rangpur
Malshira_P02	No	613122	6	2	3	1	20	602030120	2014	BD	25.9116	89.7309	5	25.9117	89.7308	Rangpur
Malshira_P03	No	613134	6	2	3	1	34	602030134	2014	BD	25.9127	89.7318	3	25.9129	89.7319	Rangpur
MamunSwarna_P01	No	5111034	5	1	1	1	43	501010143	2015	BD	25.6949	88.6949	6	25.6948	88.6948	Rangpur
MamunSwarna_P02	No	5141044	5	1	4	1	35	501040135	2015	BD	25.7682	88.7841	5	25.7682	88.7841	Rangpur
MamunSwarna_P03	No	544112	6	1	4	1	22	601040122	2014	BD	25.8541	88.2486	16	25.8542	88.2485	Rangpur
Miniket_P01	No	4261012	4	2	6	1	12	402060112	2015	BD	24.4709	89.2899	7	24.4708	89.2898	Rajshahi
Miniket_P02	No	4261022	4	2	6	1	15	402060115	2015	BD	24.4702	89.2889	7	24.4701	89.2889	Rajshahi
Miniket_P03	No	4261032	4	2	6	1	43	402060143	2015	BD	24.4693	89.2883	8	24.4692	89.2882	Rajshahi
Miniket_P04	No	4261042	4	2	6	1	46	402060146	2015	BD	24.4688	89.2884	8	24.4688	89.2884	Rajshahi
Moinamoti	No	3111044	3	1	1	1	6	301010106	2015	BD	22.6504	89.7052	7	22.6504	89.7052	Khulna
MollaDigha_P02	No	2411042	2	4	1	1	8	204010108	2015	BD	23.4739	90.3379	7	23.4739	90.3379	Dhaka
MollaDigha_P03	No	2441012	2	4	4	1	37	204040137	2015	BD	23.4956	90.4107	6	23.4956	90.4107	Dhaka
MollaDigha_P04	Yes	2441021	2	4	4	1	13	204040113	2015	BD	23.4933	90.4149	7	23.4933	90.4149	Dhaka
MollaDigha_P05	Yes	314141	3	1	4	1	3	301040103	2014	BD	23.8732	89.9935	7	23.8731	89.9932	Dhaka
Mongbui_P01	No	1141012	1	1	4	1	12	101040112	2015	BD	21.8756	92.3954	7	21.8756	92.3954	Chittagong
Montessor	No	3111042	3	1	1	1	6	301010106	2015	BD	22.6504	89.7052	7	22.6504	89.7052	Khulna
Mota	No	3141041	3	1	4	1	47	301040147	2015	BD	22.5805	89.9426	7	22.5805	89.9427	Khulna
Mothamota_P01	No	112124	1	1	2	1	21	101020121	2014	BD	22.2983	90.0733	16	22.2982	90.0733	Barisal
Mothamota_P02	No	113132	1	1	3	1	32	101030132	2014	BD	22.4567	90.1952	19	22.4566	90.1951	Barisal
Mothamota_P03	No	113142	1	1	3	1	46	101030146	2014	BD	22.4571	90.1937	22	22.4572	90.1938	Barisal
Mothamota_P05	No	114143	1	1	4	1	39	101040139	2014	BD	22.1826	89.9859	19	22.1825	89.9859	Barisal
Mothamota_P06	No	141111	6	1	1	1	1	104030101	2014	BD	22.498	90.0932	14	22.4979	90.0933	Rangpur
Mothamota_P07	No	142123	6	1	2	1	7	104020107	2014	BD	22.5693	90.227	21	22.5693	90.2271	Rangpur
Mothamota_P08	No	142141	6	1	2	1	25	104020125	2014	BD	22.5735	90.2311	20	22.5734	90.2313	Rangpur
Mothamota_P09	No	143141	6	1	3	1	38	104030138	2014	BD	22.5006	90.0903	12	22.5006	90.0903	Rangpur
Moulata_P01	No	111113	1	1	1	1	4	101010104	2014	BD	22.2148	90.3491	16	22.2147	90.3491	Barisal
Moulata_P02	No	111124	1	1	1	1	18	101010118	2014	BD	22.2141	90.3494	16	22.2142	90.3494	Barisal
Moulata_P03	No	112143	1	1	2	1	50	101020150	2014	BD	22.2943	90.0741	18	22.2942	90.074	Barisal
Moulata_P04	No	113144	1	1	3	1	46	101030146	2014	BD	22.4571	90.1937	22	22.4572	90.1938	Barisal
Moulata_P05	No	141113	6	1	1	1	1	104030101	2014	BD	22.498	90.0932	14	22.4979	90.0933	Rangpur
Moulata_P06	No	141134	6	1	1	1	20	104010120	2014	BD	22.3914	90.1178	17	22.3915	90.1179	Rangpur
Moulata_P07	No	142122	6	1	2	1	7	104020107	2014	BD	22.4993	92.338	6	22.4992	92.338	Rangpur
Moulata_P08	No	143124	6	1	3	1	6	104030106	2014	BD	22.4975	90.0882	17	22.4975	90.0883	Rangpur
Mukta_P01	No	142111	6	1	2	1	1	104020101	2014	BD	22.4999	92.338	6	22.4999	92.338	Rangpur
Mukta_P02	No	142124	6	1	2	1	7	104020107	2014	BD	22.4993	92.338	6	22.4992	92.338	Rangpur
Muktarshail_P01	No	612122	6	2	2	1	18	602020118	2014	BD	25.6408	89.6738	17	25.641	89.6737	Rangpur
Muktarshail_P02	No	612142	6	2	2	1	30	602020130	2014	BD	25.6416	89.6752	4	25.6418	89.6753	Rangpur
Murabazal_P03	No	1311041	1	3	1	1	30	103010130	2015	BD	22.9398	90.9417	6	22.9398	90.9417	Chittagong
Nagpechi_P01	No	223122	2	2	3	1	9	202030109	2014	BD	22.8164	91.5439	13	22.8165	91.5438	Chittagong
Nagpechi_P02	No	223132	2	2	3	1	15	202030115	2014	BD	22.8165	91.5433	16	22.8167	91.5433	Chittagong
Nagpechi_P03	No	228141	2	2	8	1	50	202080150	2014	BD	22.6497	91.6397	14	22.6397	91.6395	Chittagong
Nakhusimota_P01	No	141114	6	1	1	1	1	104030101	2014	BD	22.5762	92.1061	5	22.5762	92.106	Rangpur
Nakhusimota_P02	No	141124	6	1	1	1	10	104010110	2014	BD	22.3916	90.1169	14	22.3916	90.1169	Rangpur
Nakhusimota_P03	No	141132	6	1	1	1	20	104010120	2014	BD	22.3914	90.1178	17	22.3915	90.1179	Rangpur
Nakhusimota_P04	No	141143	6	1	1	1	35	104010135	2014	BD	22.3915	90.1175	13	22.3915	90.1175	Rangpur
Nakhusimota_P05	No	152134	1	5	3	1	20	105030120	2014	BD	22.7084	89.9276	17	22.7084	89.9276	Barisal
Nakhusimota_P06	No	152142	1	5	3	1	40	105030140	2014	BD	22.7076	89.9277	18	22.7076	89.9277	Barisal
Nashpati_P01	No	3141031	3	1	4	1	25	301040125	2015	BD	22.5806	89.9426	7	22.5806	89.9426	Khulna
Nashpati_P02	No	3161033	3	1	6	1	20	301060120	2015	BD	22.2487	89.8339	6	22.2488	89.8338	Khulna
Nayani_P01	No	545121	6	1	5	1	19	601050119	2014	BD	26.087	88.4728	5	26.087	88.4727	Rangpur
Nayani_P02	No	545112	6	1	5	1	44	601050144	2014	BD	26.0723	88.4859	6	26.0723	88.4858	Rangpur
NayaPajam	No	421132	4	2	1	1	30	402010130	2014	BD	22.5779	89.1279	3	22.5779	89.1279	Khulna
Nayaraz_P01	No	614114	6	2	4	1	1	602040101	2014	BD	25.4523	89.8206	18	25.4524	89.8206	Rangpur
Nayaraz_P02	Yes	2221012	2	2	2	1	31	202020131	2015	BD	25.3938	89.7917	6	25.3938	89.7918	Dhaka
Nayaraz_P03	No	2221021	2	2	2	1	47	202020147	2015	BD	25.3933	89.7915	6	25.3932	89.7915	Dhaka
Nayaraz_P04	No	2221031	2	2	2	1	21	202020121	2015	BD	25.3935	89.7913	6	25.3936	89.7913	Dhaka
Nayaraz_P05	No	2221042	2	2	2	1	1	202020101	2015	BD	25.3936	89.7914	7	25.3935	89.7914	Dhaka
Nepali Swarna_P01	No	2121022	2	1	2	1	35	201020135	2015	BD	24.1918	90.3066	7	24.1919	90.3065	Dhaka
Nepali Swarna_P03	No	5151012	5	1	5	1	48	501050148	2015	BD	25.7481	88.7173	4	25.7481	88.7173	Rangpur
Nepali Swarna_P04	No	5151021	5	1	5	1	30	501050130	2015	BD	25.7481	88.7173	5	25.7483	88.7173	Rangpur
Nepali Swarna_P05	No	5151031	5	1	5	1	41	501050141	2015	BD	25.7483	88.7187	4	25.7483	88.7187	Rangpur
Nepali Swarna_P06	No	5151041	5	1	5	1	11	501050111	2015	BD	24.9521	89.575	6	24.9521	89.575	Rangpur
Nepali Swarna_P07	No	523123	5	2	3	1	20	502030120	2014	BD	24.348	89.1166	15	24.3479	89.1167	Rajshahi
Nepali Swarna_P08	No	523132	5	2	3	1	37	502030137	2014	BD	24.3495	89.1182	18	24.3494	89.1183	Rajshahi
Nigershalhal	No	123131	1	2	3	1	7	102030107	2014	BD	22.4561	90.2003	20	22.4561	90.2003	Barisal
Nonakachi_P01	No	3131012	3	1	3	1	14	301030114	2015	BD	22.5118	89.6352	3	22.5117	89.6352	Khulna
Nonakachi_P02	No	3131041	3	1	3	1	9	301030109	2015	BD	23.7999	89.9309	7	23.7999	89.9309	Khulna
Pahari Swarna	No	3411022	3	4	1	1	9	304010109	2015	BD	23.1869	89.5044	6	23.1869	89.5044	Khulna
Pajam_P01	No	2131044	2	1	3	1	34	201030134	2015	BD	24.1776	90.4778	7	24.1776	90.4777	Dhaka
Pajam_P02	No	2211022	2	2	1	1	4	202010104	2015	BD	25.174	89.8764	7.5	25.1741	89.8765	Dhaka
Pajam_P03	No	2211031	2	2	1	1	37	202010137	2015	BD	25.1742	89.8765	7.2	25.1742	89.8765	Dhaka
Pajam_P04	No	2211042	2	2	1	1	46	202010146	2015	BD	25.174	89.8764	7	25.174	89.8764	Dhaka
Pajam_P05	No	2241012	2	2	4	1	22	202040122	2015	BD	24.8086	90.1389	7	24.8085	90.139	Dhaka
Pajam_P06	No	2241022	2	2	4	1	9	202040109	2015	BD	24.8078	90.1373	7	24.8078	90.1374	Dhaka
Pajam_P07	No	2241031	2	2	4	1	5	202040105	2015	BD	22.2999	91.96	14	22.2998	91.96	Dhaka
Pajam_P08	No	2261012	2	2	6	1	18	202060118	2015	BD	24.5646	89.5738	5.1	24.5636	89.5739	Dhaka
Pajam_P10	No	2261041	2	2	6	1	45	202060145	2015	BD	24.5654	89.5145	5.2	24.5654	89.5144	Dhaka
Pajam_P11	No	2271022	2	2	7	1	22	202070122	2015	BD	24.7718	89.8948	5.6	24.7718	89.8948	Dhaka
Pajam_P12	No	2271042	2	2	7	1	50	202070150	2015	BD	24.7717	89.8938	5.1	24.7716	89.8939	Dhaka
Pajam_P13	No	4231023	4	2	3	1	10	402030110	2015	BD	24.4551	89.5445	5	24.4551	89.5444	Rajshahi
Pajam_P14	No	121114	1	2	1	1	2	102010102	2014	BD	21.7499	92.0398	6	21.7497	92.0396	Barisal
Pajam_P15	No	121123	1	2	1	1	10	102010110	2014	BD	22.5803	90.115	16	22.5804	90.1149	Barisal
Pajam_P16	No	124141	1	2	4	1	31	102040131	2014	BD	23.0404	90.1243	14	23.0405	90.1243	Barisal
Pajam_P17	No	221111	2	2	1	1	2	202010102	2014	BD	22.167	91.9884	16	22.1671	91.9883	Chittagong
Pajam_P18	No	221121	2	2	1	1	6	202010106	2014	BD	22.1664	91.9887	16	22.1663	91.9887	Chittagong
Pajam_P19	No	222121	2	2	2	1	10	202020110	2014	BD	22.4333	91.8352	14	22.4333	91.8352	Chittagong
Pajam_P20	No	222132	2	2	2	1	16	202020116	2014	BD	22.4324	91.8369	10	22.4323	91.837	Chittagong
Pajam_P21	No	224114	2	2	4	1	4	202040104	2014	BD	22.3021	91.9569	18	22.3021	91.9569	Chittagong
Pajam_P22	No	224133	2	2	4	1	31	202040131	2014	BD	22.3002	91.9598	14	22.3003	91.9598	Chittagong
Pajam_P23	No	225112	2	2	5	1	6	202050106	2014	BD	22.457	92.0261	15	22.4569	92.0263	Chittagong
Pajam_P24	No	225122	2	2	5	1	14	202050114	2014	BD	22.4562	92.0259	19	22.456	92.0266	Chittagong
Pajam_P25	No	225132	2	2	5	1	22	502010109	2014	BD	24.3199	88.9722	16	24.3198	88.9723	Chittagong
Pajam_P26	No	225141	2	2	5	1	30	202050130	2014	BD	22.4562	92.0276	22	22.4562	92.0276	Chittagong
Pajam_P27	No	225143	2	2	5	1	30	202050130	2014	BD	22.4562	92.0276	22	22.4562	92.0276	Chittagong
Pajam_P28	No	227122	2	2	7	1	16	202070116	2014	BD	22.0761	92.036	23	22.0763	92.0361	Chittagong
Pajam_P29	No	511123	5	1	1	1	39	501010139	2014	BD	24.5842	89.5532	5	24.5842	89.5533	Rajshahi
Pajam_P30	No	513114	5	1	3	1	1	501030101	2014	BD	24.7613	89.2788	6	24.7913	89.2788	Rajshahi
Pajam_P31	No	513123	5	1	3	1	19	501030119	2014	BD	24.7909	89.2791	6	24.791	89.2791	Rajshahi
Pajam_P33	No	513142	5	1	3	1	50	501030150	2014	BD	24.794	89.2828	6	24.794	89.2828	Rajshahi
Pajam_P34	No	541142	6	1	1	1	47	601010147	2014	BD	26.1572	88.3172	15	26.1573	88.3171	Rangpur
Pakri_P02	Yes	524132	5	2	4	1	32	502040132	2014	BD	24.2085	89.0918	13	24.2084	89.0918	Rajshahi
Pakri_P03	Yes	524141	5	2	4	1	48	502040148	2014	BD	24.2082	89.091	17	24.2082	89.091	Rajshahi
Panpata_P01	No	541132	6	1	1	1	42	601010142	2014	BD	26.1567	88.3148	16	26.1567	88.3148	Rangpur
Panpata_P02	No	545141	6	1	5	1	5	601050105	2014	BD	26.0774	88.4759	4	26.0774	88.4758	Rangpur
Panpata_P03	No	545124	6	1	5	1	19	601050119	2014	BD	26.087	88.4728	5	26.087	88.4727	Rangpur
Panpata_P04	No	545113	6	1	5	1	44	601050144	2014	BD	26.0723	88.4859	6	26.0723	88.4858	Rangpur
panpataswarna_P01	No	5221012	5	2	2	1	37	502020137	2015	BD	26.2147	88.5877	4	26.2147	88.5878	Rangpur
panpataswarna_P02	No	5221022	5	2	2	1	49	502020149	2015	BD	26.215	88.5877	5	26.215	88.5877	Rangpur
panpataswarna_P03	No	5221041	5	2	2	1	15	502020115	2015	BD	26.1306	88.3515	5	26.1305	88.3514	Rangpur
panpataswarna_P04	No	5231032	5	2	3	1	20	502030120	2015	BD	24.348	89.1166	15	24.3479	89.1167	Rangpur
panpataswarna_P05	No	5251032	5	2	5	1	17	502050117	2015	BD	26.2656	88.304	5	26.2657	88.3041	Rangpur
Parija	No	544142	6	1	4	1	40	601040140	2014	BD	25.8545	88.2431	18	25.8544	88.2431	Rangpur
Patjag_P01	No	4241012	4	2	4	2	33	402040222	2015	BD	24.2263	89.5836	6	24.2264	89.5833	Rajshahi
Patjag_P02	No	4251031	4	2	5	1	25	402050125	2015	BD	24.4292	89.7024	7	24.4291	89.7024	Rajshahi
Patnai_P01	No	423111	4	2	3	1	8	402030108	2014	BD	22.6951	89.0594	3	22.6951	89.0595	Khulna
Patnai_P02	No	432124	4	2	3	1	23	402030123	2014	BD	22.695	89.0599	3	22.6951	89.06	Khulna
Patnai_P03	No	423133	4	2	3	1	36	402030136	2014	BD	22.6952	89.0603	3	22.695	89.0603	Khulna
Patnai_P04	No	423142	4	2	3	1	45	402030145	2014	BD	22.6953	89.0603	3	22.6954	89.0603	Khulna
Philippine_P01	No	5151022	5	1	5	1	30	501050130	2015	BD	25.7481	88.7173	5	25.7483	88.7173	Rangpur
Philippine_P02	No	5151033	5	1	5	1	41	501050141	2015	BD	25.7483	88.7187	4	25.7483	88.7187	Rangpur
Polauerdhan	No	4161042	4	1	6	1	2	401060102	2015	BD	24.0376	89.3382	5	24.0375	89.3382	Rajshahi
Raichikon	No	221141	2	2	1	1	44	202010144	2014	BD	22.1583	91.9946	20	22.1583	91.9946	Chittagong
Rajashail_P01	No	125133	1	2	5	1	43	102050143	2014	BD	22.5509	90.2628	15	22.5509	90.2628	Barisal
Rajashail_P02	No	226141	2	2	6	1	36	202060136	2014	BD	22.4474	91.5167	11	22.4475	91.5167	Chittagong
Rajrna	No	541112	6	1	1	1	3	601010103	2014	BD	26.1576	88.3119	13	26.1576	88.3118	Rangpur
Rangu	No	1461042	1	4	6	1	15	104060115	2015	BD	22.7272	92.0798	8	22.7273	92.0797	Chittagong
Ranjana	No	5231022	5	2	3	1	4	502030104	2015	BD	26.1218	88.4137	5	26.1217	88.4136	Rangpur
Ranjit_P01	No	2131011	2	1	3	1	30	201030130	2015	BD	24.1762	90.477	7	24.1761	90.4769	Dhaka
Ranjit_P02	No	2131021	2	1	3	1	20	201030120	2015	BD	24.1759	90.4784	6	24.1759	90.4783	Dhaka
Ranjit_P03	No	2131031	2	1	3	1	11	201030111	2015	BD	24.1755	90.4786	4	24.1755	90.4787	Dhaka
Ranjit_P04	No	2131041	2	1	3	1	34	201030134	2015	BD	24.1776	90.4778	7	24.1776	90.4777	Dhaka
Ranjit_P05	No	4231034	4	2	3	1	28	402030128	2015	BD	24.4525	89.5436	6	24.4524	89.5436	Rajshahi
Ranjit_P06	No	5231021	5	2	3	1	4	502030104	2015	BD	26.1218	88.4137	5	26.1217	88.4136	Rangpur
Ranjit_P07	No	512121	5	1	2	1	4	501020104	2014	BD	24.8916	89.1184	7	24.8916	89.1184	Rajshahi
Ranjit_P08	No	512111	5	1	2	1	13	501020113	2014	BD	24.8923	89.1183	6	24.8923	89.1183	Rajshahi
Ranjit_P09	No	512141	5	1	2	1	31	501020131	2014	BD	24.8921	89.1183	6	24.892	89.1182	Rajshahi
Ranjit_P10	No	512131	5	1	2	1	44	501020144	2014	BD	24.8884	89.1195	6	24.8884	89.1196	Rajshahi
Ranjit_P11	No	513111	5	1	3	1	1	501030101	2014	BD	24.7613	89.2788	6	24.7913	89.2788	Rajshahi
Ranjit_P12	No	513121	5	1	3	1	19	501030119	2014	BD	24.7909	89.2791	6	24.791	89.2791	Rajshahi
Ranjit_P13	No	513141	5	1	3	1	50	501030150	2014	BD	24.794	89.2828	6	24.794	89.2828	Rajshahi
Ranjit_P14	No	545114	6	1	5	1	44	601050144	2014	BD	26.0723	88.4859	6	26.0723	88.4858	Rangpur
Ranjona_P01	No	5211023	5	2	1	1	11	502010111	2015	BD	24.1221	88.2632	5.1	24.122	88.2632	Rangpur
Ranjona_P02	No	5211032	5	2	1	1	9	502010109	2015	BD	24.1221	88.2632	5.2	24.122	88.2632	Rangpur
Ratna_P01	Yes	212132	2	1	2	1	28	201020128	2014	BD	24.1893	90.3105	7	24.1893	90.3107	Chittagong
Ratna_P02	Yes	212142	2	1	2	1	35	201020135	2014	BD	23.0903	90.6779	12	23.0903	90.678	Chittagong
Ratuel_P01	No	3251012	3	2	5	1	6	302050106	2015	BD	22.782	89.6349	7.5	22.7821	89.6348	Khulna
Ratuel_P02	No	3261022	3	2	6	1	4	302060104	2015	BD	22.8366	89.6136	4.9	22.8365	89.6134	Khulna
Ratuel_P03	No	3261032	3	2	6	1	23	302060123	2015	BD	22.837	89.6137	5	22.837	89.6137	Khulna
RazaMorol_P01	No	3261031	3	2	6	1	23	302060123	2015	BD	22.837	89.6137	5	22.837	89.6137	Khulna
RazaMorol_P02	No	3261042	3	2	6	1	9	302060109	2015	BD	22.837	89.6136	5.4	22.8368	89.6136	Khulna
Sada Swarna_P01	No	4231012	4	2	3	1	23	402030123	2015	BD	24.4531	89.5442	6	24.453	89.5442	Rajshahi
Sada Swarna_P02	No	4231032	4	2	3	1	28	402030128	2015	BD	24.4525	89.5436	6	24.4524	89.5436	Rajshahi
Sada Swarna_P03	No	4231042	4	2	3	1	27	402030127	2015	BD	24.4525	89.5436	6	24.4525	89.5436	Rajshahi
Sada Swarna_P04	No	5251011	5	2	5	1	12	502050112	2015	BD	26.2732	88.3039	5	26.2733	88.3038	Rangpur
Sada Swarna_P05	No	5251021	5	2	5	1	14	502050114	2015	BD	26.2728	88.3039	5	26.2727	88.3038	Rangpur
Sada Swarna_P06	No	521112	5	2	1	1	2	502010102	2014	BD	24.3231	88.9806	15	24.3231	88.9806	Rajshahi
Sada Swarna_P07	No	541113	6	1	1	1	3	601010103	2014	BD	26.1576	88.3119	13	26.1576	88.3118	Rangpur
Sada Swarna_P08	No	541131	6	1	1	1	42	601010142	2014	BD	26.1567	88.3148	16	26.1567	88.3148	Rangpur
Sada Swarna_P09	No	542111	6	1	2	1	5	601020105	2014	BD	25.8256	88.1424	14	25.8256	88.1425	Rangpur
Sada Swarna_P10	No	542141	6	1	2	1	49	601020149	2014	BD	25.821	88.1389	20	25.8209	88.139	Rangpur
Sadabinni	No	1221012	1	2	2	1	42	102020142	2015	BD	21.5349	91.9413	5	21.5349	91.9414	Chittagong
Sadachikon_P01	No	112144	1	1	2	1	50	101020150	2014	BD	22.2943	90.0741	18	22.2942	90.074	Barisal
Sadachikon_P02	No	142114	6	1	2	1	1	104020101	2014	BD	22.4999	92.338	6	22.4999	92.338	Rangpur
Sadachikon_P03	No	142134	6	1	2	1	19	104020119	2014	BD	22.5749	90.2284	19	22.5749	90.2285	Rangpur
Sadachikon_P04	No	142142	6	1	2	1	25	104020125	2014	BD	22.5735	90.2311	20	22.5734	90.2313	Rangpur
Sadachikon_P05	No	152121	1	5	3	1	7	105030107	2014	BD	22.7113	89.9299	12	22.7113	89.93	Barisal
SadaGuti_P01	No	5221033	5	2	2	1	3	502020103	2015	BD	26.1305	88.3514	5	26.1306	88.3513	Rangpur
SadaGuti_P02	No	5251041	5	2	5	1	13	502050113	2015	BD	26.2732	88.3046	5	26.2733	88.3047	Rangpur
Sadamota_P01	No	3111012	3	1	1	1	3	301010103	2015	BD	22.6505	89.7052	6	22.6505	89.7051	Khulna
Sadamota_P02	No	3111022	3	1	1	1	18	301010118	2015	BD	22.6505	89.7053	6	22.6504	89.7054	Khulna
Sadamota_P03	No	3131021	3	1	3	1	1	301030101	2015	BD	22.5107	89.6327	7	22.5112	89.6328	Khulna
Sadamota_P04	No	3131032	3	1	3	1	45	301030145	2015	BD	22.5118	89.6352	3	22.5118	89.6352	Khulna
Sadamota_P05	No	3131042	3	1	3	1	9	301030109	2015	BD	22.5128	89.6407	4	22.5128	89.6406	Khulna
Sadamota_P06	No	3141011	3	1	4	1	37	301040137	2015	BD	22.5805	89.9426	5	22.5806	89.9426	Khulna
Sadamota_P07	No	3151011	3	1	5	1	46	301050146	2015	BD	22.633	89.6514	7	22.6331	89.6514	Khulna
Sadamota_P08	No	3151022	3	1	5	1	43	301050143	2015	BD	22.6302	89.6539	5	22.6303	89.6539	Khulna
Sadamota_P09	No	3151031	3	1	5	1	25	301050125	2015	BD	22.6329	89.6523	6	22.6329	89.6524	Khulna
Sadamota_P10	No	3151041	3	1	5	1	8	301050108	2015	BD	22.6329	89.6523	6	22.6329	89.6524	Khulna
Sadamota_P11	No	3251022	3	2	5	1	33	302050133	2015	BD	22.782	89.6351	5.2	22.7821	89.6351	Khulna
Sadamota_P12	No	111123	1	1	1	1	18	101010118	2014	BD	22.2141	90.3494	16	22.2142	90.3494	Barisal
Sadamota_P13	No	111143	1	1	1	1	48	101010148	2014	BD	21.664	92.3036	6	21.6641	92.3036	Barisal
Sadamota_P14	No	112112	1	1	2	1	8	101020108	2014	BD	22.2989	90.0732	18	22.2989	90.0733	Barisal
Sadamota_P15	No	112123	1	1	2	1	21	101020121	2014	BD	22.2983	90.0733	16	22.2982	90.0733	Barisal
Sadamota_P16	No	112132	1	1	2	1	31	101020131	2014	BD	22.3007	90.0704	22	22.3007	90.0704	Barisal
Sadamota_P17	No	112142	1	1	2	1	50	101020150	2014	BD	22.2943	90.0741	18	22.2942	90.074	Barisal
Sadamota_P18	Yes	113131	1	1	3	1	32	101030132	2014	BD	22.4567	90.1952	19	22.4566	90.1951	Barisal
Sadamota_P19	No	113143	1	1	3	1	46	101030146	2014	BD	22.4571	90.1937	22	22.4572	90.1938	Barisal
Sadamota_P20	No	114113	1	1	4	1	7	101040107	2014	BD	21.8755	92.3952	7	21.8755	92.3952	Barisal
Sadamota_P21	No	114131	1	1	4	1	21	101040121	2014	BD	22.1828	89.9853	18	22.1828	89.9852	Barisal
Sadamota_P22	No	114141	1	1	4	1	39	101040139	2014	BD	22.1826	89.9859	19	22.1825	89.9859	Barisal
Sadamota_P23	No	141131	6	1	1	1	20	104010120	2014	BD	22.3914	90.1178	17	22.3915	90.1179	Rangpur
Sadamota_P24	No	143122	6	1	3	1	6	104030106	2014	BD	22.4975	90.0882	17	22.4975	90.0883	Rangpur
Sadamota_P25	No	143144	6	1	3	1	38	104030138	2014	BD	22.5006	90.0903	12	22.5006	90.0903	Rangpur
Sadamota_P26	No	153124	1	5	1	1	15	105010115	2014	BD	22.6661	90.0912	17	22.6661	90.0912	Barisal
Sadamota_P27	No	153134	1	5	1	1	20	105010120	2014	BD	22.6584	90.094	17	22.6584	90.094	Barisal
Sadamota_P28	No	153141	1	5	1	1	38	105010138	2014	BD	22.6584	90.091	16	22.6584	90.091	Barisal
Sadamota_P29	No	151112	1	5	2	1	8	105020108	2014	BD	22.4727	90.0815	11	22.4727	90.0815	Barisal
Sadamota_P30	No	151122	1	5	2	1	17	105020117	2014	BD	22.4747	90.0811	20	22.4747	90.0812	Barisal
Sadamota_P31	No	151142	1	5	2	1	43	105020143	2014	BD	22.4716	90.0834	16	22.4717	90.0834	Barisal
SadaPanja	No	1461022	1	4	6	1	26	104060126	2015	BD	22.6645	92.1596	6	22.6645	92.1596	Chittagong
SADASANLE	No	4251041	4	2	5	1	47	402060110	2015	BD	24.4709	89.2898	7	24.4678	89.2899	Rajshahi
Sadavasa_P01	No	311143	3	1	1	1	4	301010103	2014	BD	22.6505	89.7052	6	22.6505	89.7051	Dhaka
Sadhuswara	No	4141011	4	1	4	1	7	401040107	2015	BD	24.1274	89.3283	5	24.1274	89.3284	Rajshahi
Sadhuswarna	No	4141022	4	1	4	1	20	401040120	2015	BD	24.1264	89.3249	6	24.126	89.325	Rajshahi
SahbhagiDhan_P01	Yes	3311042	3	3	1	1	9	303010109	2015	BD	23.885	88.828	5	23.8849	88.828	Khulna
SahbhagiDhan_P02	No	544123	6	1	4	1	5	601040105	2014	BD	25.8581	88.2437	15	25.858	88.2437	Rangpur
Saila_P01	No	512122	5	1	2	1	4	501020104	2014	BD	24.8916	89.1184	7	24.8916	89.1184	Rajshahi
Saila_P02	No	512112	5	1	2	1	13	501020113	2014	BD	24.8923	89.1183	6	24.8923	89.1183	Rajshahi
Saila_P03	No	512142	5	1	2	1	31	501020131	2014	BD	24.8921	89.1183	6	24.892	89.1182	Rajshahi
Saila_P04	No	512132	5	1	2	1	44	501020144	2014	BD	24.8884	89.1195	6	24.8884	89.1196	Rajshahi
Saila_P05	No	513113	5	1	3	1	1	501030101	2014	BD	24.7613	89.2788	6	24.7913	89.2788	Rajshahi
Saila_P06	No	513122	5	1	3	1	19	501030119	2014	BD	24.7909	89.2791	6	24.791	89.2791	Rajshahi
Saila_P07	No	513132	5	1	3	1	29	501030129	2014	BD	24.7913	89.2802	6	24.7913	89.2803	Rajshahi
Saila_P08	No	513143	5	1	3	1	50	501030150	2014	BD	24.794	89.2828	6	24.794	89.2828	Rajshahi
Saila_P09	No	514142	5	1	4	1	5	501040105	2014	BD	25.7682	88.7848	6	25.7683	88.7848	Rajshahi
Sailkumur	Yes	514122	5	1	4	1	22	501040122	2014	BD	25.7652	88.7861	4	25.7651	88.7861	Rajshahi
Sailna_P02	No	514111	5	1	4	1	26	501040126	2014	BD	24.6834	89.184	6	24.6834	89.184	Rajshahi
Sailna_P03	No	514131	5	1	4	1	49	501040149	2014	BD	24.681	89.181	6	24.681	89.181	Rajshahi
SakkhorKhana_P01	No	114144	1	1	4	1	39	101040139	2014	BD	22.1826	89.9859	19	22.1825	89.9859	Barisal
SakkhorKhana_P02	No	143113	6	1	3	1	1	104010101	2014	BD	22.3912	90.1177	16	22.3912	90.1177	Rangpur
SakkhorKhana_P04	No	153112	1	5	1	1	13	105010113	2014	BD	22.6661	90.0912	18	22.6661	90.0912	Barisal
SakkhorKhana_P05	No	152111	1	5	3	1	3	105030103	2014	BD	22.7119	89.9306	14	22.7119	89.9305	Barisal
Sixmiya_P01	No	322113	3	2	2	1	5	302020105	2014	BD	23.0281	90.4266	13	23.0281	90.4266	Dhaka
Sixmiya_P02	No	322124	3	2	2	1	24	302020124	2014	BD	23.0257	90.4285	17	23.0257	90.4285	Dhaka
Sixmiya_P03	No	322132	3	2	2	1	38	302020138	2014	BD	23.0321	90.4249	22	23.032	90.4248	Dhaka
Sixmiya_P04	No	322143	3	2	2	1	44	302020144	2014	BD	23.0282	90.4266	17	23.0282	90.4267	Dhaka
Sobaraz_P01	No	2251032	2	2	5	1	35	202050135	2015	BD	24.8562	89.6945	7.7	24.8563	89.6946	Dhaka
Sobaraz_P02	No	2251041	2	2	5	1	7	202050107	2015	BD	24.856	89.6948	5.1	24.856	89.6948	Dhaka
Sompod	No	3221022	3	2	2	1	4	302020104	2015	BD	22.8222	89.3373	6	22.8223	89.3372	Khulna
Sonadighi	No	4151042	4	1	5	1	37	401050137	2015	BD	24.1096	89.4124	5	24.1096	89.4124	Rajshahi
Sonalipanja_P01	No	1431011	1	4	3	1	50	104030150	2015	BD	22.5002	90.0893	18	2.50017	90.0893	Chittagong
Sonalipanja_P02	No	1431021	1	4	3	1	26	104030126	2015	BD	22.5876	92.1095	5	22.5876	92.1095	Chittagong
Sonalipanja_P03	No	1431041	1	4	3	1	28	104030128	2015	BD	22.5875	92.1096	6	22.5875	92.1096	Chittagong
Sonalipanja_P04	No	1451022	1	4	5	1	43	104050143	2015	BD	22.7347	92.0671	7	22.7346	92.0671	Chittagong
Sonalipanja_P05	No	1451031	1	4	5	1	28	104050128	2015	BD	22.7349	92.0672	7	22.7349	92.0673	Chittagong
Sonalipanja_P06	No	1461011	1	4	6	1	38	104060138	2015	BD	22.6645	92.1596	6	22.6615	92.1596	Chittagong
SonaliPayjam_P05	No	1321022	1	3	2	1	41	103020141	2015	BD	23.0649	90.8332	6	23.065	90.8334	Chittagong
SonaliPayjam_P07	No	1421032	1	4	2	1	37	104020137	2015	BD	22.4993	92.338	6	22.4993	92.338	Chittagong
SonaliPayjam_P08	No	1421041	1	4	2	1	41	104020141	2015	BD	22.4991	92.3381	6	22.4991	92.3381	Chittagong
SonaliPayjam_P09	No	1441011	1	4	4	1	40	104040140	2015	BD	22.9967	92.1488	5	22.9966	92.1488	Chittagong
SonaliPayjam_P10	No	1441022	1	4	4	1	22	104040122	2015	BD	23.0082	92.1415	6	23.0082	92.1415	Chittagong
SonaliPayjam_P11	No	1441032	1	4	4	1	41	104040141	2015	BD	23.0091	92.1415	5	23.009	92.1415	Chittagong
SonaliPayjam_P12	No	1441042	1	4	4	1	15	104040115	2015	BD	22.0091	92.1415	6	22.0092	92.1415	Chittagong
Sornolota_P01	No	2211021	2	2	1	1	4	202010104	2015	BD	25.174	89.8764	7.5	25.1741	89.8765	Dhaka
Sornolota_P02	No	2211041	2	2	1	1	46	202010146	2015	BD	25.174	89.8764	7	25.174	89.8764	Dhaka
Sorsori_P01	No	4131012	4	1	3	1	14	401030114	2015	BD	24.2881	89.4031	4	24.288	89.4032	Rajshahi
Sorsori_P02	Yes	4141042	4	1	4	1	6	401040106	2015	BD	24.1255	89.3269	4	24.1255	89.327	Rajshahi
Sorsori_P03	No	4151012	4	1	5	1	7	401050107	2015	BD	24.113	89.4105	5	24.113	89.4105	Rajshahi
Sorsori_P04	No	4151022	4	1	5	1	42	401050142	2015	BD	24.1054	89.4146	8	24.1054	89.4146	Rajshahi
Sorsori_P05	No	4151032	4	1	5	1	48	401050148	2015	BD	24.1128	89.4105	14	24.1128	89.4104	Rajshahi
Sorsori_P06	No	4171011	4	1	7	1	13	401070113	2015	BD	24.1123	89.5393	6	24.1123	89.5393	Rajshahi
Sorsori_P07	No	4171022	4	1	7	1	12	401070112	2015	BD	24.1122	89.5394	6	24.1123	89.5394	Rajshahi
Sorsori_P08	No	4171031	4	1	7	1	7	401070106	2015	BD	24.1105	89.539	6	24.1105	89.5389	Rajshahi
Sorsori_P09	No	4171041	4	1	7	1	23	401070123	2015	BD	24.1122	89.5391	4	24.1122	89.5393	Rajshahi
Sugondhi_P01	No	113111	1	1	3	1	6	101030106	2014	BD	22.4581	90.1843	17	22.4582	90.1843	Barisal
Sugondhi_P02	No	113123	1	1	3	1	11	101030111	2014	BD	22.2797	92.2933	4	22.2797	92.2933	Barisal
Sugondhi_P03	Yes	113141	1	1	3	1	46	101030146	2014	BD	22.4571	90.1937	22	22.4572	90.1938	Barisal
Suman Swarna_P01	No	5131012	5	1	3	1	22	501030122	2015	BD	25.5018	88.4249	5.2	25.5017	88.4248	Rangpur
Suman Swarna_P02	No	5131022	5	1	3	1	17	501030117	2015	BD	24.7981	89.274	6	24.798	89.2703	Rangpur
Suman Swarna_P03	No	5131031	5	1	3	1	33	501030133	2015	BD	25.8445	88.7263	3	25.8446	88.7264	Rangpur
Suman Swarna_P04	No	5131042	5	1	3	1	13	501030113	2015	BD	25.8395	88.7244	5	25.8396	88.7243	Rangpur
Suman Swarna_P05	No	5161011	5	1	6	1	24	501060124	2015	BD	25.8342	88.6606	6	25.8343	88.6605	Rangpur
Suman Swarna_P06	No	5161041	5	1	6	1	40	501060140	2015	BD	25.8366	88.6605	4	25.8365	88.6605	Rangpur
Suman Swarna_P07	No	5211011	5	2	1	1	30	502010130	2015	BD	26.2076	88.4427	6	26.2076	88.4427	Rangpur
Suman Swarna_P08	No	5211021	5	2	1	1	11	502010111	2015	BD	24.1221	88.2632	5.1	24.122	88.2632	Rangpur
Suman Swarna_P09	No	5211031	5	2	1	1	9	502010109	2015	BD	24.3199	88.9722	16	24.3198	88.9723	Rangpur
Suman Swarna_P10	No	5211041	5	2	1	1	33	502010133	2015	BD	26.208	88.4431	6	26.2079	88.4431	Rangpur
Suman Swarna_P11	No	5221013	5	2	2	1	37	502020137	2015	BD	26.2147	88.5877	4	26.2147	88.5878	Rangpur
Suman Swarna_P12	No	5221021	5	2	2	1	49	502020149	2015	BD	26.215	88.5877	5	26.215	88.5877	Rangpur
Suman Swarna_P13	No	5241023	5	2	4	1	35	502040135	2015	BD	26.315	88.5413	5	26.3151	88.5411	Rangpur
Suman Swarna_P14	No	534113	5	3	4	1	11	503040111	2014	BD	24.3944	88.4399	6	24.3946	88.4399	Rajshahi
Suman Swarna_P15	No	534132	5	3	4	1	35	503040135	2014	BD	24.3978	88.4377	5	24.3982	88.4373	Rajshahi
Suman Swarna_P16	No	534141	5	3	4	1	43	503040143	2014	BD	24.3994	88.4379	5	24.3994	88.4379	Rajshahi
Suman Swarna_P17	No	541122	6	1	1	1	26	601010126	2014	BD	26.1599	88.312	20	26.1599	88.3119	Rangpur
Suman Swarna_P18	No	541141	6	1	1	1	47	601010147	2014	BD	26.1572	88.3172	15	26.1573	88.3171	Rangpur
Suman Swarna_P19	No	542142	6	1	2	1	49	601020149	2014	BD	25.821	88.1389	20	25.8209	88.139	Rangpur
Suman Swarna_P20	No	543122	6	1	3	1	1	601030101	2014	BD	25.8044	88.3662	16	25.8043	88.3662	Rangpur
Suman Swarna_P21	No	543132	6	1	3	1	22	601030122	2014	BD	25.8039	88.3663	15	25.8038	88.3663	Rangpur
Suman Swarna_P22	No	543111	6	1	3	1	29	601030129	2014	BD	25.8041	88.3667	17	25.8041	88.3668	Rangpur
Suman Swarna_P23	No	544122	6	1	4	1	5	601040105	2014	BD	25.8581	88.2437	15	25.858	88.2437	Rangpur
Suman Swarna_P24	No	544111	6	1	4	1	22	601040122	2014	BD	25.8541	88.2486	16	25.8542	88.2485	Rangpur
Suman Swarna_P25	No	545123	6	1	5	1	19	601050119	2014	BD	26.087	88.4728	5	26.087	88.4727	Rangpur
Suman Swarna_P26	No	545134	6	1	5	1	26	601050126	2014	BD	26.0778	88.4745	40	26.0778	88.4744	Rangpur
Suphali	No	1141032	1	1	4	1	15	101040115	2015	BD	21.8773	92.3963	7	21.8773	92.3963	Chittagong
Swarna_P02	No	1321041	1	3	2	1	30	103020130	2015	BD	23.064	90.8367	7	23.0639	90.8367	Chittagong
Swarna_P04	No	4231011	4	2	3	1	23	402030123	2015	BD	24.4531	89.5442	6	24.453	89.5442	Rajshahi
Swarna_P05	No	4231022	4	2	3	1	10	402030110	2015	BD	24.4551	89.5445	5	24.4551	89.5444	Rajshahi
Swarna_P06	No	5221032	5	2	2	1	3	502020103	2015	BD	26.1305	88.3514	5	26.1306	88.3513	Rangpur
Swarna_P07	No	5231012	5	2	3	1	16	502030116	2015	BD	26.198	88.6958	4	26.1981	88.6958	Rangpur
Swarna_P08	No	5241011	5	2	4	1	22	502040122	2015	BD	26.2983	88.5336	4	26.2984	88.5337	Rangpur
Swarna_P09	No	5241021	5	2	4	1	35	502040135	2015	BD	26.315	88.5413	5	26.3151	88.5411	Rangpur
Swarna_P10	No	5241031	5	2	4	1	9	502040109	2015	BD	26.3043	88.5351	4	26.3044	88.5251	Rangpur
Swarna_P11	No	5241041	5	2	4	1	12	502040112	2015	BD	26.3048	88.5353	4	26.3049	88.5353	Rangpur
Swarna_P12	No	511111	5	1	1	1	1	501010101	2014	BD	24.5896	89.5516	7	24.5899	89.5517	Rajshahi
Swarna_P13	No	521132	5	2	1	1	36	502010136	2014	BD	24.3197	88.9726	16	24.3198	88.9725	Rajshahi
Swarna_P14	No	541121	6	1	1	1	26	601010126	2014	BD	26.1599	88.312	20	26.1599	88.3119	Rangpur
Swarna_P15	No	542121	6	1	2	1	23	601020123	2014	BD	25.8219	88.1351	17	25.8218	88.1351	Rangpur
Swarna_P16	No	542131	6	1	2	1	35	601020135	2014	BD	25.8217	88.1343	19	25.8216	88.1341	Rangpur
Swarna_P17	No	542143	6	1	2	1	49	601020149	2014	BD	25.821	88.1389	20	25.8209	88.139	Rangpur
Swarna_P18	No	544131	6	1	4	1	29	601040129	2014	BD	25.8567	88.2411	13	25.8566	88.2411	Rangpur
Swarna_Sub1_P01	No	1431032	1	4	3	1	11	104030111	2015	BD	22.5875	92.1095	7	22.5876	92.1096	Chittagong
Swarna_Sub1_P02	No	1431042	1	4	3	1	28	104030128	2015	BD	22.5875	92.1096	6	22.5875	92.1096	Chittagong
Swarna_Sub1_P03	Yes	2211014	2	2	1	1	28	202010128	2015	BD	25.1744	89.8766	7.7	25.1744	89.8767	Dhaka
Swarna_Sub1_P04	Yes	2221011	2	2	2	1	31	202020131	2015	BD	25.3938	89.7917	6	25.3938	89.7918	Dhaka
Swarna_Sub1_P05	Yes	2221032	2	2	2	1	21	202020121	2015	BD	25.3935	89.7913	6	25.3936	89.7913	Dhaka
Swarna_Sub1_P06	Yes	2221044	2	2	2	1	1	202020101	2015	BD	25.3936	89.7914	7	25.3935	89.7914	Dhaka
Swarna_Sub1_P07	No	3211044	3	2	1	1	40	302010140	2015	BD	22.9188	89.5247	6	22.9189	89.5247	Khulna
Swarna_Sub1_P08	No	3221013	3	2	2	1	2	302020102	2015	BD	22.8212	89.3371	6	22.8214	89.3372	Khulna
Swarna_Sub1_P09	Yes	3221021	3	2	2	1	4	302020104	2015	BD	22.8222	89.3373	6	22.8223	89.3372	Khulna
Swarna_Sub1_P10	No	3221033	3	2	2	1	24	302020124	2015	BD	23.0257	90.4285	17	23.0257	90.4285	Khulna
Swarna_Sub1_P12	Yes	3251013	3	2	5	1	6	302050106	2015	BD	22.782	89.6349	7.5	22.7821	89.6348	Khulna
Swarna_Sub1_P13	No	5211013	5	2	1	1	30	502010130	2015	BD	26.2076	88.4427	6	26.2076	88.4427	Rangpur
Swarna_Sub1_P14	No	5211022	5	2	1	1	11	502010111	2015	BD	24.1221	88.2632	5.1	24.122	88.2632	Rangpur
Swarna_Sub1_P15	No	5221014	5	2	2	1	37	502020137	2015	BD	26.2147	88.5877	4	26.2147	88.5878	Rangpur
Swarna_Sub1_P16	No	5221031	5	2	2	1	3	502020103	2015	BD	26.1305	88.3514	5	26.1306	88.3513	Rangpur
Swarna_Sub1_P17	No	5231023	5	2	3	1	4	502030104	2015	BD	26.1218	88.4137	5	26.1217	88.4136	Rangpur
Swarna_Sub1_P18	No	113112	1	1	3	1	6	101030106	2014	BD	22.4581	90.1843	17	22.4582	90.1843	Barisal
Swarna_Sub1_P19	No	131111	1	3	1	1	1	103010101	2014	BD	22.6878	90.6193	8	22.6876	90.6186	Barisal
Swarna_Sub1_P20	No	131122	1	3	1	1	10	103010110	2014	BD	22.6918	90.6173	3	22.6918	90.6175	Barisal
Swarna_Sub1_P21	No	131131	1	3	1	1	17	103010117	2014	BD	22.6856	90.619	16	22.6854	90.6192	Barisal
Swarna_Sub1_P22	No	132112	1	3	2	1	1	103020101	2014	BD	23.0622	90.8288	7	23.0621	90.8289	Barisal
Swarna_Sub1_P23	No	132121	1	3	2	1	16	103020116	2014	BD	22.543	90.6913	25	22.5434	90.6913	Barisal
Swarna_Sub1_P24	No	132142	1	3	2	1	41	103020141	2014	BD	23.0649	90.8332	6	23.065	90.8334	Barisal
Swarna_Sub1_P25	No	133131	1	3	3	1	33	103030133	2014	BD	22.1876	90.6723	15	22.1877	90.6723	Barisal
Swarna_Sub1_P26	Yes	133142	1	3	3	1	48	103030148	2014	BD	22.182	90.6496	15	22.1819	90.6497	Barisal
Swarna_Sub1_P27	Yes	134111	1	3	4	1	11	103040111	2014	BD	22.2673	90.7122	28	22.2673	90.7122	Barisal
Swarna_Sub1_P28	No	212111	2	1	2	1	7	201020107	2014	BD	24.1889	90.3096	7	24.1888	90.3097	Chittagong
Swarna_Sub1_P29	No	212121	2	1	2	1	14	201020114	2014	BD	23.0904	90.6805	15	23.0904	90.6804	Chittagong
Swarna_Sub1_P30	No	212131	2	1	2	1	28	201020128	2014	BD	23.0909	90.6766	17	23.0909	90.6765	Chittagong
Swarna_Sub1_P31	No	227111	2	2	7	1	7	202070107	2014	BD	22.0759	92.038	21	22.0759	92.0376	Chittagong
Swarna_Sub1_P32	Yes	424132	4	2	4	1	33	402040133	2014	BD	24.2532	89.5722	5	24.2532	89.572	Khulna
Swarna_Sub1_P33	No	521121	5	2	1	1	19	502010119	2014	BD	24.3185	88.9787	18	24.3185	88.9788	Rajshahi
Swarna_Sub1_P34	Yes	534111	5	3	4	1	11	503040111	2014	BD	24.3944	88.4399	6	24.3946	88.4399	Rajshahi
Swarna_Sub1_P35	Yes	534121	5	3	4	1	28	503040128	2014	BD	24.3947	88.4392	4	24.3943	88.4392	Rajshahi
Swarna_Sub1_P36	No	534131	5	3	4	1	35	503040135	2014	BD	24.3978	88.4377	5	24.3982	88.4373	Rajshahi
Swarna_Sub1_P37	No	534142	5	3	4	1	43	503040143	2014	BD	24.3994	88.4379	5	24.3994	88.4379	Rajshahi
Swarna_Sub1_P38	No	611142	6	2	1	1	45	602010145	2014	BD	26.0553	89.773	5	26.0553	89.7732	Rangpur
Swarna_Sub1_P39	No	613142	6	2	3	1	47	602030147	2014	BD	25.9136	89.7271	13	25.9136	89.727	Rangpur
Swarna5_P01	No	5121011	5	1	2	1	46	501020146	2015	BD	25.3652	89.0074	5	25.3652	89.0075	Rangpur
Swarna5_P02	No	5121022	5	1	2	1	24	501050101	2015	BD	25.4453	88.4239	4.6	25.4454	88.4238	Rangpur
Swarna5_P03	No	5121032	5	1	2	1	11	501020111	2015	BD	25.3641	89.0098	4	25.364	89.0098	Rangpur
Swarna5_P04	No	5121041	5	1	2	1	42	501020142	2015	BD	24.8885	89.1198	6	24.8885	89.1198	Rangpur
Swarna5_P05	No	5171012	5	1	7	1	13	501070113	2015	BD	25.3331	89.054	6	25.3331	88.0541	Rangpur
Swarna5_P06	No	5171022	5	1	7	1	41	501070141	2015	BD						Rangpur
Swarna5_P07	No	5171032	5	1	7	1	39	501070139	2015	BD	25.3462	89.0559	3	25.3462	89.0559	Rangpur
Swarna5_P08	No	5171041	5	1	7	1	15	502030111	2015	BD	24.3493	89.1153	18	24.3494	89.1153	Rangpur
Tepuirri	No	111144	1	1	1	1	48	101010148	2014	BD	21.664	92.3036	6	21.6641	92.3036	Barisal
Threemiya_P01	No	322112	3	2	2	1	5	302020105	2014	BD	23.0281	90.4266	13	23.0281	90.4266	Dhaka
Threemiya_P02	No	322123	3	2	2	1	24	302020124	2014	BD	23.0257	90.4285	17	23.0257	90.4285	Dhaka
Threemiya_P03	No	322134	3	2	2	1	38	302020138	2014	BD	23.0321	90.4249	22	23.032	90.4248	Dhaka
UNKNOWN_P01	No	134123	1	3	4	1	22	103040122	2014	BD	22.2679	90.7098	26	22.2679	90.7098	Barisal
UNKNOWN_P02	No	134144	1	3	4	1	43	103040143	2014	BD	22.2775	90.7172	16	22.2775	90.7173	Barisal
UNKNOWN_P03	No	136144	1	3	6	1	44	103060144	2014	BD	22.3748	90.8186	12	22.3747	90.8188	Barisal
UNKNOWN_P04	No	1441023	1	4	4	1	22	104040122	2015	BD	23.0082	92.1415	6	23.0082	92.1415	Chittagong
Unusswarna_P01	No	4161022	4	1	6	1	1	401060101	2015	BD	24.0339	89.3387	5	24.0339	89.3386	Rajshahi
Unusswarna_P02	No	4161032	4	1	6	1	4	401060104	2015	BD	24.0369	89.3363	4	24.0369	89.3363	Rajshahi
Vaualia_P01	Yes	314111	3	1	4	1	6	301040106	2014	BD	22.5805	89.9426	7	22.5805	89.9427	Dhaka
Vaualia_P02	Yes	314132	3	1	4	1	7	301040107	2014	BD	23.875	89.9918	7	23.8748	89.9919	Dhaka
Vaualia_P03	No	314121	3	1	4	1	21	301040121	2014	BD	23.8762	89.9926	8	23.8764	89.9928	Dhaka
Vojon_P02	No	3231032	3	2	3	1	47	302030147	2015	BD	22.6459	89.3042	7	22.646	89.3042	Khulna
Vojon_P03	No	3231043	3	2	3	1	11	302030111	2015	BD	22.6509	89.3108	7	22.6509	89.3108	Khulna
Zabradighi_P01	No	4181022	4	1	8	1	36	401080137	2015	BD	23.8608	89.4998	6	23.8608	89.4998	Rajshahi
Zabradighi_P02	No	4181031	4	1	8	1	15	401080115	2015	BD	23.8624	89.4998	6	23.8622	89.4998	Rajshahi
Zabradighi_P03	No	4181043	4	1	8	1	16	401080116	2015	BD	23.8608	89.5001	6	23.8609	89.5	Rajshahi

## Sheet: hapmap 
rs#	alleles	chrom	pos	strand	assembly#	center	protLSID	assayLSID	panelLSID	QCcode	BR10_Breeder	BR11_Breeder	BR16_Breeder	BR24_Breeder	BR23_Breeder	BRRIdhan28_Breeder	BRRIdhan29_Breeder	BRRIdhan30_Breeder	BRRIdhan32_Breeder	BRRIdhan33_Breeder	BRRIdhan39_Breeder	BRRIdhan40_Breeder	BRRIdhan44_Breeder	BRRIdhan46_Breeder	BRRIdhan48_Breeder	BRRIdhan49_Breeder	Swarna_Sub1_Breeder	BR11_Sub1_Breeder	BRRIdhan55_Breeder	SahbhagiDhan_Breeder	BRRIdhan57_Breeder	Binadhan11_Breeder	Binadhan12_Breeder	Binadhan7_Breeder	BRRIdhan39_P01	Binadhan7_P02	Indianpayjam_P01	BR10_P02	Indianpayjam_P02	Horidhan_P01	Lalpayjam	BR11_P01	Irri_P01	Mongbui_P01	Suphali	BRRIdhan42	Indianpayjam_P04	Laldhan_P02	Indianpayjam_P05
4824	A/G	1	194844	+	NA	NA	NA	NA	NA	NA	AA	AA	GG	AA	GG	GG	AA	AA	AA	AA	AA	AA	AA	GG	GG	AA	AA	AA	GG	GG	AA	AA	GG	GG	GG	GG	AA	AA	AA	AG	AG	AA	AA	AA	AA	AA	AA	AA	GG
4831	G/T	1	195334	+	NA	NA	NA	NA	NA	NA	GG	GG	TT	GG	TT	GG	GG	GG	GG	GG	GG	GG	GG	TT	TT	GG	GG	GG	TT	TT	GG	GG	TT	TT	GG	GG	GG	GG	GG	GG	GG	GG	GG	GG	GG	GG	GG	GG	GG
7925	G/T	1	306611	+	NA	NA	NA	NA	NA	NA	GG	GG	TT	GG	TT	TT	GG	GG	GG	GG	GG	GG	GG	TT	TT	GG	GG	GG	TT	TT	GG	GG	TT	TT	TT	TT	GG	GG	GG	GT	GT	GG	GG	GG	GG	GG	GG	GG	TT
8144	A/C	1	315225	+	NA	NA	NA	NA	NA	NA	AA	AA	AA	AA	AA	AA	AA	AA	AA	AA	AA	AA	AA	AA	AA	AA	AA	AA	AA	AA	AA	AA	AA	AA	CC	CC	AA	AA	AA	AA	AA	AA	AA	AA	AA	AA	AA	AA	AA
id1000139	G/A	1	348351	+	NA	NA	NA	NA	NA	NA	GG	GG	AA	GG	AA	GG	GG	GG	GG	GG	GG	GG	GG	AA	AA	GG	GG	GG	AA	AA	GG	GG	AA	AA	GG	GG	GG	GG	GG	AG	AG	GG	GG	GG	GG	GG	GG	GG	AA
9614	C/T	1	371149	+	NA	NA	NA	NA	NA	NA	CC	CC	CC	CC	CC	CC	CC	CC	CC	CC	CC	CC	CC	CC	CC	CC	CC	CC	CC	CC	CC	CC	CC	CC	CC	CC	CC	CC	CC	CC	CC	CC	CC	CC	CC	CC	CC	CC	CC
9673	T/G	1	375814	+	NA	NA	NA	NA	NA	NA	TT	TT	GG	TT	GG	GG	TT	TT	TT	TT	TT	TT	TT	GG	GG	TT	TT	TT	GG	GG	TT	TT	GG	GG	GG	GG	TT	TT	TT	GT	GT	TT	TT	TT	TT	TT	TT	TT	GG
10710	C	1	418761	+	NA	NA	NA	NA	NA	NA	CC	CC	CC	CC	CC	CC	CC	CC	CC	CC	CC	CC	CC	CC	CC	CC	CC	CC	CC	CC	CC	CC	CC	CC	CC	CC	CC	CC	CC	CC	CC	CC	CC	CC	CC	CC	CC	CC	CC
14005	C/T	1	530130	+	NA	NA	NA	NA	NA	NA	CC	CC	TT	CC	CC	TT	CC	CC	CC	CC	CC	CC	CC	TT	CC	CC	CC	CC	TT	CC	CC	CC	CC	CC	TT	TT	CC	CC	CC	CT	CT	CC	CC	CC	CC	CC	CC	CC	TT
16297	T/C	1	600073	+	NA	NA	NA	NA	NA	NA	TT	TT	CC	TT	TT	CC	TT	TT	TT	TT	TT	TT	TT	CC	TT	TT	TT	TT	CC	TT	TT	TT	TT	TT	TT	TT	TT	TT	TT	CT	CT	TT	TT	TT	TT	TT	TT	TT	CC
19846	G/A	1	717702	+	NA	NA	NA	NA	NA	NA	GG	GG	AA	GG	GG	AA	GG	GG	GG	AA	GG	GG	AA	AA	GG	AA	GG	GG	AA	GG	GG	GG	GG	GG	GG	GG	GG	GG	GG	AG	AG	GG	GG	GG	GG	GG	GG	GG	AA
20215	G/A	1	729666	+	NA	NA	NA	NA	NA	NA	GG	GG	GG	GG	GG	AA	GG	GG	GG	GG	GG	GG	GG	AA	GG	GG	GG	GG	GG	GG	AA	GG	GG	GG	AA	AA	AA	AA	AA	AA	AA	AA	AA	AA	AA	AA	GG	AA	AA
id1000673	C/T	1	743351	+	NA	NA	NA	NA	NA	NA	CC	CC	CC	CC	CC	CC	CC	CC	CC	CC	CC	CC	CC	TT	CC	CC	CC	CC	CC	CC	CC	CC	CC	CC	CC	CC	CC	CC	CC	--	CT	CC	CC	CC	CC	CC	TT	CC	TT
27980	G/A	1	932866	+	NA	NA	NA	NA	NA	NA	GG	GG	GG	GG	GG	GG	GG	GG	GG	AA	GG	GG	AA	GG	GG	AA	GG	GG	AA	GG	GG	GG	GG	GG	GG	GG	GG	GG	GG	GG	GG	GG	GG	GG	GG	GG	GG	GG	GG
31587	C/A	1	1015503	+	NA	NA	NA	NA	NA	NA	CC	CC	CC	CC	CC	CC	CC	CC	CC	CC	CC	CC	CC	CC	CC	CC	CC	CC	CC	CC	AA	CC	CC	CC	CC	CC	CC	CC	CC	CC	CC	CC	CC	CC	CC	CC	CC	CC	CC
31636	G/A	1	1018259	+	NA	NA	NA	NA	NA	NA	GG	GG	GG	GG	GG	GG	GG	GG	GG	AA	GG	GG	AA	GG	GG	GG	GG	GG	AA	GG	GG	GG	GG	GG	GG	GG	AA	AA	AA	AG	AG	AA	AA	AA	AA	AA	AA	AA	GG
31684	A/G	1	1022215	+	NA	NA	NA	NA	NA	NA	AA	AA	AA	AA	AA	AA	AA	AA	AA	GG	AA	AA	GG	GG	AA	AA	AA	AA	GG	AA	GG	AA	AA	AA	GG	GG	AA	AA	AA	AG	AG	AA	AA	AA	AA	AA	AA	AA	GG
id1000955	A/G	1	1044946	+	NA	NA	NA	NA	NA	NA	AA	AA	AA	AA	AA	GG	AA	AA	AA	GG	AA	AA	GG	GG	AA	AA	AA	AA	GG	AA	AA	AA	AA	AA	AA	AA	GG	GG	GG	GG	GG	GG	GG	GG	GG	GG	GG	GG	GG
id1001073	G/A	1	1175585	+	NA	NA	NA	NA	NA	NA	GG	GG	GG	GG	GG	AA	GG	GG	GG	GG	GG	GG	AA	AA	GG	GG	GG	GG	AA	GG	AA	GG	GG	GG	GG	GG	GG	GG	GG	AG	AG	GG	GG	GG	GG	GG	AA	GG	AA
36726	C/T	1	1176090	+	NA	NA	NA	NA	NA	NA	CC	CC	CC	CC	CC	CC	CC	CC	CC	CC	CC	CC	CC	CC	CC	CC	CC	CC	CC	CC	CC	CC	CC	CC	CC	CC	CC	CC	CC	CC	CC	CC	CC	CC	CC	CC	CC	CC	CC
40539	G/T	1	1325609	+	NA	NA	NA	NA	NA	NA	GG	GG	GG	GG	GG	GG	GG	GG	GG	GG	GG	GG	GG	GG	GG	GG	GG	GG	--	GG	TT	GG	GG	GG	GG	GG	GG	GG	GG	GG	GG	GG	GG	GG	GG	GG	GG	GG	GG
43902	C/T	1	1410467	+	NA	NA	NA	NA	NA	NA	CC	CC	CC	CC	TT	TT	CC	CC	CC	CC	CC	CC	TT	TT	TT	TT	CC	CC	TT	CC	CC	CC	CC	CC	CC	CC	CC	CC	CC	CT	CT	CC	CC	CC	CC	CC	CC	CC	CC
46141	C	1	1483319	+	NA	NA	NA	NA	NA	NA	CC	CC	CC	CC	--	--	CC	CC	CC	CC	CC	CC	--	--	--	--	CC	CC	--	CC	CC	CC	CC	CC	CC	CC	CC	CC	CC	CC	CC	CC	CC	CC	CC	CC	CC	CC	CC
48214	A/C	1	1532281	+	NA	NA	NA	NA	NA	NA	AA	AA	AA	AA	CC	CC	AA	AA	AA	AA	AA	AA	CC	CC	CC	CC	AA	AA	CC	AA	CC	AA	AA	AA	AA	AA	AA	AA	AA	AC	AC	AA	AA	AA	AA	AA	AA	AA	AA
53162	G/T	1	1699023	+	NA	NA	NA	NA	NA	NA	GG	GG	GG	GG	GG	GG	GG	GG	GG	GG	GG	GG	GG	TT	GG	TT	GG	GG	GG	GG	GG	GG	GG	GG	GG	GG	GG	GG	GG	GG	GG	GG	GG	GG	GG	GG	TT	GG	GG
63511	C/T	1	1982774	+	NA	NA	NA	NA	NA	NA	CC	CC	CC	CC	CC	TT	CC	CC	CC	CC	CC	CC	TT	TT	CC	TT	CC	CC	CC	CC	TT	CC	CC	CC	CC	CC	CC	CC	CC	CC	CC	CC	CC	CC	CC	CC	CC	CC	CC
65060	A/G	1	2017601	+	NA	NA	NA	NA	NA	NA	AG	AG	AG	AG	AG	GG	AG	AG	AG	AG	AG	AG	--	--	AG	--	AG	AG	AG	AG	--	AG	AG	AG	AG	AG	AG	AG	AG	AG	AG	AG	AG	AG	AG	AG	AA	AG	AG
67873	C/T	1	2094435	+	NA	NA	NA	NA	NA	NA	CC	CC	CC	CC	CC	CC	CC	CC	CC	CC	CC	CC	CC	CC	CC	CC	CC	CC	CC	CC	CC	CC	CC	CC	CC	CC	CC	CC	CC	CC	CC	CC	CC	CC	CC	CC	TT	CC	CC
68081	C/T	1	2100471	+	NA	NA	NA	NA	NA	NA	CC	CC	CC	CC	CC	TT	CC	CC	CC	CC	CC	CC	CC	TT	CC	TT	CC	CC	CC	CC	TT	CC	CC	CC	TT	TT	TT	TT	TT	TT	TT	TT	TT	TT	TT	TT	TT	TT	TT
id1001821	C/T	1	2277961	+	NA	NA	NA	NA	NA	NA	CC	CC	CC	CC	CC	TT	CC	CC	CC	CC	CC	CC	CC	CC	CC	CC	CC	CC	CC	CC	CC	CC	CC	CC	TT	TT	TT	TT	TT	CT	CT	TT	TT	TT	TT	TT	TT	TT	TT
74775	T/C	1	2284907	+	NA	NA	NA	NA	NA	NA	TT	TT	TT	TT	TT	CC	TT	TT	TT	TT	TT	TT	TT	TT	TT	TT	TT	TT	TT	TT	TT	TT	TT	TT	CC	CC	CC	CC	CC	CT	CT	CC	CC	CC	CC	CC	TT	CC	CC
82471	C/T	1	2532192	+	NA	NA	NA	NA	NA	NA	CC	CC	CC	CC	CC	CC	CC	CC	CC	CC	CC	CC	CC	CC	CC	CC	CC	CC	CC	CC	CC	CC	CC	CC	CC	CC	CC	CC	CC	CC	CC	CC	CC	CC	CC	CC	CC	CC	CC
82473	T/C	1	2532252	+	NA	NA	NA	NA	NA	NA	TT	TT	TT	TT	TT	CC	TT	TT	TT	TT	TT	TT	CC	CC	TT	CC	TT	TT	TT	TT	CC	TT	TT	CC	CC	CC	CC	CC	CC	CT	CT	CC	CC	CC	CC	CC	CC	CC	CC
85083	G/A	1	2602798	+	NA	NA	NA	NA	NA	NA	GG	GG	GG	GG	GG	AA	GG	GG	GG	GG	GG	GG	GG	GG	GG	GG	GG	GG	GG	GG	GG	GG	GG	GG	AA	AA	AA	AA	AA	AG	AG	AA	AA	AA	AA	AA	GG	AA	AA
87688	C/T	1	2677086	+	NA	NA	NA	NA	NA	NA	CC	CC	CC	CC	CC	CC	CC	CC	CC	CC	CC	CC	CC	CC	CC	CC	CC	CC	CC	CC	CC	CC	CC	CC	CC	CC	CC	CC	CC	CC	CC	CC	CC	CC	CC	CC	CC	CC	CC
88627	C/T	1	2699862	+	NA	NA	NA	NA	NA	NA	CC	CC	CC	CC	CC	CC	CC	CC	CC	CC	CC	CC	CC	CC	CC	TT	CC	CC	CC	CC	TT	CC	CC	TT	TT	TT	TT	TT	TT	CT	CT	TT	TT	TT	TT	TT	CC	TT	TT
89202	G/A	1	2713715	+	NA	NA	NA	NA	NA	NA	GG	GG	GG	GG	GG	GG	GG	GG	GG	GG	GG	GG	AA	AA	GG	AA	GG	GG	GG	GG	AA	GG	GG	AA	AA	AA	AA	AA	AA	AG	AG	AA	AA	AA	AA	AA	GG	AA	AA
id1002158	C/T	1	2726468	+	NA	NA	NA	NA	NA	NA	TT	TT	TT	TT	TT	CC	TT	TT	TT	TT	TT	TT	CC	CC	TT	CC	TT	TT	TT	TT	CC	TT	TT	CC	CC	CC	CC	CC	CC	CC	CC	CC	CC	CC	CC	CC	TT	CC	CC
93970	G/A	1	2836575	+	NA	NA	NA	NA	NA	NA	GG	GG	GG	GG	GG	GG	GG	GG	GG	GG	GG	GG	GG	GG	GG	GG	GG	GG	GG	GG	GG	GG	GG	GG	GG	GG	GG	GG	GG	AG	AG	GG	GG	GG	GG	GG	GG	GG	GG
95013	T/C	1	2865232	+	NA	NA	NA	NA	NA	NA	TT	TT	TT	TT	TT	CC	TT	TT	TT	TT	TT	TT	CC	CC	TT	TT	TT	TT	TT	TT	TT	TT	TT	TT	CC	CC	CC	CC	CC	CC	CC	CC	CC	CC	CC	CC	CC	CC	CC
101887	G/A	1	3088667	+	NA	NA	NA	NA	NA	NA	GG	GG	GG	GG	GG	GG	GG	GG	GG	GG	GG	GG	GG	GG	GG	GG	GG	GG	GG	GG	GG	GG	GG	GG	GG	GG	GG	GG	GG	GG	GG	GG	GG	GG	GG	GG	AA	GG	GG
105375	T/C	1	3184247	+	NA	NA	NA	NA	NA	NA	TT	TT	TT	TT	TT	CC	TT	TT	TT	TT	TT	TT	TT	TT	TT	TT	TT	TT	TT	TT	TT	TT	TT	TT	TT	TT	TT	TT	TT	TT	TT	TT	TT	TT	TT	TT	CC	TT	TT
107507	A/C	1	3236648	+	NA	NA	NA	NA	NA	NA	AA	AA	AA	AA	AA	CC	AA	AA	AA	AA	AA	AA	CC	CC	AA	AA	AA	AA	AA	AA	AA	AA	AA	AA	CC	CC	CC	CC	CC	--	--	CC	CC	CC	CC	CC	CC	CC	CC
107614	G/T	1	3238852	+	NA	NA	NA	NA	NA	NA	GG	GG	GG	GG	GG	TT	GG	GG	GG	GG	GG	GG	GG	GG	GG	GG	GG	GG	GG	GG	GG	GG	GG	GG	GG	GG	GG	GG	GG	GG	GG	GG	GG	GG	GG	GG	--	GG	GG
109354	C/T	1	3284561	+	NA	NA	NA	NA	NA	NA	CC	CC	CC	CC	CC	CC	CC	CC	CC	CC	CC	CC	CC	CC	CC	CC	CC	CC	CC	CC	CC	CC	CC	CC	CC	CC	CC	CC	CC	CC	CC	CC	CC	CC	CC	CC	TT	CC	CC
115078	T/C	1	3434124	+	NA	NA	NA	NA	NA	NA	TT	TT	TT	TT	TT	TT	TT	TT	TT	TT	TT	TT	TT	TT	TT	TT	TT	TT	TT	TT	TT	TT	TT	TT	TT	TT	TT	TT	TT	TT	TT	TT	TT	TT	TT	TT	TT	TT	TT
115511	A/G	1	3440579	+	NA	NA	NA	NA	NA	NA	AA	AA	AA	AA	AA	AA	AA	AA	AA	AA	AA	AA	AA	AA	AA	AA	AA	AA	GG	AA	GG	AA	AA	GG	AA	AA	AA	AA	AA	AG	AG	AA	AA	AA	AA	AA	GG	AA	AA
117345	T/G	1	3506597	+	NA	NA	NA	NA	NA	NA	TT	TT	TT	TT	TT	TT	TT	TT	TT	TT	TT	TT	TT	TT	TT	TT	TT	TT	TT	TT	TT	TT	TT	TT	TT	TT	TT	TT	TT	TT	TT	TT	TT	TT	TT	TT	TT	TT	TT
id1002899	G/A	1	3529691	+	NA	NA	NA	NA	NA	NA	GG	GG	GG	GG	GG	GG	GG	GG	GG	GG	GG	GG	GG	GG	GG	GG	GG	GG	AA	GG	GG	GG	GG	GG	GG	GG	GG	GG	GG	GG	GG	GG	GG	GG	GG	GG	AA	GG	GG
117898	G/A	1	3531609	+	NA	NA	NA	NA	NA	NA	GG	GG	GG	GG	GG	GG	GG	GG	GG	GG	GG	GG	GG	GG	GG	GG	GG	GG	AA	GG	GG	GG	GG	GG	GG	GG	GG	GG	GG	GG	GG	GG	GG	GG	GG	GG	AA	GG	GG
130476	C/T	1	3956519	+	NA	NA	NA	NA	NA	NA	CC	CC	CC	CC	CC	CC	CC	CC	CC	CC	CC	CC	CC	CC	CC	CC	CC	CC	CC	CC	CC	CC	CC	CC	CC	CC	CC	CC	CC	CC	CC	CC	CC	CC	CC	CC	CC	CC	CC
id1003344	G/A	1	4005917	+	NA	NA	NA	NA	NA	NA	GG	GG	GG	GG	GG	GG	GG	GG	GG	GG	GG	GG	GG	GG	GG	GG	GG	GG	GG	GG	GG	GG	GG	GG	GG	GG	GG	GG	GG	GG	GG	GG	GG	GG	GG	GG	GG	GG	GG
132180	A	1	4010602	+	NA	NA	NA	NA	NA	NA	AA	AA	AA	AA	AA	AA	AA	AA	AA	AA	AA	AA	AA	AA	AA	AA	AA	AA	AA	AA	AA	AA	AA	AA	AA	AA	AA	AA	AA	AA	AA	AA	AA	AA	AA	AA	AA	AA	AA
135989	G/A	1	4167976	+	NA	NA	NA	NA	NA	NA	GG	GG	GG	GG	GG	GG	GG	GG	GG	GG	GG	GG	GG	AA	GG	GG	GG	GG	GG	GG	GG	GG	GG	GG	AA	AA	AA	AA	AA	AG	AG	AA	AA	AA	AA	AA	AA	AA	AA
id1003505	C/A	1	4207703	+	NA	NA	NA	NA	NA	NA	CC	CC	CC	CC	CC	CC	CC	CC	CC	CC	CC	CC	CC	CC	CC	CC	CC	CC	CC	CC	CC	CC	CC	CC	CC	CC	CC	CC	CC	CC	CC	CC	CC	CC	CC	CC	AA	CC	CC
139591	T/C	1	4299302	+	NA	NA	NA	NA	NA	NA	TT	TT	TT	TT	TT	TT	TT	TT	TT	TT	TT	TT	TT	TT	TT	TT	TT	TT	TT	TT	TT	TT	TT	TT	TT	TT	TT	TT	TT	TT	TT	TT	TT	TT	TT	TT	TT	TT	TT
139967	T/C	1	4307004	+	NA	NA	NA	NA	NA	NA	TT	TT	TT	TT	TT	TT	TT	TT	CC	TT	TT	CC	TT	CC	TT	TT	TT	TT	TT	TT	CC	TT	TT	CC	CC	CC	CC	CC	CC	CT	CT	CC	CC	CC	CC	CC	CC	CC	CC
140078	G/T	1	4312096	+	NA	NA	NA	NA	NA	NA	GG	GG	GG	GG	GG	GG	GG	GG	GG	GG	GG	GG	GG	GG	GG	GG	GG	GG	GG	GG	GG	GG	GG	GG	GG	GG	GG	GG	GG	GG	GG	GG	GG	GG	GG	GG	TT	GG	GG
142539	C/T	1	4423557	+	NA	NA	NA	NA	NA	NA	CC	CC	CC	CC	CC	CC	CC	CC	CC	CC	CC	CC	CC	CC	CC	CC	CC	CC	CC	CC	CC	CC	CC	CC	CC	CC	CC	CC	CC	CC	CC	CC	CC	CC	CC	CC	CC	CC	CC
142868	A/G	1	4435435	+	NA	NA	NA	NA	NA	NA	AA	AA	GG	AA	AA	AA	AA	AA	GG	AA	AA	AA	AA	GG	AA	AA	AA	AA	AA	AA	AA	AA	AA	AA	GG	GG	AG	GG	AG	GG	GG	AA	AG	AG	GG	GG	GG	GG	GG
144359	T/C	1	4486055	+	NA	NA	NA	NA	NA	NA	TT	TT	CC	TT	TT	TT	TT	TT	CC	TT	TT	TT	TT	TT	TT	TT	TT	TT	TT	TT	CC	TT	TT	TT	TT	TT	CT	CC	CT	CC	CC	TT	CT	CT	CC	CC	CC	CC	CC
147907	C/T	1	4624429	+	NA	NA	NA	NA	NA	NA	CC	CC	CC	CC	CC	CC	CC	CC	CC	CC	CC	CC	CC	CC	CC	CC	CC	CC	CC	CC	CC	CC	CC	CC	CC	CC	CC	CC	CC	CT	CT	CC	CC	CC	CC	CC	CC	TT	CT
153297	A/G	1	4823701	+	NA	NA	NA	NA	NA	NA	AA	AA	GG	AA	AA	AA	AA	AA	GG	AA	AA	AA	AA	AA	AA	AA	AA	AA	AA	AA	AA	AA	AA	AA	AA	AA	AA	GG	AA	GG	GG	AA	AA	AA	AA	AA	AG	GG	AG
153572	A/C	1	4831116	+	NA	NA	NA	NA	NA	NA	AA	AA	CC	AA	AA	AA	AA	AA	CC	AA	AA	AA	AA	AA	AA	AA	AA	AA	AA	AA	AA	AA	AA	AA	AA	AA	AA	AA	AA	AC	AC	AA	AA	AA	AA	AA	AA	CC	AC
155330	T/C	1	4916780	+	NA	NA	NA	NA	NA	NA	TT	TT	TT	TT	TT	TT	TT	TT	TT	TT	TT	TT	TT	TT	TT	TT	TT	TT	TT	TT	TT	TT	TT	TT	TT	TT	TT	TT	TT	TT	TT	TT	TT	TT	TT	TT	TT	TT	TT
158806	C/T	1	5026962	+	NA	NA	NA	NA	NA	NA	CC	CC	CC	CC	CC	CC	CC	CC	CC	CC	CC	CC	CC	CC	CC	CC	CC	CC	CC	CC	CC	CC	CC	CC	CC	CC	CC	CC	CC	CC	CC	CC	CC	CC	CC	CC	CC	CC	CC
159604	C/T	1	5064126	+	NA	NA	NA	NA	NA	NA	CC	CC	CC	CC	CC	CC	CC	CC	TT	CC	CC	CC	CC	CC	CC	CC	CC	CC	CC	CC	CC	TT	CC	CC	CC	CC	CT	TT	CC	TT	TT	CC	CT	CT	TT	TT	CT	CC	TT
163177	C/T	1	5168030	+	NA	NA	NA	NA	NA	NA	CC	CC	CC	CC	CC	CC	CC	CC	CC	CC	CC	CC	CC	CC	CC	CC	CC	CC	CC	CC	CC	CC	CC	CC	CC	CC	CT	TT	CC	TT	TT	CC	CT	CT	TT	TT	CT	TT	TT
rd1000052	C/T	1	5210520	+	NA	NA	NA	NA	NA	NA	CC	CC	CC	CC	CC	CC	CC	CC	CC	CC	CC	CC	CC	CC	CC	CC	CC	CC	CC	CC	CC	CC	CC	CC	CC	CC	CT	TT	CC	TT	TT	CC	CT	CT	TT	TT	CC	CC	TT
167505	G/A	1	5324684	+	NA	NA	NA	NA	NA	NA	GG	GG	GG	GG	GG	GG	GG	GG	GG	GG	GG	GG	GG	GG	GG	GG	GG	GG	GG	GG	GG	GG	GG	GG	GG	GG	AG	AA	GG	AA	AA	GG	AG	AG	AA	AA	AG	GG	AA
id1004256	A/G	1	5333883	+	NA	NA	NA	NA	NA	NA	AA	AA	AA	AA	AA	AA	AA	AA	AA	AA	AA	AA	AA	AA	AA	AA	AA	AA	AA	AA	AA	AA	AA	AA	AA	AA	AG	GG	AA	GG	GG	AA	AG	AG	GG	GG	AG	AA	GG
168485	G/T	1	5354306	+	NA	NA	NA	NA	NA	NA	GG	GG	GG	GG	GG	GG	GG	GG	GG	GG	GG	TT	GG	TT	GG	GG	GG	GG	GG	GG	TT	TT	GG	GG	GG	GG	GG	GG	GG	GG	GG	GG	GG	GG	GG	GG	GG	GG	GG
170435	G/A	1	5408523	+	NA	NA	NA	NA	NA	NA	GG	GG	GG	AA	GG	GG	GG	GG	GG	GG	GG	AA	GG	GG	GG	GG	GG	GG	GG	AA	GG	AA	GG	AA	GG	GG	GG	GG	GG	GG	GG	GG	GG	GG	GG	GG	GG	GG	GG
id1004319	C/A	1	5442863	+	NA	NA	NA	NA	NA	NA	CC	CC	CC	CC	CC	CC	CC	CC	CC	CC	CC	CC	CC	CC	CC	CC	CC	CC	CC	CC	CC	CC	CC	CC	CC	CC	AC	AA	CC	AA	AA	CC	AC	AC	AA	AA	AC	CC	AA
173198	G/T	1	5510350	+	NA	NA	NA	NA	NA	NA	GG	GG	GG	GG	GG	GG	GG	GG	TT	GG	GG	GG	GG	GG	GG	GG	GG	GG	GG	GG	TT	TT	TT	GG	GG	GG	GG	GG	GG	GG	GG	GG	GG	GG	GG	GG	GT	TT	GG
176306	C/T	1	5608892	+	NA	NA	NA	NA	NA	NA	CC	CC	CC	TT	CC	CC	CC	CC	CC	CC	CC	CC	CC	CC	CC	CC	CC	CC	CC	TT	TT	CC	TT	TT	CC	CC	CC	CC	CC	CC	CC	CC	CC	CC	CC	CC	CC	TT	CC
178077	T/C	1	5669147	+	NA	NA	NA	NA	NA	NA	TT	TT	TT	TT	TT	TT	TT	TT	TT	TT	TT	TT	TT	TT	TT	TT	TT	TT	TT	TT	TT	TT	TT	TT	TT	TT	TT	TT	TT	TT	TT	TT	TT	TT	TT	TT	TT	TT	TT
188269	A/G	1	5982772	+	NA	NA	NA	NA	NA	NA	AA	AA	AA	AA	AA	AA	AA	AA	AA	AA	AA	GG	AA	AA	AA	AA	GG	AA	AA	AA	AA	AA	AA	AA	AA	AA	AA	AA	AA	AA	AA	AA	AA	AA	AA	AA	AA	AG	AA
193627	T/G	1	6130240	+	NA	NA	NA	NA	NA	NA	TT	TT	TT	GG	TT	TT	TT	TT	GG	TT	TT	TT	TT	TT	TT	TT	TT	TT	GG	GG	TT	GG	GG	GG	TT	TT	TT	TT	TT	TT	TT	TT	TT	TT	TT	TT	TT	TT	TT
195624	C/T	1	6200385	+	NA	NA	NA	NA	NA	NA	CC	CC	CC	TT	CC	CC	CC	CC	CC	CC	CC	CC	CC	CC	CC	CC	CC	CC	CC	TT	CC	CC	CC	TT	CC	CC	CC	CC	CC	CC	CC	CC	CC	CC	CC	CC	CC	CC	CC
197232	G/A	1	6259021	+	NA	NA	NA	NA	NA	NA	GG	GG	GG	GG	GG	GG	GG	GG	GG	GG	GG	GG	GG	GG	GG	GG	GG	GG	GG	GG	GG	AA	GG	GG	GG	GG	GG	GG	GG	GG	GG	GG	GG	GG	GG	GG	GG	GG	GG
201125	T/C	1	6357713	+	NA	NA	NA	NA	NA	NA	CT	CT	CT	TT	CT	CT	CT	CT	CT	CT	CT	CT	CT	CT	CT	CT	CC	CT	CC	TT	CT	TT	CC	TT	CT	CT	CT	CT	CT	CT	CT	CT	CT	CT	CT	CT	CT	CT	CT
id1005103	C/T	1	6543217	+	NA	NA	NA	NA	NA	NA	CC	CC	CC	TT	CC	CC	CC	CC	TT	CC	CC	CC	CC	CC	CC	CC	CC	CC	CC	TT	CC	TT	CC	TT	CC	CC	CC	CC	CC	CC	CC	CC	CC	CC	CC	CC	CC	CC	CC
206639	C/A	1	6575043	+	NA	NA	NA	NA	NA	NA	CC	CC	CC	CC	CC	CC	CC	CC	CC	CC	CC	CC	CC	CC	CC	CC	CC	CC	CC	CC	CC	CC	CC	CC	CC	CC	CC	CC	CC	CC	CC	CC	CC	CC	CC	CC	CC	CC	CC
207862	T/C	1	6606552	+	NA	NA	NA	NA	NA	NA	TT	TT	TT	TT	TT	TT	TT	TT	TT	TT	TT	TT	TT	TT	TT	TT	TT	TT	TT	TT	TT	TT	TT	TT	--	--	--	TT	--	TT	--	TT	TT	--	TT	--	--	--	--
wd1000235	A/G	1	6621704	+	NA	NA	NA	NA	NA	NA	AA	AA	AA	AA	AA	AA	AA	AA	AA	AA	AA	GG	AA	AA	AA	AA	AA	AA	AA	AA	AA	AA	AA	AA	AA	AA	AA	AA	AA	AA	AA	AA	AA	AA	AA	AA	AA	AA	AA
209625	T	1	6652348	+	NA	NA	NA	NA	NA	NA	TT	TT	TT	TT	TT	TT	TT	TT	TT	TT	TT	TT	TT	TT	TT	TT	TT	TT	TT	TT	TT	TT	TT	TT	TT	TT	TT	TT	TT	TT	TT	TT	TT	TT	TT	TT	TT	TT	TT
214137	G/T	1	6829682	+	NA	NA	NA	NA	NA	NA	GG	GG	GG	GG	GG	GG	GG	GG	GG	GG	GG	GG	GG	GG	GG	GG	GG	GG	GG	GG	GG	TT	GG	GG	GG	GG	GG	GG	GG	GG	GG	GG	GG	GG	GG	GG	GG	GG	GG
222467	G/A	1	7116232	+	NA	NA	NA	NA	NA	NA	GG	GG	GG	GG	GG	GG	GG	GG	GG	GG	GG	GG	GG	GG	GG	GG	GG	GG	GG	AA	AA	GG	AA	AA	GG	GG	GG	GG	GG	GG	GG	GG	GG	GG	GG	GG	GG	AG	GG
223608	T/C	1	7155401	+	NA	NA	NA	NA	NA	NA	TT	TT	TT	TT	TT	TT	TT	TT	CC	TT	TT	CC	TT	TT	TT	TT	CC	TT	TT	TT	TT	TT	TT	TT	CC	CC	TT	TT	TT	TT	TT	TT	TT	TT	TT	TT	CC	TT	TT
id1005495	A/C	1	7162309	+	NA	NA	NA	NA	NA	NA	AA	AA	AA	AA	AA	AA	AA	AA	CC	AA	AA	CC	AA	AA	AA	AA	CC	AA	AA	AA	AA	AA	AA	AA	CC	CC	AA	AA	AA	AA	AA	AA	AA	AA	AA	AA	CC	AA	AA
id1005511	A/G	1	7180380	+	NA	NA	NA	NA	NA	NA	AA	AA	AA	AA	AA	AA	AA	AA	AA	AA	AA	AA	AA	AA	AA	AA	AA	AA	AA	AA	AA	AA	AA	AA	GG	GG	AA	AA	AA	AA	AA	AA	AA	AA	AA	AA	GG	AA	AA
227502	G/A	1	7269466	+	NA	NA	NA	NA	NA	NA	GG	GG	GG	GG	GG	GG	GG	GG	GG	GG	GG	GG	GG	GG	GG	GG	GG	GG	GG	GG	GG	GG	GG	GG	GG	GG	GG	GG	GG	GG	GG	GG	GG	GG	GG	GG	GG	GG	GG
229857	C/T	1	7352578	+	NA	NA	NA	NA	NA	NA	CC	CC	CC	CC	CC	CC	CC	CC	CC	CC	CC	CC	CC	CC	CC	CC	CC	CC	CC	CC	CC	CC	CC	CC	CC	CC	CC	CC	CC	CC	CC	CC	CC	CC	CC	CC	CC	CC	CC
231153	A/G	1	7392547	+	NA	NA	NA	NA	NA	NA	AA	AA	AA	AA	AA	AA	AA	AA	AA	AA	AA	GG	AA	AA	AA	AA	AA	AA	AA	AA	AA	AA	AA	AA	AA	AA	AA	AA	AA	AA	AA	AA	AA	AA	AA	AA	AA	AA	AA
232009	C/A	1	7421797	+	NA	NA	NA	NA	NA	NA	CC	CC	CC	CC	CC	CC	CC	CC	CC	CC	CC	CC	CC	CC	CC	CC	CC	CC	CC	CC	CC	CC	CC	CC	CC	CC	CC	CC	CC	CC	CC	CC	CC	CC	CC	CC	CC	CC	CC
id1005815	G	1	7427472	+	NA	NA	NA	NA	NA	NA	GG	GG	GG	GG	GG	GG	GG	GG	GG	GG	GG	GG	GG	GG	GG	GG	GG	GG	GG	GG	GG	GG	GG	GG	GG	GG	GG	GG	GG	GG	GG	GG	GG	GG	GG	GG	GG	GG	GG
234519	G/A	1	7535719	+	NA	NA	NA	NA	NA	NA	GG	GG	GG	GG	GG	GG	GG	GG	GG	GG	GG	GG	GG	GG	GG	GG	GG	GG	GG	GG	GG	GG	GG	GG	GG	GG	GG	GG	GG	GG	GG	GG	GG	GG	GG	GG	GG	GG	GG
235500	C/T	1	7578372	+	NA	NA	NA	NA	NA	NA	CC	CC	CC	CC	CC	CC	CC	CC	CC	CC	CC	CC	CC	CC	CC	CC	CC	CC	CC	CC	CC	CC	CC	CC	CC	CC	CC	CC	CC	CC	CC	CC	CC	CC	CC	CC	CC	CC	CC
237468	T/C	1	7630705	+	NA	NA	NA	NA	NA	NA	TT	TT	TT	TT	TT	TT	TT	TT	TT	TT	TT	CC	TT	TT	TT	TT	TT	TT	TT	TT	TT	TT	TT	TT	TT	TT	TT	TT	TT	TT	TT	TT	TT	TT	TT	TT	TT	TT	TT
241969	C/T	1	7778029	+	NA	NA	NA	NA	NA	NA	CC	CC	CC	CC	CC	CC	CC	CC	CC	CC	CC	CC	CC	CC	CC	CC	CC	CC	CC	CC	CC	CC	CC	CC	CC	CC	CC	CC	CC	CC	CC	CC	CC	CC	CC	CC	CC	CC	CC
id1006175	G/A	1	7854101	+	NA	NA	NA	NA	NA	NA	GG	GG	AA	GG	GG	GG	GG	GG	GG	GG	GG	GG	GG	GG	GG	GG	GG	GG	GG	GG	GG	GG	GG	GG	GG	GG	GG	GG	GG	GG	GG	GG	GG	GG	GG	GG	GG	GG	GG
id1006289	T/C	1	8174333	+	NA	NA	NA	NA	NA	NA	TT	TT	TT	TT	TT	TT	TT	TT	TT	TT	TT	TT	TT	TT	TT	TT	TT	TT	TT	TT	TT	TT	TT	TT	TT	TT	TT	TT	TT	TT	TT	TT	TT	TT	TT	TT	TT	TT	TT
252824	G	1	8180359	+	NA	NA	NA	NA	NA	NA	GG	GG	GG	GG	GG	GG	GG	GG	GG	GG	GG	GG	GG	GG	GG	GG	GG	GG	GG	GG	GG	GG	GG	GG	GG	GG	GG	GG	GG	GG	GG	GG	GG	GG	GG	GG	GG	GG	GG
255190	G/A	1	8269017	+	NA	NA	NA	NA	NA	NA	GG	GG	GG	GG	GG	GG	GG	GG	GG	GG	GG	GG	GG	GG	GG	GG	GG	GG	GG	GG	GG	GG	GG	GG	GG	GG	GG	GG	GG	GG	GG	GG	GG	GG	GG	GG	GG	GG	GG
255201	T/C	1	8269522	+	NA	NA	NA	NA	NA	NA	TT	TT	TT	TT	TT	TT	TT	TT	TT	TT	TT	TT	TT	TT	TT	TT	TT	TT	TT	TT	TT	TT	CC	TT	TT	TT	TT	TT	TT	TT	TT	TT	TT	TT	TT	TT	TT	TT	TT
255699	G/A	1	8299185	+	NA	NA	NA	NA	NA	NA	GG	GG	GG	GG	GG	GG	GG	GG	GG	GG	GG	GG	GG	GG	GG	GG	GG	GG	GG	AA	GG	GG	GG	GG	GG	GG	GG	GG	GG	GG	GG	GG	GG	GG	GG	GG	GG	GG	GG
257670	T/C	1	8385903	+	NA	NA	NA	NA	NA	NA	TT	TT	TT	TT	TT	TT	TT	TT	TT	TT	TT	TT	TT	TT	TT	TT	TT	TT	TT	TT	TT	TT	TT	TT	TT	TT	TT	TT	TT	TT	TT	TT	TT	TT	TT	TT	TT	TT	TT
261116	G/A	1	8510185	+	NA	NA	NA	NA	NA	NA	GG	GG	GG	GG	GG	GG	GG	GG	GG	GG	GG	GG	GG	GG	GG	GG	GG	GG	GG	GG	GG	GG	GG	GG	GG	GG	GG	GG	GG	GG	GG	GG	GG	GG	GG	GG	GG	GG	GG
261556	G/A	1	8521620	+	NA	NA	NA	NA	NA	NA	GG	GG	GG	GG	GG	GG	GG	GG	GG	GG	GG	GG	GG	GG	GG	GG	GG	GG	GG	GG	GG	GG	GG	GG	GG	GG	GG	GG	GG	GG	GG	GG	GG	GG	GG	GG	GG	GG	GG
262361	C	1	8553732	+	NA	NA	NA	NA	NA	NA	CC	CC	CC	CC	CC	CC	CC	CC	CC	CC	CC	CC	CC	CC	CC	CC	CC	CC	CC	CC	CC	CC	CC	CC	CC	CC	CC	CC	CC	CC	CC	CC	CC	CC	CC	CC	CC	CC	CC
id1006437	G/A	1	8585951	+	NA	NA	NA	NA	NA	NA	GG	GG	GG	GG	GG	GG	GG	GG	GG	GG	GG	GG	GG	GG	GG	GG	GG	GG	GG	GG	GG	GG	GG	GG	GG	GG	GG	GG	GG	GG	GG	GG	GG	GG	GG	GG	GG	GG	GG
id1006604	G/A	1	8760562	+	NA	NA	NA	NA	NA	NA	GG	GG	GG	GG	GG	GG	GG	GG	GG	GG	GG	AA	GG	GG	GG	GG	GG	GG	GG	GG	AA	GG	AA	GG	AA	AA	GG	GG	GG	GG	GG	GG	GG	GG	AG	GG	AA	AG	AG
267954	C/T	1	8789900	+	NA	NA	NA	NA	NA	NA	CC	CC	CC	CC	CC	CC	CC	CC	CC	CC	CC	CC	CC	CC	CC	CC	CC	CC	CC	CC	CC	CC	CC	CC	CC	CC	CC	CC	CC	CC	CC	CC	CC	CC	CC	CC	CC	CC	CC
275011	T/C	1	9063265	+	NA	NA	NA	NA	NA	NA	TT	TT	TT	TT	TT	TT	TT	TT	TT	TT	TT	TT	TT	TT	TT	TT	TT	TT	TT	CC	CC	CC	TT	TT	CC	CC	TT	TT	TT	TT	TT	TT	TT	TT	CT	TT	CC	CT	CT
275443	C/A	1	9082965	+	NA	NA	NA	NA	NA	NA	CC	CC	CC	CC	CC	CC	CC	CC	CC	CC	CC	CC	CC	CC	CC	CC	CC	CC	CC	CC	CC	AA	CC	CC	CC	CC	CC	CC	CC	CC	CC	CC	CC	CC	CC	CC	CC	CC	CC
275952	T/C	1	9096977	+	NA	NA	NA	NA	NA	NA	TT	TT	TT	TT	TT	TT	TT	TT	CC	TT	TT	TT	TT	TT	TT	TT	TT	TT	TT	TT	CC	TT	TT	TT	CC	CC	TT	TT	TT	TT	TT	TT	TT	TT	TT	TT	CC	TT	TT
id1006871	G/A	1	9164508	+	NA	NA	NA	NA	NA	NA	GG	GG	GG	GG	GG	GG	GG	GG	AA	GG	GG	AA	GG	GG	GG	GG	GG	GG	GG	GG	AA	AA	GG	GG	AA	AA	GG	GG	GG	GG	GG	GG	GG	GG	GG	GG	AA	GG	GG
279787	T/C	1	9228185	+	NA	NA	NA	NA	NA	NA	TT	TT	TT	TT	TT	TT	TT	TT	CC	TT	TT	TT	TT	TT	TT	TT	TT	TT	TT	TT	CC	TT	TT	TT	TT	TT	TT	TT	TT	TT	TT	TT	TT	TT	TT	TT	TT	TT	TT
285643	G/A	1	9438285	+	NA	NA	NA	NA	NA	NA	GG	GG	GG	GG	GG	GG	GG	GG	GG	GG	GG	GG	GG	GG	GG	GG	GG	GG	GG	GG	GG	GG	GG	GG	AA	AA	GG	GG	GG	GG	GG	GG	GG	GG	GG	GG	AA	GG	GG
288377	G/A	1	9525117	+	NA	NA	NA	NA	NA	NA	GG	GG	GG	GG	GG	GG	GG	GG	GG	GG	GG	GG	GG	GG	GG	GG	GG	GG	GG	GG	AA	GG	GG	GG	GG	GG	GG	GG	GG	GG	GG	GG	GG	GG	AG	GG	GG	AG	AG
288715	G/T	1	9545084	+	NA	NA	NA	NA	NA	NA	GG	GG	GG	GG	GG	GG	GG	GG	GG	GG	GG	GG	GG	GG	GG	GG	GG	GG	GG	GG	GG	GG	GG	GG	GG	GG	GG	GG	GG	GG	GG	GG	GG	GG	GG	GG	GG	GG	GG
id1007185	G/A	1	9671547	+	NA	NA	NA	NA	NA	NA	GG	GG	GG	GG	GG	GG	GG	GG	GG	GG	GG	GG	GG	GG	GG	GG	GG	GG	GG	GG	GG	GG	GG	GG	GG	GG	GG	GG	GG	GG	GG	GG	GG	GG	GG	GG	GG	GG	GG
294101	G/A	1	9751192	+	NA	NA	NA	NA	NA	NA	GG	GG	GG	GG	GG	GG	GG	GG	GG	GG	GG	GG	GG	GG	GG	GG	GG	GG	GG	GG	GG	GG	GG	GG	GG	GG	GG	GG	GG	GG	GG	GG	GG	GG	GG	GG	GG	GG	GG
298163	G/T	1	9883876	+	NA	NA	NA	NA	NA	NA	GG	GG	GG	GG	GG	GG	GG	GG	GG	GG	GG	GG	GG	GG	GG	GG	GG	GG	GG	GG	GG	GG	GG	GG	GG	GG	GG	GG	GG	GG	GG	GG	GG	GG	GG	GG	GG	GG	GG
304900	G/A	1	10100605	+	NA	NA	NA	NA	NA	NA	GG	GG	GG	GG	GG	GG	GG	GG	GG	GG	GG	GG	GG	GG	GG	GG	GG	GG	AA	GG	GG	GG	GG	AA	GG	GG	GG	GG	GG	GG	AG	GG	GG	GG	AA	GG	GG	AG	AG
308677	C/T	1	10219743	+	NA	NA	NA	NA	NA	NA	CC	CC	CC	CC	CC	CC	CC	CC	CC	CC	CC	CC	CC	CC	CC	CC	CC	CC	CC	CC	CC	CC	CC	CC	CC	CC	CC	CC	CC	CC	CC	CC	CC	CC	CC	CC	CC	CC	CC
311989	T/C	1	10341503	+	NA	NA	NA	NA	NA	NA	TT	TT	TT	TT	TT	TT	TT	TT	TT	TT	TT	TT	TT	TT	TT	TT	TT	TT	TT	TT	TT	TT	TT	TT	CC	CC	TT	TT	TT	TT	TT	TT	TT	TT	TT	TT	CC	TT	TT
312212	C/T	1	10348151	+	NA	NA	NA	NA	NA	NA	CC	CC	CC	TT	CC	CC	CC	CC	CC	CC	CC	CC	CC	CC	CC	CC	CC	CC	CC	CC	CC	CC	CC	CC	CC	CC	CC	CC	CC	CC	CC	CC	CC	CC	CC	CC	TT	CC	CC
312220	T/G	1	10348410	+	NA	NA	NA	NA	NA	NA	TT	TT	TT	TT	TT	TT	TT	TT	TT	TT	TT	TT	TT	TT	TT	TT	TT	TT	TT	TT	TT	TT	TT	TT	TT	TT	TT	TT	TT	TT	TT	TT	TT	TT	TT	TT	TT	TT	TT
321527	A/G	1	10649505	+	NA	NA	NA	NA	NA	NA	AA	AA	AA	AA	AA	AA	AA	AA	AA	AA	AA	AA	AA	AA	AA	AA	AA	AA	AA	AA	AA	AA	AA	AA	AA	AA	AA	AA	AA	AA	AA	AA	AA	AA	AA	AA	AA	AA	AA
324701	G/T	1	10747508	+	NA	NA	NA	NA	NA	NA	GG	GG	GG	GG	GG	GG	GG	GG	GG	GG	GG	GG	GG	GG	GG	GG	GG	GG	GG	GG	GG	GG	GG	GG	GG	GG	GG	GG	GG	GG	GG	GG	GG	GG	GG	GG	GG	GG	GG
id1007778	A/C	1	10805290	+	NA	NA	NA	NA	NA	NA	AA	AA	AA	AA	AA	AA	AA	AA	AA	AA	AA	AA	AA	AA	AA	AA	AA	AA	AA	AA	AA	AA	AA	AA	CC	CC	AA	AA	AA	AA	AA	AA	AA	AA	AA	AA	CC	AA	AA
327392	G/A	1	10846090	+	NA	NA	NA	NA	NA	NA	GG	GG	AA	GG	GG	GG	GG	GG	GG	GG	GG	GG	GG	GG	GG	GG	AA	GG	AA	GG	AA	AA	AA	AA	AA	AA	GG	GG	GG	GG	GG	GG	GG	GG	AA	GG	AA	AG	AG
327463	T/G	1	10849444	+	NA	NA	NA	NA	NA	NA	TT	TT	TT	TT	TT	TT	TT	TT	TT	TT	TT	TT	TT	TT	TT	TT	TT	TT	TT	TT	TT	TT	TT	TT	TT	TT	TT	TT	TT	TT	TT	TT	TT	TT	TT	TT	TT	TT	TT
328663	C/T	1	10901154	+	NA	NA	NA	NA	NA	NA	CC	CC	CC	CC	CC	CC	CC	CC	CC	CC	CC	CC	CC	CC	CC	CC	CC	CC	CC	CC	CC	CC	CC	CC	TT	TT	CC	CC	CC	CC	CC	CC	CC	CC	CC	CC	TT	CC	CC
329738	G/A	1	10932613	+	NA	NA	NA	NA	NA	NA	GG	AG	GG	GG	GG	GG	GG	GG	GG	GG	GG	AG	AG	GG	GG	AG	GG	AG	GG	GG	GG	AG	AG	GG	GG	GG	GG	GG	GG	GG	GG	AG	AG	AG	GG	GG	GG	AG	AG
id1007933	G	1	11021470	+	NA	NA	NA	NA	NA	NA	GG	GG	GG	GG	GG	GG	GG	GG	GG	GG	GG	GG	GG	GG	GG	GG	GG	GG	GG	GG	GG	GG	GG	GG	GG	GG	GG	GG	GG	GG	GG	GG	GG	GG	GG	GG	GG	GG	GG
334361	A/G	1	11088938	+	NA	NA	NA	NA	NA	NA	AA	AA	AA	AA	AA	AA	AA	AA	AA	AA	AA	AA	AA	AA	AA	AA	AA	AA	AA	AA	AA	AA	AA	AA	AA	AA	AA	AA	AA	AA	AA	AA	AA	AA	AA	AA	AA	AA	AA
id1007975	G/A	1	11110274	+	NA	NA	NA	NA	NA	NA	GG	GG	AA	GG	GG	GG	GG	GG	GG	GG	GG	GG	GG	GG	GG	GG	AA	GG	AA	GG	GG	AA	GG	AA	GG	GG	GG	GG	GG	GG	GG	GG	GG	GG	GG	GG	GG	GG	GG
337593	C/T	1	11160425	+	NA	NA	NA	NA	NA	NA	CC	CC	TT	CC	CC	CC	CC	CC	CC	CC	CC	CC	CC	CC	CC	CC	TT	CC	TT	CC	TT	TT	CC	TT	CC	CC	CC	CC	CC	CC	CC	CC	CC	CC	CC	CC	CC	CC	CC
id1008171	A/G	1	11527750	+	NA	NA	NA	NA	NA	NA	AA	AA	AA	AA	AA	AA	AA	AA	AA	AA	AA	AA	AA	AA	AA	AA	AA	AA	AA	AA	GG	AA	AA	AA	AA	AA	AA	AA	AA	AA	AA	AA	AA	AA	AA	AA	AA	AA	AA
353599	G/T	1	11576126	+	NA	NA	NA	NA	NA	NA	GG	GG	GG	GG	GG	GG	GG	GG	TT	GG	GG	GG	GG	GG	GG	GG	GG	GG	GG	GG	GG	GG	GG	GG	GG	GG	GG	GG	GG	GG	GG	GG	GG	GG	GG	GG	GG	GG	GG
357493	A/G	1	11694458	+	NA	NA	NA	NA	NA	NA	AA	AA	AA	AA	AA	AA	AA	AA	GG	AA	AA	AA	AA	AA	AA	AA	AA	AA	AA	AA	GG	AA	AA	AA	AA	AA	AA	AA	AA	AA	AA	AA	AA	AA	AA	AA	AA	AA	AA
359469	C/T	1	11739003	+	NA	NA	NA	NA	NA	NA	CC	CC	CC	CC	CC	CC	CC	CC	CC	CC	CC	CC	CC	CC	CC	CC	CC	CC	CC	CC	CC	CC	CC	CC	CC	CC	CC	CC	CC	CC	CC	CC	CC	CC	CC	CC	CC	CC	CC
359630	A/G	1	11743893	+	NA	NA	NA	NA	NA	NA	AA	AA	AA	AA	AA	AA	AA	AA	GG	AA	AA	AA	AA	AA	AA	AA	AA	AA	AA	AA	GG	AA	AA	AA	AA	AA	AA	AA	AA	AA	AA	AA	AA	AA	AA	AA	AA	AA	AA
361457	A/C	1	11786833	+	NA	NA	NA	NA	NA	NA	AA	AA	AA	AA	AA	AA	AA	AA	AA	AA	AA	AA	AA	AA	AA	AA	AA	AA	AA	AA	AA	AA	AA	AA	AA	AA	AA	AA	AA	AA	AA	AA	AA	AA	AA	AA	AA	AA	AA
368391	G/A	1	11940578	+	NA	NA	NA	NA	NA	NA	GG	GG	GG	GG	GG	GG	GG	GG	GG	GG	GG	GG	GG	GG	GG	GG	GG	GG	GG	GG	AA	GG	GG	GG	GG	GG	GG	GG	GG	GG	GG	GG	GG	GG	GG	GG	GG	GG	GG
374355	C/T	1	12075708	+	NA	NA	NA	NA	NA	NA	CC	CC	CC	CC	CC	CC	CC	CC	CC	CC	CC	CC	CC	CC	CC	CC	CC	CC	CC	CC	CC	CC	CC	CC	CC	CC	CC	CC	CC	CC	CC	CC	CC	CC	CC	CC	CC	CC	CC
375698	G/A	1	12110935	+	NA	NA	NA	NA	NA	NA	GG	GG	GG	GG	GG	GG	GG	GG	GG	GG	GG	GG	GG	GG	GG	GG	GG	GG	GG	GG	GG	GG	GG	GG	--	--	GG	GG	GG	GG	GG	GG	GG	GG	GG	GG	--	GG	GG
379803	A/G	1	12216652	+	NA	NA	NA	NA	NA	NA	AA	AA	GG	AA	AA	AA	AA	AA	AA	AA	AA	AA	AA	AA	AA	AA	AA	AA	GG	GG	--	AA	AA	GG	AA	AA	AA	AA	AA	AA	AA	AA	AA	AA	AA	AA	AA	AA	AA
389017	T/C	1	12486799	+	NA	NA	NA	NA	NA	NA	TT	TT	TT	TT	TT	TT	TT	TT	TT	TT	TT	TT	TT	TT	TT	TT	TT	TT	TT	TT	CC	TT	TT	TT	TT	TT	TT	TT	TT	TT	TT	TT	TT	TT	TT	TT	TT	TT	TT
394468	G/A	1	12679816	+	NA	NA	NA	NA	NA	NA	GG	GG	GG	GG	GG	GG	GG	GG	GG	GG	GG	GG	GG	GG	GG	GG	GG	GG	GG	GG	AA	GG	GG	GG	GG	GG	GG	GG	GG	GG	GG	GG	GG	GG	GG	GG	GG	GG	GG
id1008679	A/G	1	12710578	+	NA	NA	NA	NA	NA	NA	AA	AA	AA	AA	AA	AA	AA	AA	AA	AA	AA	AA	AA	AA	AA	AA	AA	AA	AA	AA	GG	AA	AA	AA	AA	AA	AA	AA	AA	AA	AA	AA	AA	AA	AA	AA	AA	AA	AA
id1008693	A/G	1	12733173	+	NA	NA	NA	NA	NA	NA	AA	AA	AA	AA	AA	AA	AA	AA	AA	AA	AA	AA	AA	AA	AA	AA	GG	AA	AA	AA	GG	AA	AA	AA	AA	AA	AA	AA	AA	AA	AA	AA	AA	AA	AA	AA	AA	AA	AA
395936	C/T	1	12733506	+	NA	NA	NA	NA	NA	NA	CC	CC	TT	CC	CC	CC	CC	CC	CC	CC	CC	CC	CC	CC	CC	CC	--	CC	TT	CC	CC	CC	TT	TT	CC	CC	CC	CC	CC	CC	CC	CC	CC	CC	TT	CC	CC	CC	CC
396457	A/G	1	12751022	+	NA	NA	NA	NA	NA	NA	AA	AA	AA	AA	AA	AA	AA	AA	AA	AA	AA	AA	AA	AA	AA	AA	AA	AA	AA	AA	AA	AA	AG	AA	AA	AA	AA	AA	AA	AA	AA	AA	AA	AA	AA	AA	AA	AA	AA
id1008737	A/G	1	12809255	+	NA	NA	NA	NA	NA	NA	AA	AA	GG	AA	AA	AA	AA	AA	AA	AA	AA	AA	AA	AA	AA	AA	AA	AA	GG	AA	AA	AA	AA	GG	AA	AA	AA	AA	AA	AA	AA	AA	AA	AA	AA	AA	AA	AA	AA
402673	A/G	1	12917528	+	NA	NA	NA	NA	NA	NA	AA	AA	GG	AA	AA	AA	AA	AA	GG	AA	AA	AA	AA	AA	AA	AA	AA	AA	GG	AA	AA	AA	AA	GG	GG	GG	AA	AA	AA	AA	AA	AA	AA	AA	AA	AA	GG	AA	AA
402939	G/A	1	12928822	+	NA	NA	NA	NA	NA	NA	GG	GG	GG	GG	GG	GG	GG	GG	GG	GG	GG	GG	GG	GG	GG	GG	GG	GG	GG	GG	GG	GG	GG	GG	GG	GG	GG	GG	GG	GG	GG	GG	GG	GG	GG	GG	GG	GG	GG
403585	A/C	1	12941687	+	NA	NA	NA	NA	NA	NA	AA	AA	CC	AA	AA	AA	AA	AA	CC	AA	AA	AA	AA	AA	AA	AA	AA	AA	CC	AA	CC	AA	AA	CC	CC	CC	AA	AA	AA	AA	AA	AA	AA	AA	AA	AA	CC	AA	AA
410900	C/T	1	13111532	+	NA	NA	NA	NA	NA	NA	CC	CC	CC	CC	CC	CC	CC	CC	--	CC	CC	CC	CC	CC	CC	CC	CC	CC	CC	CC	TT	CC	CC	CC	CC	CC	CC	CC	CC	CC	CC	CC	CC	CC	CC	CC	CC	CC	CC
411481	C/T	1	13121543	+	NA	NA	NA	NA	NA	NA	CC	CC	TT	CC	CC	CC	CC	CC	--	CC	CC	CC	CC	CC	CC	CC	CC	CC	TT	CC	CC	CC	CC	TT	CC	CC	CC	CC	CC	CC	CC	CC	CC	CC	CC	CC	CC	CC	CC
id1008872	C/T	1	13297573	+	NA	NA	NA	NA	NA	NA	CC	CC	CC	CC	CC	CC	CC	CC	CC	CC	CC	CC	CC	CC	CC	CC	CC	CC	CC	CC	TT	CC	CC	CC	CC	CC	CC	CC	CC	CC	CC	CC	CC	CC	CC	CC	CC	CC	CC
436270	T/C	1	13711317	+	NA	NA	NA	NA	NA	NA	TT	--	TT	TT	TT	--	TT	TT	TT	TT	--	--	--	TT	TT	--	TT	--	TT	TT	TT	TT	--	TT	TT	TT	--	--	TT	--	--	--	TT	TT	TT	TT	TT	TT	TT
438976	T/C	1	13777831	+	NA	NA	NA	NA	NA	NA	TT	TT	CC	TT	TT	TT	TT	TT	TT	TT	TT	TT	TT	TT	TT	TT	TT	TT	CC	TT	TT	CC	TT	CC	TT	TT	TT	TT	TT	TT	TT	TT	TT	TT	TT	TT	TT	TT	TT
439764	C/T	1	13791466	+	NA	NA	NA	NA	NA	NA	CC	CC	CC	CC	CC	CC	CC	CC	CC	CC	CC	CC	CC	CC	CC	CC	CC	CC	CC	CC	TT	CC	TT	CC	CC	CC	CC	CC	CC	CC	CC	CC	CC	CC	CC	CC	CC	CC	CC
441578	A/G	1	13839556	+	NA	NA	NA	NA	NA	NA	AA	AA	AA	AA	AA	AA	AA	AA	AA	AA	AA	AA	AA	AA	AA	AA	AA	AA	AA	AA	AA	AA	GG	AA	AG	AG	AA	AA	AA	AA	AA	AA	AA	AA	AA	AA	AG	AA	AA
447656	T/G	1	13988902	+	NA	NA	NA	NA	NA	NA	TT	TT	GG	TT	TT	TT	TT	TT	GG	TT	TT	TT	TT	TT	TT	TT	GG	TT	GG	TT	TT	GG	TT	GG	TT	TT	TT	GT	TT	TT	TT	TT	TT	TT	GG	TT	TT	TT	TT
459075	C/T	1	14210671	+	NA	NA	NA	NA	NA	NA	CC	CC	CC	CC	CC	CC	CC	CC	CC	CC	CC	CC	CC	CC	CC	CC	CC	CC	CC	CC	CC	CC	CC	CC	CC	CC	CC	CC	CC	CC	CC	CC	CC	CC	CC	CC	CC	CC	CC
462706	C/T	1	14314821	+	NA	NA	NA	NA	NA	NA	CC	CC	CC	CC	CC	CC	CC	CC	CC	CC	CC	CC	CC	CC	CC	CC	CC	CC	CC	CC	TT	CC	CC	CC	CC	CC	CC	CC	CC	CC	CC	CC	CC	CC	CC	CC	CC	CC	CC
id1009415	G/A	1	14337515	+	NA	NA	NA	NA	NA	NA	--	--	GG	--	--	--	--	--	AA	--	--	--	--	--	--	--	--	--	GG	--	AA	GG	--	GG	GG	GG	--	GG	--	--	--	--	--	--	GG	--	GG	--	--
465718	G/A	1	14375630	+	NA	NA	NA	NA	NA	NA	GG	GG	AA	GG	GG	GG	GG	GG	GG	GG	GG	GG	GG	GG	GG	GG	GG	GG	AA	GG	AA	AA	GG	AA	GG	GG	GG	AG	GG	GG	GG	GG	GG	GG	AA	GG	GG	GG	GG
id1009557	C/A	1	14431135	+	NA	NA	NA	NA	NA	NA	CC	CC	--	CC	CC	CC	CC	CC	CC	CC	CC	CC	CC	CC	CC	CC	--	CC	--	CC	--	--	CC	--	CC	CC	CC	CC	CC	CC	CC	CC	CC	CC	--	CC	CC	CC	CC
468795	G/A	1	14454092	+	NA	NA	NA	NA	NA	NA	GG	GG	GG	GG	GG	GG	GG	GG	GG	GG	GG	GG	GG	GG	GG	GG	GG	GG	GG	GG	GG	GG	GG	GG	GG	GG	GG	GG	GG	GG	GG	GG	GG	GG	GG	GG	GG	GG	AG
id1009664	C/T	1	14508449	+	NA	NA	NA	NA	NA	NA	CC	CC	CC	CC	CC	CC	CC	CC	CC	CC	CC	CC	CC	CC	CC	CC	CC	CC	CC	CC	CC	CC	CC	CC	TT	TT	CC	CC	CC	CC	CC	CC	CC	CC	CC	CC	TT	CC	CC
474376	A/G	1	14579995	+	NA	NA	NA	NA	NA	NA	AA	AA	AA	AA	AA	AA	AA	AA	AA	AA	AA	AA	AA	AA	AA	AA	AA	AA	AA	AA	AA	AA	AA	AA	--	--	AA	AA	AA	AA	AA	AA	AA	AA	AA	AA	--	AA	AA
482027	C/T	1	14736394	+	NA	NA	NA	NA	NA	NA	CC	CC	CC	CC	CC	CC	CC	CC	CC	CC	CC	CC	CC	CC	CC	CC	CC	CC	CC	CC	CC	CC	CC	CC	TT	TT	CC	CC	CC	CC	CC	CC	CC	CC	CC	CC	TT	CC	CC
id1009796	T/C	1	14758915	+	NA	NA	NA	NA	NA	NA	TT	TT	TT	TT	TT	TT	TT	TT	TT	TT	TT	TT	TT	TT	TT	TT	TT	TT	TT	TT	TT	TT	TT	TT	CC	CC	TT	TT	TT	TT	TT	TT	TT	TT	TT	TT	CC	TT	TT
491345	A/G	1	14937939	+	NA	NA	NA	NA	NA	NA	AA	AA	GG	AA	AA	AA	AA	AA	GG	AA	AA	AA	AA	AA	AA	AA	GG	AA	GG	AA	GG	GG	AA	GG	GG	GG	AA	AG	AA	AA	AA	AA	AA	AA	GG	AA	GG	AA	AA
491417	A/G	1	14939999	+	NA	NA	NA	NA	NA	NA	AA	AA	GG	AA	AA	AA	AA	AA	AA	AA	AA	AA	AA	AA	AA	AA	GG	AA	GG	AA	GG	GG	AA	GG	AA	AA	AA	AG	AA	AA	AA	AA	AA	AA	GG	AA	AA	AA	AA
492044	G/A	1	14957695	+	NA	NA	NA	NA	NA	NA	GG	GG	GG	GG	GG	GG	GG	GG	GG	GG	GG	GG	GG	GG	GG	GG	GG	GG	GG	GG	GG	GG	GG	GG	GG	GG	GG	GG	GG	GG	GG	GG	GG	GG	GG	GG	GG	GG	GG
496750	G/A	1	15092392	+	NA	NA	NA	NA	NA	NA	GG	GG	GG	GG	GG	GG	GG	GG	GG	GG	GG	GG	GG	GG	GG	GG	GG	GG	GG	GG	GG	GG	GG	GG	GG	GG	GG	GG	GG	GG	GG	GG	GG	GG	GG	GG	GG	GG	GG
497200	G/A	1	15112041	+	NA	NA	NA	NA	NA	NA	AA	AA	GG	AA	AA	AA	AA	AA	GG	AA	AA	AA	AA	AA	AA	AA	GG	AA	GG	AA	GG	GG	AA	GG	GG	GG	AA	AG	AA	AA	AA	AA	AA	AA	GG	AA	GG	AA	AA
id1009998	A/G	1	15182378	+	NA	NA	NA	NA	NA	NA	AA	AA	AA	AA	AA	AA	AA	AA	AA	AA	AA	AA	AA	AA	AA	AA	AA	AA	AA	AA	AA	AA	AA	AA	AA	AA	AA	AA	AA	AA	AA	AA	AA	AA	AA	AA	AA	AA	AA
503165	T/G	1	15281228	+	NA	NA	NA	NA	NA	NA	TT	TT	GG	TT	TT	TT	TT	TT	TT	TT	TT	TT	TT	TT	TT	TT	TT	TT	GG	TT	GG	GG	TT	GG	TT	TT	TT	GT	TT	TT	TT	TT	TT	TT	GG	TT	TT	TT	TT
509593	A/G	1	15440789	+	NA	NA	NA	NA	NA	NA	AA	AA	AA	AA	AA	AA	AA	AA	AA	AA	AA	AA	AA	AA	AA	AA	AA	AA	AA	AA	AA	AA	AA	AA	GG	GG	AA	AA	AA	AA	AA	AA	AA	AA	AA	AA	GG	AA	AA
513565	T/C	1	15567795	+	NA	NA	NA	NA	NA	NA	TT	TT	TT	TT	TT	TT	TT	TT	TT	TT	TT	TT	TT	TT	TT	TT	TT	TT	TT	TT	TT	TT	TT	TT	CC	CC	TT	TT	TT	TT	TT	TT	TT	TT	TT	TT	CC	TT	TT
520329	G/T	1	15815171	+	NA	NA	NA	NA	NA	NA	GG	GG	GG	GG	GG	GG	GG	GG	GG	GG	GG	GG	GG	GG	GG	GG	GG	GG	GG	GG	GG	GG	GG	GG	TT	TT	GG	GG	GG	GG	GG	GG	GG	GG	GG	GG	TT	GG	GG
528131	G/T	1	16026340	+	NA	NA	NA	NA	NA	NA	GG	GG	GG	GG	GG	GG	GG	GG	GG	GG	GG	GG	GG	GG	GG	GG	GG	GG	GG	GG	GG	GG	GG	GG	TT	TT	GG	GG	GG	GG	GG	GG	GG	GG	GG	GG	TT	GG	GG
531232	T/G	1	16113201	+	NA	NA	NA	NA	NA	NA	TT	TT	GG	TT	TT	TT	TT	TT	TT	TT	TT	TT	TT	TT	TT	TT	TT	TT	GG	TT	GG	GG	TT	GG	GG	GG	TT	--	TT	TT	TT	TT	TT	TT	GG	TT	GG	TT	TT
531794	C/T	1	16130077	+	NA	NA	NA	NA	NA	NA	CC	CC	CC	CC	CC	CC	CC	CC	CC	CC	CC	CC	CC	CC	CC	CC	CC	CC	CC	CC	CC	CC	CC	CC	CC	CC	CC	CC	CC	CC	CC	CC	CC	CC	CC	CC	CC	CC	CC
ud1000744	G/A	1	16157240	+	NA	NA	NA	NA	NA	NA	GG	GG	GG	GG	GG	GG	GG	GG	GG	GG	GG	GG	GG	GG	GG	GG	GG	GG	GG	GG	GG	GG	GG	GG	AA	AA	GG	GG	GG	GG	GG	GG	GG	GG	GG	GG	AA	GG	GG
534107	C/T	1	16202298	+	NA	NA	NA	NA	NA	NA	CC	CC	TT	CC	CC	CC	CC	CC	CC	CC	CC	CC	CC	CC	CC	CC	CC	CC	TT	CC	TT	TT	CC	TT	CC	CC	CC	CT	CC	CC	CC	CC	CC	CC	TT	CC	CC	CC	CC
537329	T/C	1	16280619	+	NA	NA	NA	NA	NA	NA	TT	TT	TT	TT	TT	TT	TT	TT	TT	TT	TT	TT	TT	TT	TT	TT	TT	TT	TT	TT	TT	TT	TT	TT	CT	CT	TT	TT	TT	TT	TT	TT	TT	TT	TT	TT	CT	TT	TT
537515	A/G	1	16284866	+	NA	NA	NA	NA	NA	NA	AA	AA	AA	AA	AA	AA	AA	AA	AA	AA	AA	AA	AA	AA	AA	AA	AA	AA	AA	AA	AA	AA	AA	AA	GG	GG	AA	AA	AA	AA	AA	AA	AA	AA	AA	AA	GG	AA	--
544923	A/G	1	16518192	+	NA	NA	NA	NA	NA	NA	AA	AA	AA	AA	AA	AA	AA	AA	AA	AA	AA	AA	AA	AA	AA	AA	AA	AA	AA	AA	AA	AA	AA	AA	GG	GG	AA	AA	AA	AA	AA	AA	AA	AA	AA	AA	GG	AA	AA
545608	G/A	1	16535027	+	NA	NA	NA	NA	NA	NA	GG	GG	GG	GG	GG	GG	GG	GG	GG	GG	GG	GG	GG	GG	GG	GG	GG	GG	GG	GG	GG	GG	GG	GG	GG	GG	GG	GG	GG	GG	GG	GG	GG	GG	GG	GG	GG	GG	GG
548164	C/A	1	16596849	+	NA	NA	NA	NA	NA	NA	CC	CC	AA	CC	CC	CC	CC	CC	CC	CC	CC	CC	CC	CC	CC	CC	CC	CC	AA	CC	AA	AA	CC	AA	CC	CC	CC	AC	CC	CC	CC	CC	CC	CC	AA	CC	CC	CC	CC
572371	C/T	1	16996819	+	NA	NA	NA	NA	NA	NA	--	--	CC	--	--	--	--	--	CC	--	--	--	--	--	--	--	--	--	CC	--	CC	CC	--	CC	CC	CC	--	CC	--	--	--	--	--	--	CC	--	CC	--	--
572891	G/A	1	17008280	+	NA	NA	NA	NA	NA	NA	GG	GG	AA	GG	GG	GG	GG	GG	GG	GG	GG	GG	GG	GG	GG	GG	GG	GG	AA	GG	AA	AA	GG	AA	GG	GG	GG	--	GG	GG	GG	GG	GG	GG	AA	GG	GG	GG	GG
id1010543	G/A	1	17277642	+	NA	NA	NA	NA	NA	NA	GG	GG	GG	GG	GG	GG	GG	GG	GG	GG	GG	GG	GG	GG	GG	GG	GG	GG	GG	GG	GG	GG	GG	GG	AA	AA	GG	GG	GG	GG	GG	GG	GG	GG	GG	GG	AA	GG	GG
584164	G/A	1	17304597	+	NA	NA	NA	NA	NA	NA	GG	GG	GG	GG	GG	GG	GG	GG	GG	GG	GG	GG	GG	GG	GG	GG	GG	GG	GG	GG	GG	GG	GG	GG	GG	GG	GG	GG	GG	GG	GG	GG	GG	GG	GG	GG	GG	GG	GG
587267	C/T	1	17394761	+	NA	NA	NA	NA	NA	NA	CC	CC	CC	CC	CC	CC	CC	CC	CC	CC	CC	CC	CC	CC	CC	CC	CC	CC	CC	CC	CC	CC	CC	CC	CC	CC	CC	CC	CC	CC	CC	CC	CC	CC	CC	CC	CC	CC	CC
587802	G/T	1	17421622	+	NA	NA	NA	NA	NA	NA	GG	GG	GG	GG	GG	GG	GG	GG	GG	GG	GG	GG	GG	GG	GG	GG	GG	GG	GG	GG	GG	GG	GG	GG	TT	TT	GG	GG	GG	GG	GG	GG	GG	GG	GG	GG	TT	GG	GG
587860	G/A	1	17426109	+	NA	NA	NA	NA	NA	NA	GG	GG	AA	GG	GG	GG	GG	GG	GG	GG	GG	GG	GG	GG	GG	GG	GG	GG	AA	GG	AA	AA	GG	AA	GG	GG	GG	AG	GG	GG	GG	GG	GG	GG	AA	GG	GG	GG	GG
588716	G/A	1	17470175	+	NA	NA	NA	NA	NA	NA	GG	GG	GG	GG	GG	GG	GG	GG	GG	GG	GG	GG	GG	GG	GG	GG	GG	GG	GG	GG	GG	GG	GG	GG	GG	GG	GG	GG	GG	GG	GG	GG	GG	GG	GG	GG	GG	GG	GG
591240	G/T	1	17545595	+	NA	NA	NA	NA	NA	NA	GG	GG	GG	GG	GG	GG	GG	GG	GG	GG	GG	GG	GG	GG	GG	GG	GG	GG	GG	GG	GG	GG	GG	GG	TT	TT	GG	GG	GG	GG	GG	GG	GG	GG	GG	GG	TT	GG	GG
594997	C/T	1	17678828	+	NA	NA	NA	NA	NA	NA	CC	CC	CC	CC	CC	CC	CC	CC	CC	CC	CC	CC	CC	CC	CC	CC	CC	CC	CC	CC	CC	CC	CC	CC	CC	CC	CC	CC	CC	CC	CC	CC	CC	CC	CC	CC	CC	CC	CC
597011	T/C	1	17743869	+	NA	NA	NA	NA	NA	NA	TT	TT	TT	TT	TT	TT	TT	TT	CC	TT	TT	TT	TT	TT	TT	TT	CC	TT	TT	TT	TT	TT	TT	TT	CC	CC	TT	TT	TT	TT	TT	TT	TT	TT	TT	TT	CC	TT	TT
id1010769	C/A	1	17796478	+	NA	NA	NA	NA	NA	NA	--	--	CC	--	--	--	--	--	CC	--	--	--	--	--	--	--	CC	--	CC	--	CC	CC	--	CC	AA	AA	--	CC	--	--	--	--	--	--	CC	--	AA	--	--
rd1000172	A	1	17928315	+	NA	NA	NA	NA	NA	NA	AA	AA	AA	AA	AA	AA	AA	AA	AA	AA	AA	AA	AA	AA	AA	AA	AA	AA	AA	AA	AA	AA	AA	AA	AA	AA	AA	AA	AA	AA	AA	AA	AA	AA	AA	AA	AA	AA	AA
604307	C/A	1	17933903	+	NA	NA	NA	NA	NA	NA	CC	CC	CC	CC	CC	CC	CC	CC	CC	CC	CC	CC	CC	CC	CC	CC	CC	CC	CC	CC	CC	CC	CC	CC	CC	CC	CC	CC	CC	CC	CC	CC	CC	CC	CC	CC	CC	CC	CC
id1010811	T/C	1	17938403	+	NA	NA	NA	NA	NA	NA	TT	TT	TT	TT	TT	TT	TT	TT	TT	TT	TT	TT	TT	TT	TT	TT	TT	TT	TT	TT	TT	TT	TT	TT	TT	TT	TT	TT	TT	TT	TT	TT	TT	TT	TT	TT	TT	TT	TT
605969	T/C	1	18009098	+	NA	NA	NA	NA	NA	NA	TT	TT	TT	TT	TT	TT	TT	TT	TT	TT	TT	TT	TT	TT	TT	TT	TT	TT	TT	TT	TT	TT	TT	TT	CC	CC	TT	TT	TT	TT	TT	TT	TT	TT	TT	TT	CC	TT	TT
609005	G/A	1	18102213	+	NA	NA	NA	NA	NA	NA	GG	GG	AA	GG	GG	GG	GG	GG	GG	GG	GG	GG	GG	GG	GG	GG	GG	GG	AA	GG	AA	AA	GG	AA	GG	GG	GG	GG	GG	GG	GG	GG	GG	GG	GG	GG	GG	GG	GG
610524	C/T	1	18169566	+	NA	NA	NA	NA	NA	NA	CC	CC	CC	CC	CC	CC	CC	CC	CC	CC	CC	CC	CC	CC	CC	CC	CC	CC	CC	CC	CC	CC	CC	CC	CC	CC	CC	CC	CC	CC	CC	CC	CC	CC	CC	CC	CC	CC	CC
611682	A/G	1	18220395	+	NA	NA	NA	NA	NA	NA	AA	AA	AA	AA	AA	AA	AA	AA	AA	AA	AA	AA	AA	AA	AA	AA	AA	AA	AA	AA	AA	AA	AA	AA	GG	GG	AA	AA	AA	AA	AA	AA	AA	AA	AA	AA	GG	AA	AA
id1011000	T/G	1	18332445	+	NA	NA	NA	NA	NA	NA	TT	TT	GG	TT	TT	TT	TT	TT	TT	TT	TT	TT	TT	TT	TT	TT	TT	TT	GG	TT	GG	GG	TT	GG	TT	TT	TT	TT	TT	TT	TT	TT	TT	TT	TT	TT	TT	TT	TT
619296	C/T	1	18461482	+	NA	NA	NA	NA	NA	NA	CC	CC	CC	CC	CC	CC	CC	CC	CC	CC	CC	CC	CC	CC	CC	CC	CC	CC	CC	CC	CC	CC	CC	CC	TT	TT	CC	CC	CC	CC	CC	CC	CC	CC	CC	CC	TT	CC	CC
621464	G/A	1	18501890	+	NA	NA	NA	NA	NA	NA	AA	AA	AA	AA	AA	AA	AA	AA	AA	AA	AA	AA	AA	AA	AA	AA	GG	AA	AA	AA	AA	AA	GG	AA	GG	GG	AA	AA	AA	AA	AA	AA	AA	AA	AA	AA	GG	AA	AA
623585	C/T	1	18590220	+	NA	NA	NA	NA	NA	NA	CC	CC	CC	CC	CC	CC	CC	CC	CC	CC	CC	CC	CC	CC	CC	CC	CC	CC	CC	CC	CC	CC	CC	CC	CC	CC	CC	CC	CC	CC	CC	CC	CC	CC	CC	CC	CC	CC	CC
id1011169	G/A	1	18595416	+	NA	NA	NA	NA	NA	NA	GG	GG	GG	GG	GG	GG	GG	GG	GG	GG	GG	GG	GG	GG	GG	GG	GG	GG	GG	GG	GG	GG	GG	GG	GG	GG	GG	GG	GG	GG	GG	GG	GG	GG	GG	GG	GG	GG	GG
634609	G/T	1	18891591	+	NA	NA	NA	NA	NA	NA	GG	GG	TT	GG	GG	GG	GG	GG	GG	GG	GG	GG	GG	GG	GG	GG	GG	GG	TT	GG	TT	TT	GG	TT	GG	GG	GG	GG	GG	GG	GG	GG	GG	GG	GG	GG	GG	GG	GG
637445	A/G	1	18961571	+	NA	NA	NA	NA	NA	NA	AA	AA	GG	AA	AA	AA	AA	AA	AA	AA	AA	AA	AA	AA	AA	AA	AA	AA	GG	AA	GG	GG	AA	GG	GG	GG	AA	AG	AA	AA	AA	AA	AA	AA	GG	AA	GG	AA	AA
637652	C/T	1	18970838	+	NA	NA	NA	NA	NA	NA	CC	CC	CC	CC	CC	CC	CC	CC	CC	CC	CC	CC	CC	CC	CC	CC	CC	CC	CC	CC	CC	CC	CC	CC	CC	CC	CC	CC	CC	CC	CC	CC	CC	CC	CC	CC	CC	CC	CC
638992	G/A	1	19008526	+	NA	NA	NA	NA	NA	NA	GG	GG	GG	GG	GG	GG	GG	GG	GG	GG	GG	GG	GG	GG	GG	GG	GG	GG	GG	GG	GG	GG	GG	GG	AA	AA	GG	GG	GG	GG	GG	GG	GG	GG	GG	GG	AA	GG	GG
646618	C/T	1	19227360	+	NA	NA	NA	NA	NA	NA	CC	CC	CC	CC	CC	CC	CC	CC	CC	CC	CC	CC	CC	CC	CC	CC	CC	CC	CC	CC	CC	CC	CC	CC	TT	TT	CC	CC	CC	CC	CC	CC	CC	CC	CC	CC	TT	CC	CC
647548	A/G	1	19252319	+	NA	NA	NA	NA	NA	NA	AA	AA	AA	AA	AA	AA	AA	AA	AA	AA	AA	AA	AA	AA	AA	AA	AA	AA	AA	AA	AA	AA	AA	AA	GG	GG	AA	AA	AA	AA	AA	AA	AA	AA	AA	AA	GG	AA	AA
id1011561	A/G	1	19308987	+	NA	NA	NA	NA	NA	NA	AA	AA	AA	AA	AA	AA	AA	AA	AA	AA	AA	AA	AA	AA	AA	AA	GG	AA	AA	AA	AA	AA	AA	AA	GG	GG	AA	AA	AA	AA	AA	AA	AA	AA	AA	AA	GG	AA	AA
649376	G/A	1	19334220	+	NA	NA	NA	NA	NA	NA	GG	GG	GG	GG	GG	GG	GG	GG	GG	GG	GG	GG	GG	GG	GG	GG	GG	GG	GG	GG	GG	GG	GG	GG	GG	GG	GG	GG	GG	GG	GG	GG	GG	GG	GG	GG	GG	GG	GG
649460	A/G	1	19336651	+	NA	NA	NA	NA	NA	NA	AA	AA	AA	AA	AA	AA	AA	AA	AA	AA	AA	AA	AA	AA	AA	AA	GG	AA	AA	AA	AA	AA	AA	AA	GG	GG	AA	AA	AA	AA	AA	AA	AA	AA	AA	AA	GG	AA	AA
c1p19383975	A/G	1	19383976	+	NA	NA	NA	NA	NA	NA	AA	AA	AA	AA	AA	AA	AA	AA	AA	AA	AA	AA	AA	AA	AA	AA	AA	AA	AA	AA	AA	AA	AA	AA	AA	AA	AA	AA	AA	AA	AA	AA	AA	AA	AA	AA	AA	AA	AA
660326	G/A	1	19638461	+	NA	NA	NA	NA	NA	NA	GG	GG	--	GG	--	GG	GG	GG	GG	GG	GG	GG	GG	GG	--	GG	GG	GG	--	GG	--	--	GG	--	--	--	GG	GG	GG	GG	GG	GG	GG	GG	GG	GG	--	GG	GG
660352	C/A	1	19639978	+	NA	NA	NA	NA	NA	NA	CC	CC	--	CC	--	CC	CC	CC	CC	CC	CC	CC	CC	CC	--	CC	CC	CC	--	CC	--	--	CC	--	--	--	CC	CC	CC	CC	CC	CC	CC	CC	CC	CC	--	CC	CC
662006	C/A	1	19691016	+	NA	NA	NA	NA	NA	NA	CC	CC	--	CC	--	CC	CC	CC	AA	CC	CC	CC	CC	CC	--	CC	AA	CC	--	CC	--	--	AA	--	--	--	CC	CC	CC	CC	CC	CC	CC	CC	CC	CC	--	CC	CC
667344	G/A	1	19840947	+	NA	NA	NA	NA	NA	NA	GG	GG	--	--	--	GG	GG	GG	--	GG	GG	GG	GG	GG	--	GG	--	GG	--	GG	--	--	--	--	--	--	GG	GG	GG	GG	GG	GG	GG	GG	GG	GG	--	GG	GG
668696	C	1	19910077	+	NA	NA	NA	NA	NA	NA	CC	CC	--	CC	--	CC	CC	CC	CC	CC	CC	CC	CC	CC	--	CC	CC	CC	--	CC	--	--	CC	--	--	--	CC	CC	CC	CC	CC	CC	CC	CC	CC	CC	--	CC	CC
677182	T/C	1	20188894	+	NA	NA	NA	NA	NA	NA	TT	CT	CC	CT	CC	CT	TT	TT	CT	CT	TT	CT	CT	TT	--	TT	CT	CT	--	TT	CC	CC	TT	--	CT	CT	CT	CT	CT	CT	CT	CT	CT	CT	CT	CT	TT	CT	CT
679467	C/T	1	20238919	+	NA	NA	NA	NA	NA	NA	CC	CC	TT	CC	TT	CC	CC	CC	CC	CC	CC	CC	CC	CC	TT	CC	CC	CC	TT	CC	TT	TT	CC	TT	CC	CC	CC	CT	CC	CC	CC	CC	CC	CC	CC	CC	CC	CC	CC
id1011733	C/T	1	20262103	+	NA	NA	NA	NA	NA	NA	CC	CC	TT	CC	TT	CC	CC	CC	CC	CC	CC	CC	CC	CC	TT	CC	CC	CC	TT	CC	TT	TT	CC	TT	CC	CC	CC	CT	CC	CC	CC	CC	CC	CC	CC	CC	CC	CC	CC
681979	C	1	20329858	+	NA	NA	NA	NA	NA	NA	CC	CC	CC	CC	CC	CC	CC	CC	CC	CC	CC	CC	CC	CC	CC	CC	CC	CC	CC	CC	CC	CC	CC	CC	CC	CC	CC	CC	CC	CC	CC	CC	CC	CC	CC	CC	CC	CC	CC
682362	A/G	1	20345712	+	NA	NA	NA	NA	NA	NA	AA	AA	GG	AA	GG	AA	AA	AA	AA	AA	AA	AA	AA	AA	GG	AA	AA	AA	GG	AA	GG	GG	AA	GG	GG	GG	AA	AG	AA	AA	AA	AA	AA	AA	AA	AA	GG	AA	AA
684468	T/C	1	20418175	+	NA	NA	NA	NA	NA	NA	TT	TT	TT	TT	CC	TT	TT	TT	TT	TT	TT	TT	TT	TT	CC	TT	TT	TT	TT	TT	CC	TT	TT	TT	CC	CC	TT	TT	TT	TT	TT	TT	TT	TT	TT	TT	CC	TT	TT
685906	G/T	1	20457787	+	NA	NA	NA	NA	NA	NA	GG	GG	GG	GG	GG	GG	GG	GG	GG	GG	GG	GG	GG	GG	GG	GG	GG	GG	GG	GG	GG	GG	GG	GG	GG	GG	GG	GG	GG	GG	GG	GG	GG	GG	GG	GG	GG	GG	GG
693369	C/T	1	20706894	+	NA	NA	NA	NA	NA	NA	CC	CC	CC	CC	CC	CC	CC	CC	CC	CC	CC	CC	CC	CC	CC	CC	CC	CC	CC	CC	CC	CC	TT	CC	TT	TT	CC	CT	CC	CC	CC	CC	CC	CC	CC	CC	TT	CC	CC
703931	A/G	1	20990619	+	NA	NA	NA	NA	NA	NA	AA	AA	AA	AA	AA	AA	AA	AA	AA	AA	AA	AA	AA	AA	AA	AA	AA	AA	AA	AA	AA	AA	AA	AA	AA	AA	AA	AA	AA	AA	AA	AA	AA	AA	AA	AA	AA	AA	AA
SNP-1_21010031	G/A	1	21011077	+	NA	NA	NA	NA	NA	NA	GG	GG	GG	AA	AA	GG	GG	GG	GG	GG	GG	GG	GG	GG	AA	GG	GG	GG	GG	GG	AA	GG	GG	GG	GG	GG	GG	GG	GG	GG	GG	GG	GG	GG	GG	GG	GG	GG	GG
705481	G	1	21065811	+	NA	NA	NA	NA	NA	NA	GG	GG	GG	GG	GG	GG	GG	GG	GG	GG	GG	GG	GG	GG	GG	GG	GG	GG	GG	GG	GG	GG	GG	GG	GG	GG	GG	GG	GG	GG	GG	GG	GG	GG	GG	GG	GG	GG	GG
707007	T/C	1	21106769	+	NA	NA	NA	NA	NA	NA	TT	TT	TT	TT	TT	TT	TT	TT	TT	TT	TT	TT	TT	TT	TT	TT	TT	TT	CC	TT	TT	CC	CC	CC	TT	TT	TT	TT	TT	TT	TT	TT	TT	TT	TT	TT	TT	TT	TT
707490	C/T	1	21118454	+	NA	NA	NA	NA	NA	NA	CC	CC	CC	CC	CC	CC	CC	CC	CC	CC	CC	CC	CC	CC	CC	CC	CC	CC	CC	CC	CC	CC	CC	CC	CC	CC	CC	CC	CC	CC	CC	CC	CC	CC	CC	CC	CC	CC	CC
id1012165	G/A	1	21203101	+	NA	NA	NA	NA	NA	NA	GG	GG	GG	GG	GG	GG	GG	GG	GG	GG	GG	GG	GG	GG	GG	GG	GG	GG	GG	GG	GG	GG	GG	GG	GG	GG	GG	GG	GG	GG	GG	GG	GG	GG	GG	GG	GG	GG	GG
710406	T/C	1	21267816	+	NA	NA	NA	NA	NA	NA	TT	TT	TT	TT	TT	TT	TT	TT	TT	TT	TT	TT	TT	TT	TT	TT	TT	TT	TT	TT	TT	TT	TT	TT	CC	CC	TT	TT	TT	TT	TT	TT	TT	TT	TT	TT	CC	TT	TT
719595	T/C	1	21629447	+	NA	NA	NA	NA	NA	NA	TT	TT	TT	TT	TT	TT	TT	TT	TT	TT	TT	TT	TT	TT	TT	TT	TT	TT	TT	TT	TT	TT	TT	TT	CC	CC	TT	TT	TT	TT	TT	TT	TT	TT	TT	TT	CC	TT	TT
721027	A/G	1	21675302	+	NA	NA	NA	NA	NA	NA	AA	AA	--	AA	AA	AA	AA	AA	--	AA	AA	AA	AA	AA	AA	AA	AA	AA	AA	AA	AA	AA	--	AA	GG	GG	AA	AA	AA	AA	AA	AA	AA	AA	AA	AA	GG	AA	AA
id1012330	G/A	1	21795198	+	NA	NA	NA	NA	NA	NA	GG	GG	GG	GG	GG	GG	GG	GG	GG	GG	GG	GG	GG	GG	GG	GG	GG	GG	GG	GG	GG	GG	GG	GG	GG	GG	GG	GG	GG	GG	GG	GG	GG	GG	GG	GG	GG	GG	GG
730813	G/A	1	21921100	+	NA	NA	NA	NA	NA	NA	GG	GG	GG	GG	GG	GG	GG	GG	GG	GG	GG	GG	GG	GG	GG	GG	GG	GG	GG	GG	GG	GG	GG	GG	AA	AA	GG	AG	GG	GG	GG	GG	GG	GG	GG	AG	AA	GG	GG
731361	C/T	1	21935687	+	NA	NA	NA	NA	NA	NA	CC	CC	CC	CC	CC	CC	CC	CC	CC	CC	CC	CC	CC	CC	CC	CC	CC	CC	CC	CC	CC	CC	CC	CC	CC	CC	CC	CC	CC	CC	CC	CC	CC	CC	CC	CC	CC	CC	CC
733013	G/A	1	22004437	+	NA	NA	NA	NA	NA	NA	GG	GG	AA	GG	GG	GG	GG	GG	GG	GG	GG	GG	GG	GG	GG	GG	GG	GG	GG	GG	GG	AA	AA	AA	GG	GG	GG	GG	GG	GG	GG	GG	GG	GG	GG	GG	GG	GG	GG
734129	G/T	1	22030659	+	NA	NA	NA	NA	NA	NA	GG	GG	GG	GG	GG	GG	GG	GG	GG	GG	GG	GG	GG	GG	GG	GG	GG	GG	GG	GG	GG	GG	GG	GG	GG	GG	GG	GG	GG	GG	GG	GG	GG	GG	GG	GG	GG	GG	GG
743915	G/A	1	22290853	+	NA	NA	NA	NA	NA	NA	GG	GG	--	GG	GG	GG	GG	GG	GG	GG	GG	GG	GG	GG	GG	GG	GG	GG	GG	GG	GG	GG	--	GG	GG	GG	GG	GG	GG	GG	GG	GG	GG	GG	GG	GG	GG	GG	GG
745362	A/G	1	22328417	+	NA	NA	NA	NA	NA	NA	AA	AA	--	GG	GG	AA	AA	AA	GG	AA	AA	AA	AA	AA	GG	AA	GG	AA	GG	GG	GG	--	--	--	GG	GG	AA	AG	AA	AA	AA	AA	AA	AA	AA	AG	GG	AA	AA
id1012746	C/T	1	22494508	+	NA	NA	NA	NA	NA	NA	CC	CC	CC	TT	TT	CC	CC	CC	TT	CC	CC	CC	CC	CC	TT	CC	CC	CC	TT	CC	TT	CC	TT	CC	TT	TT	CC	CT	CC	CC	CC	CC	CC	CC	CC	CT	TT	CC	CC
753735	A/G	1	22523562	+	NA	NA	NA	NA	NA	NA	AA	AA	AA	GG	GG	AA	AA	AA	GG	AA	AA	AA	AA	AA	GG	AA	AA	AA	GG	AA	GG	AA	GG	AA	GG	GG	AA	AG	AA	AA	AA	AA	AA	AA	AA	AG	GG	AA	AA
id1012784	G/A	1	22542841	+	NA	NA	NA	NA	NA	NA	GG	GG	GG	GG	GG	GG	GG	GG	AA	GG	GG	GG	GG	GG	GG	GG	AA	GG	GG	GG	GG	GG	AA	GG	AA	AA	GG	GG	GG	GG	GG	GG	GG	GG	GG	GG	AA	GG	GG
756842	A/G	1	22601215	+	NA	NA	NA	NA	NA	NA	AA	AA	AA	AA	AA	AA	AA	AA	AA	AA	AA	AA	AA	AA	AA	AA	AA	AA	AA	AA	AA	AA	AA	AA	AA	AA	AA	AA	AA	AA	AA	AA	AA	AA	AA	AA	AA	AA	AA
757255	T/C	1	22612838	+	NA	NA	NA	NA	NA	NA	TT	TT	TT	TT	TT	TT	TT	TT	CC	TT	TT	TT	TT	TT	TT	TT	CC	TT	TT	TT	TT	TT	CC	TT	CC	CC	TT	TT	TT	TT	TT	TT	TT	TT	TT	TT	CC	TT	TT
760644	A/C	1	22723681	+	NA	NA	NA	NA	NA	NA	AA	AA	CC	CC	CC	AA	AA	AA	AA	AA	AA	AA	AA	AA	CC	AA	AA	AA	CC	AA	CC	CC	CC	CC	CC	CC	CC	CC	CC	CC	CC	CC	CC	CC	CC	CC	CC	CC	CC
rd1000218	T	1	22725953	+	NA	NA	NA	NA	NA	NA	TT	TT	TT	TT	TT	TT	TT	TT	TT	TT	TT	TT	TT	TT	TT	TT	TT	TT	TT	TT	TT	TT	TT	TT	TT	TT	TT	TT	TT	TT	TT	TT	TT	TT	TT	TT	TT	TT	TT
SNP-1_22828195	C/A	1	22829240	+	NA	NA	NA	NA	NA	NA	CC	CC	CC	AA	AA	CC	CC	CC	CC	CC	CC	CC	CC	CC	AA	CC	CC	CC	AA	CC	AA	CC	CC	CC	AA	AA	CC	AC	CC	CC	CC	CC	CC	CC	CC	AC	AA	CC	CC
772894	C/A	1	23029096	+	NA	NA	NA	NA	NA	NA	CC	CC	CC	CC	CC	CC	CC	CC	CC	CC	CC	CC	CC	CC	CC	CC	CC	CC	CC	CC	CC	CC	CC	CC	CC	CC	CC	CC	CC	CC	CC	CC	CC	CC	CC	CC	CC	CC	CC
774425	T/G	1	23084148	+	NA	NA	NA	NA	NA	NA	TT	TT	TT	TT	TT	TT	TT	TT	TT	TT	TT	TT	TT	TT	TT	TT	TT	TT	TT	TT	TT	TT	TT	TT	TT	TT	TT	TT	TT	TT	TT	TT	TT	TT	TT	TT	TT	TT	TT
774607	C/A	1	23091103	+	NA	NA	NA	NA	NA	NA	CC	CC	CC	AA	AA	CC	CC	CC	AA	CC	CC	CC	CC	CC	AA	CC	CC	CC	AA	CC	AA	AA	CC	AA	CC	CC	CC	AC	CC	CC	CC	CC	CC	CC	CC	AC	CC	CC	CC
779469	A/G	1	23240729	+	NA	NA	NA	NA	NA	NA	AA	AA	AA	GG	GG	AA	AA	AA	GG	AA	AA	AA	AA	AA	GG	AA	GG	AA	GG	AA	GG	GG	AA	GG	AA	AA	AA	AG	AA	AA	AA	AA	AA	AA	AA	AG	AA	AA	AA
id1013342	A/G	1	23337346	+	NA	NA	NA	NA	NA	NA	AA	AA	AA	AA	AA	AA	AA	AA	AA	AA	AA	AA	AA	AA	AA	AA	GG	AA	AA	GG	AA	AA	GG	AA	GG	GG	GG	AG	GG	GG	GG	GG	GG	GG	GG	AG	GG	GG	GG
784044	T/C	1	23348983	+	NA	NA	NA	NA	NA	NA	TT	TT	TT	TT	TT	TT	TT	TT	TT	TT	TT	TT	TT	TT	TT	TT	CC	TT	TT	TT	TT	TT	TT	TT	TT	TT	TT	TT	TT	TT	TT	TT	TT	TT	TT	TT	TT	TT	TT
789067	G/A	1	23455454	+	NA	NA	NA	NA	NA	NA	--	--	--	GG	GG	--	--	--	--	--	--	--	--	--	GG	--	--	--	GG	GG	GG	GG	GG	GG	GG	GG	GG	GG	GG	GG	GG	GG	GG	GG	GG	GG	GG	GG	GG
796091	A/C	1	23631287	+	NA	NA	NA	NA	NA	NA	AA	AA	AA	AA	AA	AA	AA	AA	AA	AA	AA	AA	AA	AA	AA	AA	AA	AA	AA	AA	AA	AA	AA	AA	AA	AA	AA	AA	AA	AA	AA	AA	AA	AA	AA	AA	AA	AA	AA
796764	G/A	1	23646461	+	NA	NA	NA	NA	NA	NA	--	--	--	--	--	--	--	--	--	--	--	--	--	--	--	--	--	--	--	--	--	--	--	--	GG	GG	GG	GG	GG	GG	GG	GG	GG	GG	GG	GG	GG	GG	GG
797239	C/A	1	23656773	+	NA	NA	NA	NA	NA	NA	CC	CC	CC	AA	AA	CC	CC	CC	CC	CC	CC	CC	CC	CC	AA	CC	CC	CC	AA	CC	AA	AA	CC	AA	AA	AA	AA	AA	AA	AA	AA	AA	AA	AA	AA	AA	AA	AA	AA
801364	T/C	1	23731002	+	NA	NA	NA	NA	NA	NA	TT	TT	TT	TT	TT	TT	TT	TT	TT	TT	TT	TT	TT	TT	TT	TT	CC	TT	TT	TT	TT	CC	TT	CC	TT	TT	TT	TT	TT	TT	TT	TT	TT	TT	TT	TT	TT	TT	TT
id1013855	T/C	1	23839187	+	NA	NA	NA	NA	NA	NA	TT	TT	TT	TT	TT	TT	TT	TT	TT	TT	TT	TT	TT	TT	TT	TT	CC	TT	TT	TT	TT	TT	TT	TT	TT	TT	CT	TT	TT	TT	TT	CT	CT	CC	TT	CT	TT	TT	TT
814871	G/A	1	24042757	+	NA	NA	NA	NA	NA	NA	GG	GG	GG	GG	GG	GG	GG	GG	GG	GG	GG	GG	GG	GG	GG	GG	GG	GG	GG	GG	GG	GG	GG	GG	GG	GG	GG	GG	GG	GG	GG	GG	GG	GG	GG	GG	GG	GG	GG
815125	T	1	24048169	+	NA	NA	NA	NA	NA	NA	TT	TT	TT	TT	TT	TT	TT	TT	TT	TT	TT	TT	TT	TT	TT	TT	TT	TT	TT	TT	TT	TT	TT	TT	TT	TT	TT	TT	TT	TT	TT	TT	TT	TT	TT	TT	TT	TT	TT
815155	G/A	1	24050118	+	NA	NA	NA	NA	NA	NA	GG	GG	GG	AA	AA	GG	GG	GG	GG	GG	GG	GG	GG	GG	AA	GG	GG	GG	AA	GG	AA	GG	AA	GG	GG	GG	GG	AG	GG	GG	GG	GG	GG	GG	GG	AG	GG	GG	GG
817625	T/C	1	24108184	+	NA	NA	NA	NA	NA	NA	TT	TT	TT	TT	TT	TT	TT	TT	TT	TT	TT	TT	TT	TT	TT	TT	TT	TT	TT	TT	TT	TT	TT	TT	TT	TT	TT	TT	TT	TT	TT	TT	TT	TT	TT	TT	TT	TT	TT
817845	A/G	1	24118999	+	NA	NA	NA	NA	NA	NA	AA	AA	AA	AA	AA	AA	AA	AA	AA	AA	AA	AA	AA	AA	AA	AA	AA	AA	AA	AA	AA	AA	AA	AA	AA	AA	AA	AA	AA	AA	AA	AA	AA	AA	AA	AA	AA	AA	AA
827062	G/A	1	24357077	+	NA	NA	NA	NA	NA	NA	GG	GG	GG	GG	GG	GG	GG	GG	GG	GG	GG	GG	GG	GG	GG	GG	GG	GG	GG	GG	GG	GG	GG	GG	AA	AA	GG	GG	GG	GG	GG	GG	GG	GG	GG	GG	AA	GG	GG
id1014426	G/A	1	24377861	+	NA	NA	NA	NA	NA	NA	GG	GG	GG	GG	GG	GG	GG	GG	GG	GG	GG	GG	GG	GG	GG	GG	GG	GG	GG	GG	GG	GG	GG	GG	AA	AA	GG	GG	GG	GG	GG	GG	GG	GG	GG	GG	AA	GG	GG
833544	T	1	24573958	+	NA	NA	NA	NA	NA	NA	TT	TT	TT	TT	TT	TT	TT	TT	TT	TT	TT	TT	TT	TT	TT	TT	TT	TT	TT	TT	TT	TT	TT	TT	TT	TT	TT	TT	TT	TT	TT	TT	TT	TT	TT	TT	TT	TT	TT
835826	T/C	1	24654815	+	NA	NA	NA	NA	NA	NA	TT	TT	TT	TT	TT	TT	TT	TT	TT	TT	TT	TT	TT	TT	TT	TT	TT	TT	TT	TT	TT	TT	TT	TT	TT	TT	TT	TT	TT	TT	TT	TT	TT	TT	TT	TT	TT	TT	TT
836426	C/A	1	24664808	+	NA	NA	NA	NA	NA	NA	CC	CC	CC	CC	CC	CC	CC	CC	CC	CC	CC	CC	CC	CC	CC	CC	CC	CC	CC	CC	CC	CC	CC	CC	CC	CC	CC	CC	CC	CC	CC	CC	CC	CC	CC	CC	CC	CC	CC
839253	T/C	1	24722142	+	NA	NA	NA	NA	NA	NA	TT	TT	TT	TT	TT	TT	TT	TT	TT	TT	TT	TT	TT	TT	TT	TT	TT	TT	TT	TT	CC	TT	CC	TT	CC	CC	TT	CT	TT	TT	TT	TT	TT	TT	TT	CT	CC	TT	TT
id1014819	G/A	1	24818955	+	NA	NA	NA	NA	NA	NA	GG	GG	GG	GG	GG	GG	GG	GG	GG	GG	GG	GG	GG	GG	GG	GG	GG	GG	GG	GG	GG	GG	GG	GG	GG	GG	GG	GG	GG	GG	GG	GG	GG	GG	GG	GG	GG	GG	GG
844374	A/C	1	24876290	+	NA	NA	NA	NA	NA	NA	AA	AA	AA	AA	AA	AA	AA	AA	AA	AA	AA	AA	AA	AA	AA	AA	CC	AA	AA	CC	CC	AA	AA	AA	CC	CC	CC	CC	CC	CC	CC	CC	CC	CC	CC	CC	CC	CC	CC
844704	T/C	1	24883760	+	NA	NA	NA	NA	NA	NA	TT	TT	TT	TT	TT	TT	TT	TT	TT	TT	TT	TT	TT	TT	TT	TT	TT	TT	TT	TT	TT	TT	TT	TT	TT	TT	TT	TT	TT	TT	TT	TT	TT	TT	TT	TT	TT	TT	TT
id1014841	C/T	1	24893163	+	NA	NA	NA	NA	NA	NA	CC	CC	CC	CC	CC	CC	CC	CC	CC	CC	CC	CC	CC	CC	CC	CC	TT	CC	CC	TT	TT	CC	CC	CC	TT	TT	TT	TT	TT	TT	TT	TT	TT	TT	TT	TT	TT	TT	TT
id1014853	A/C	1	24897157	+	NA	NA	NA	NA	NA	NA	AA	AA	AA	AA	AA	AA	AA	AA	AA	AA	AA	AA	AA	AA	AA	AA	CC	AA	AA	CC	CC	AA	AA	AA	CC	CC	CC	CC	CC	CC	CC	CC	CC	CC	CC	CC	CC	CC	CC
id1015006	A/G	1	25139879	+	NA	NA	NA	NA	NA	NA	AA	AA	AA	AA	AA	AA	AA	AA	AA	AA	AA	AA	AA	AA	AA	AA	AA	AA	AA	AA	AA	AA	AA	AA	AA	AA	AA	AA	AA	AA	AA	AA	AA	AA	AA	AA	AA	AA	AA
854218	G/A	1	25178173	+	NA	NA	NA	NA	NA	NA	GG	GG	GG	GG	GG	GG	GG	GG	GG	GG	GG	GG	GG	GG	GG	GG	GG	GG	GG	GG	GG	GG	GG	GG	GG	GG	GG	GG	GG	GG	GG	GG	GG	GG	GG	GG	GG	GG	GG
854955	T/C	1	25195715	+	NA	NA	NA	NA	NA	NA	TT	TT	TT	TT	TT	TT	TT	TT	TT	TT	TT	TT	TT	TT	TT	TT	TT	TT	TT	TT	TT	TT	TT	TT	CC	CC	CC	CT	CC	CC	CC	CC	CC	CC	CC	CT	CC	CC	CC
863795	G/A	1	25412050	+	NA	NA	NA	NA	NA	NA	GG	GG	GG	GG	GG	GG	GG	GG	GG	GG	GG	GG	GG	GG	GG	GG	GG	GG	GG	GG	GG	GG	GG	GG	GG	GG	GG	GG	GG	GG	GG	GG	GG	GG	GG	GG	GG	GG	GG
id1015219	T/C	1	25444219	+	NA	NA	NA	NA	NA	NA	TT	TT	TT	TT	TT	TT	TT	TT	TT	TT	TT	TT	TT	TT	TT	TT	TT	TT	TT	TT	TT	TT	TT	TT	CC	CC	CC	CT	CC	CC	CC	CC	CC	CC	CC	CT	CC	CC	CC
867116	A/C	1	25575937	+	NA	NA	NA	NA	NA	NA	AA	AA	AA	AA	AA	AA	AA	AA	AA	AA	AA	AA	AA	AA	AA	AA	AA	AA	AA	AA	AA	AA	AA	AA	CC	CC	CC	AC	CC	CC	CC	CC	CC	CC	CC	AC	CC	CC	CC
867478	G/A	1	25600912	+	NA	NA	NA	NA	NA	NA	GG	GG	GG	GG	GG	GG	GG	GG	GG	GG	GG	GG	GG	GG	GG	GG	GG	GG	GG	GG	GG	GG	GG	GG	GG	GG	GG	GG	GG	GG	GG	GG	GG	GG	GG	GG	GG	GG	GG
869656	G/A	1	25665584	+	NA	NA	NA	NA	NA	NA	GG	GG	GG	GG	GG	GG	GG	GG	GG	GG	GG	GG	GG	GG	GG	GG	GG	GG	GG	GG	GG	GG	GG	GG	AA	AA	AA	AG	AA	AA	AA	AA	AA	AA	AA	AG	AA	AA	AA
872301	C/A	1	25744807	+	NA	NA	NA	NA	NA	NA	CC	CC	CC	CC	CC	CC	CC	CC	CC	CC	CC	CC	CC	CC	CC	CC	CC	CC	CC	CC	CC	CC	CC	CC	CC	CC	CC	CC	CC	CC	CC	CC	CC	CC	CC	CC	CC	CC	CC
874367	G/A	1	25830612	+	NA	NA	NA	NA	NA	NA	GG	GG	GG	GG	GG	GG	GG	GG	GG	GG	GG	GG	GG	GG	GG	GG	GG	GG	GG	GG	GG	GG	GG	GG	GG	GG	GG	GG	GG	GG	GG	GG	GG	GG	GG	GG	GG	GG	GG
875392	T	1	25862320	+	NA	NA	NA	NA	NA	NA	TT	TT	TT	TT	TT	TT	TT	TT	TT	TT	TT	TT	TT	TT	TT	TT	TT	TT	TT	TT	TT	TT	TT	TT	TT	TT	TT	TT	TT	TT	TT	TT	TT	TT	TT	TT	TT	TT	TT
877684	G/A	1	25966530	+	NA	NA	NA	NA	NA	NA	GG	GG	GG	GG	GG	GG	GG	GG	GG	GG	GG	GG	GG	GG	GG	GG	GG	GG	GG	GG	GG	GG	GG	GG	GG	GG	GG	GG	GG	GG	GG	GG	GG	GG	GG	GG	GG	GG	GG
882462	C/A	1	26095782	+	NA	NA	NA	NA	NA	NA	CC	CC	CC	CC	CC	CC	CC	CC	CC	CC	CC	CC	CC	CC	CC	CC	CC	CC	CC	CC	CC	CC	CC	CC	CC	CC	CC	CC	CC	CC	CC	CC	CC	CC	CC	CC	CC	CC	CC
882787	T/C	1	26106280	+	NA	NA	NA	NA	NA	NA	TT	TT	TT	TT	TT	TT	TT	TT	TT	TT	TT	TT	TT	TT	TT	TT	TT	TT	TT	TT	TT	TT	TT	TT	TT	TT	TT	TT	TT	TT	TT	TT	TT	TT	TT	TT	TT	TT	TT
id1015390	T/C	1	26187514	+	NA	NA	NA	NA	NA	NA	CC	CC	CC	CC	CC	TT	CC	CC	CC	CC	CC	CC	CC	CC	CC	CC	TT	CC	CC	TT	TT	CC	TT	CC	TT	TT	TT	TT	TT	TT	TT	TT	TT	TT	TT	TT	TT	TT	TT
id1015417	A/C	1	26339067	+	NA	NA	NA	NA	NA	NA	AA	AA	AA	AA	AA	AA	AA	AA	AA	AA	AA	AA	AA	AA	AA	AA	AA	AA	AA	AA	AA	AA	AA	AA	AA	AA	AA	AA	AA	AA	AA	AA	AA	AA	AA	AA	AA	AA	AA
889314	A	1	26374068	+	NA	NA	NA	NA	NA	NA	AA	AA	AA	AA	AA	AA	AA	AA	AA	AA	AA	AA	AA	AA	AA	AA	AA	AA	AA	AA	AA	AA	AA	AA	AA	AA	AA	AA	AA	AA	AA	AA	AA	AA	AA	AA	AA	AA	AA
id1015467	A/G	1	26463706	+	NA	NA	NA	NA	NA	NA	AA	AA	AA	AA	AA	AA	AA	AA	AA	AA	AA	AA	AA	AA	AA	AA	AA	AA	AA	AA	AA	AA	AA	AA	AA	AA	AA	AA	AA	AA	AA	AA	AA	AA	AA	AA	AA	AA	AA
894014	C/T	1	26563781	+	NA	NA	NA	NA	NA	NA	CC	CC	CC	CC	CC	CC	CC	CC	CC	CC	CC	CC	CC	CC	CC	CC	CC	CC	CC	CC	CC	CC	CC	CC	CC	CC	CC	CC	CC	CC	CC	CC	CC	CC	CC	CC	CC	CC	CC
894459	C/T	1	26584276	+	NA	NA	NA	NA	NA	NA	CC	CC	CC	CC	CC	CC	CC	CC	CC	CC	CC	CC	CC	CC	CC	CC	CC	CC	CC	CC	CC	CC	CC	CC	CC	CC	CC	CC	CC	CC	CC	CC	CC	CC	CC	CC	CC	CC	CC
rd1000256	C/T	1	26599457	+	NA	NA	NA	NA	NA	NA	CC	CC	CC	CC	CC	CC	CC	CC	CC	CC	CC	CC	CC	CC	CC	CC	CC	CC	CC	CC	CC	CC	CC	CC	CC	CC	CC	CC	CC	CC	CC	CC	CC	CC	CC	CC	CC	CC	CC
896868	T/C	1	26681730	+	NA	NA	NA	NA	NA	NA	TT	TT	TT	TT	TT	TT	TT	TT	TT	TT	TT	TT	TT	TT	TT	TT	TT	TT	TT	TT	TT	TT	TT	TT	TT	TT	TT	TT	TT	TT	TT	TT	TT	TT	TT	TT	TT	TT	TT
id1015544	A/G	1	26701198	+	NA	NA	NA	NA	NA	NA	AA	AA	AA	AA	AA	AA	AA	AA	AA	AA	AA	AA	AA	AA	AA	AA	AA	AA	AA	AA	AA	AA	AA	AA	AA	AA	AA	AA	AA	AA	AA	AA	AA	AA	AA	AA	AA	AA	AA
899561	A/G	1	26762494	+	NA	NA	NA	NA	NA	NA	AA	AA	AA	AA	AA	AA	AA	AA	AA	AA	AA	AA	AA	AA	AA	AA	AA	AA	AA	AA	GG	AA	AA	AA	AA	AA	AA	AG	AA	AA	AA	AA	AA	AA	AA	AG	AA	AA	AA
899850	G/A	1	26773316	+	NA	NA	NA	NA	NA	NA	GG	GG	GG	GG	GG	GG	GG	GG	GG	GG	GG	GG	GG	GG	GG	GG	GG	GG	GG	GG	GG	GG	GG	GG	GG	GG	AA	AG	AA	AA	AA	AA	AA	AA	AA	AG	GG	AA	AA
900081	G/A	1	26780235	+	NA	NA	NA	NA	NA	NA	GG	GG	GG	GG	GG	GG	GG	GG	GG	GG	GG	GG	GG	GG	GG	GG	GG	GG	GG	GG	GG	GG	GG	GG	GG	GG	GG	GG	GG	GG	GG	GG	GG	GG	GG	GG	GG	GG	GG
901692	T/C	1	26844112	+	NA	NA	NA	NA	NA	NA	TT	TT	TT	TT	TT	TT	TT	TT	TT	TT	TT	TT	TT	TT	TT	TT	TT	TT	TT	TT	TT	TT	TT	TT	TT	TT	TT	TT	TT	TT	TT	TT	TT	TT	TT	TT	TT	TT	TT
905124	T/C	1	26968957	+	NA	NA	NA	NA	NA	NA	TT	TT	TT	TT	TT	TT	TT	TT	TT	TT	TT	TT	TT	TT	TT	TT	TT	TT	TT	TT	TT	TT	TT	TT	TT	TT	TT	TT	TT	TT	TT	TT	TT	TT	TT	TT	TT	TT	TT
907175	T/C	1	27047209	+	NA	NA	NA	NA	NA	NA	TT	TT	TT	TT	TT	CC	TT	TT	TT	TT	TT	TT	TT	TT	TT	TT	TT	TT	TT	TT	TT	TT	CC	TT	CC	CC	CC	CT	CC	CC	CC	CC	CC	CC	CC	CT	CC	CC	CC
911378	T	1	27233680	+	NA	NA	NA	NA	NA	NA	TT	TT	TT	TT	TT	TT	TT	TT	TT	TT	TT	TT	TT	TT	TT	TT	TT	TT	TT	TT	TT	TT	TT	TT	TT	TT	TT	TT	TT	TT	TT	TT	TT	TT	TT	TT	TT	TT	TT
911971	C/T	1	27266008	+	NA	NA	NA	NA	NA	NA	CC	CC	CC	CC	CC	CC	CC	CC	CC	CC	CC	CC	CC	CC	CC	CC	CC	CC	CC	CC	CC	CC	CC	CC	CC	CC	CC	CC	CC	CC	CC	CC	CC	CC	CC	CC	CC	CC	CC
913506	A/G	1	27330724	+	NA	NA	NA	NA	NA	NA	AA	AA	AA	AA	AA	GG	AA	AA	AA	AA	AA	AA	AA	AA	AA	AA	AA	AA	AA	AA	GG	AA	GG	AA	GG	GG	GG	GG	GG	GG	GG	GG	GG	GG	GG	GG	GG	GG	GG
918735	G/A	1	27471641	+	NA	NA	NA	NA	NA	NA	GG	GG	GG	GG	GG	GG	GG	GG	GG	GG	GG	GG	GG	GG	GG	GG	GG	GG	GG	GG	GG	GG	GG	GG	GG	GG	GG	GG	GG	GG	GG	GG	GG	GG	GG	GG	GG	GG	GG
919171	A/C	1	27486584	+	NA	NA	NA	NA	NA	NA	AA	AA	AA	AA	AA	AA	AA	AA	AA	AA	AA	AA	AA	AA	AA	AA	AA	AA	AA	AA	AA	AA	AA	AA	AA	AA	AA	AA	AA	AA	AA	AA	AA	AA	AA	AA	AA	AA	AA
919178	G/T	1	27486960	+	NA	NA	NA	NA	NA	NA	GG	GG	GG	GG	GG	GG	GG	GG	GG	GG	GG	GG	GG	GG	GG	GG	GG	GG	GG	GG	GG	GG	GG	GG	GG	GG	GG	GG	GG	GG	GG	GG	GG	GG	GG	GG	GG	GG	GG
id1015902	A/G	1	27494737	+	NA	NA	NA	NA	NA	NA	AA	AA	AA	AA	AA	AA	AA	AA	AA	AA	AA	AA	AA	AA	AA	AA	AA	AA	AA	AA	AA	AA	AA	AA	AA	AA	AA	AA	AA	AA	AA	AA	AA	AA	AA	AA	AA	AA	AA
id1015931	C/A	1	27558084	+	NA	NA	NA	NA	NA	NA	CC	CC	CC	CC	CC	CC	CC	CC	CC	CC	CC	CC	CC	CC	CC	CC	CC	CC	CC	CC	CC	CC	CC	CC	CC	CC	CC	CC	CC	CC	CC	CC	CC	CC	CC	CC	CC	CC	CC
924930	G/A	1	27710094	+	NA	NA	NA	NA	NA	NA	GG	GG	GG	GG	GG	GG	GG	GG	GG	GG	GG	GG	GG	GG	GG	GG	GG	GG	GG	GG	GG	GG	GG	GG	GG	GG	GG	GG	GG	GG	GG	GG	GG	GG	GG	GG	GG	GG	GG
925355	G/A	1	27726735	+	NA	NA	NA	NA	NA	NA	GG	GG	GG	GG	GG	GG	GG	GG	GG	GG	GG	GG	GG	GG	GG	GG	GG	GG	GG	GG	GG	GG	GG	GG	GG	GG	GG	GG	GG	GG	GG	GG	GG	GG	GG	GG	GG	GG	GG
926187	A/G	1	27769051	+	NA	NA	NA	NA	NA	NA	AA	AA	AA	AA	AA	AA	AA	AA	AA	AA	AA	AA	AA	AA	AA	AA	AA	AA	GG	AA	AA	AA	AA	AA	AA	AA	AA	AA	AA	AA	AA	AA	AA	AA	AA	AA	AA	AA	AA
936280	G/A	1	28086755	+	NA	NA	NA	NA	NA	NA	GG	GG	GG	GG	GG	GG	GG	GG	GG	GG	GG	GG	GG	GG	GG	GG	GG	GG	GG	GG	GG	GG	GG	GG	GG	GG	GG	GG	GG	GG	GG	GG	GG	GG	GG	GG	GG	GG	GG
936461	T/C	1	28092751	+	NA	NA	NA	NA	NA	NA	TT	TT	TT	TT	TT	TT	TT	TT	TT	TT	TT	TT	TT	TT	TT	TT	TT	TT	TT	TT	TT	TT	TT	TT	TT	TT	TT	TT	TT	TT	TT	TT	TT	TT	TT	TT	TT	TT	TT
939001	G/A	1	28183638	+	NA	NA	NA	NA	NA	NA	GG	GG	GG	GG	GG	AA	GG	GG	GG	GG	GG	GG	GG	GG	GG	GG	GG	GG	GG	GG	GG	GG	AA	GG	GG	GG	AA	AG	AA	AA	AA	AA	AA	AA	AA	AG	GG	AA	AA
942965	C/T	1	28331892	+	NA	NA	NA	NA	NA	NA	CC	CC	CC	CC	CC	CC	CC	CC	CC	CC	CC	CC	CC	CC	CC	CC	CC	CC	CC	CC	CC	CC	CC	CC	CC	CC	CC	CC	CC	CC	CC	CC	CC	CC	CC	CC	CC	CC	CC
id1016674	T/C	1	28478660	+	NA	NA	NA	NA	NA	NA	CC	TT	TT	CC	CC	CC	CC	CC	CC	CC	CC	TT	TT	CC	CC	TT	TT	TT	TT	TT	TT	CC	CC	CC	CC	CC	TT	TT	TT	TT	TT	TT	TT	TT	TT	TT	CC	TT	TT
953304	G/A	1	28619275	+	NA	NA	NA	NA	NA	NA	GG	GG	GG	GG	GG	GG	GG	GG	GG	GG	GG	GG	GG	GG	GG	GG	GG	GG	GG	GG	GG	GG	GG	GG	GG	GG	GG	GG	GG	GG	GG	GG	GG	GG	GG	GG	GG	GG	GG
id1016971	G/T	1	28740872	+	NA	NA	NA	NA	NA	NA	TT	GG	GG	TT	TT	TT	TT	TT	TT	TT	TT	GG	GG	TT	TT	GG	GG	GG	GG	GG	GG	TT	GG	TT	GG	GG	TT	GT	TT	TT	TT	TT	TT	TT	TT	GT	GG	TT	TT
959351	C/A	1	28826738	+	NA	NA	NA	NA	NA	NA	AA	CC	CC	AA	AA	CC	AA	AA	AA	AA	AA	CC	CC	AA	AA	CC	CC	CC	CC	CC	CC	AA	CC	AA	CC	CC	CC	CC	CC	CC	CC	CC	CC	CC	CC	CC	CC	CC	CC
962609	C/A	1	28947342	+	NA	NA	NA	NA	NA	NA	CC	CC	CC	CC	CC	CC	CC	CC	CC	CC	CC	CC	CC	CC	CC	CC	CC	CC	CC	CC	CC	CC	CC	CC	CC	CC	AA	AC	AA	AA	AA	AA	AA	AA	AA	AC	CC	AA	AA
963748	G/A	1	28974831	+	NA	NA	NA	NA	NA	NA	GG	GG	GG	GG	GG	GG	GG	GG	GG	GG	GG	GG	GG	GG	GG	GG	GG	GG	GG	GG	GG	GG	GG	GG	GG	GG	GG	GG	GG	GG	GG	GG	GG	GG	GG	GG	GG	GG	GG
968050	C/A	1	29130409	+	NA	NA	NA	NA	NA	NA	CC	CC	CC	CC	CC	CC	CC	CC	CC	CC	CC	CC	CC	CC	CC	CC	CC	CC	CC	CC	CC	CC	CC	CC	CC	CC	CC	CC	CC	CC	CC	CC	CC	CC	CC	CC	CC	CC	CC
968772	G/T	1	29153943	+	NA	NA	NA	NA	NA	NA	GG	GG	GG	GG	GG	GG	GG	GG	GG	GG	GG	GG	GG	GG	GG	GG	GG	GG	GG	GG	GG	GG	GG	GG	TT	TT	TT	GT	TT	TT	TT	TT	TT	TT	TT	GT	TT	TT	TT
970852	G/A	1	29218388	+	NA	NA	NA	NA	NA	NA	GG	GG	GG	GG	GG	GG	GG	GG	GG	GG	GG	GG	GG	GG	GG	GG	GG	GG	GG	GG	GG	GG	GG	GG	GG	GG	GG	GG	GG	GG	GG	GG	GG	GG	GG	GG	GG	GG	GG
972998	C/T	1	29299298	+	NA	NA	NA	NA	NA	NA	CC	CC	CC	CC	CC	CC	CC	CC	CC	CC	CC	CC	CC	CC	CC	CC	CC	CC	CC	CC	CC	CC	CC	CC	CC	CC	CC	CC	CC	CC	CC	CC	CC	CC	CC	CC	CC	CC	CC
id1017334	A/G	1	29316202	+	NA	NA	NA	NA	NA	NA	AA	AA	AA	AA	AA	AA	AA	AA	AA	AA	AA	AA	AA	AA	AA	AA	AA	AA	AA	AA	AA	AA	AA	AA	AA	AA	AA	AA	AA	AA	AA	AA	AA	AA	AA	AA	AA	AA	AA
981661	A/G	1	29599471	+	NA	NA	NA	NA	NA	NA	AA	AA	AA	AA	AA	AA	AA	AA	AA	AA	AA	AA	AA	AA	AA	AA	AA	AA	AA	AA	AA	AA	AA	AA	AA	AA	AA	AA	AA	AA	AA	AA	AA	AA	AA	AA	AA	AA	AA
985718	T/C	1	29727014	+	NA	NA	NA	NA	NA	NA	TT	TT	TT	TT	TT	TT	TT	TT	TT	TT	TT	TT	TT	TT	TT	TT	TT	TT	TT	TT	TT	TT	TT	TT	TT	TT	TT	TT	TT	TT	TT	TT	TT	TT	TT	TT	TT	TT	TT
985810	T/G	1	29729594	+	NA	NA	NA	NA	NA	NA	TT	TT	TT	TT	TT	TT	TT	TT	TT	TT	TT	TT	TT	TT	TT	TT	TT	TT	TT	TT	TT	TT	TT	TT	TT	TT	TT	TT	TT	TT	TT	TT	TT	TT	TT	TT	TT	TT	TT
986948	A/G	1	29758130	+	NA	NA	NA	NA	NA	NA	AA	AA	AA	AA	AA	AA	AA	AA	AA	AA	AA	AA	AA	AA	AA	AA	AA	AA	AA	AA	AA	AA	AA	AA	GG	GG	GG	AG	GG	GG	GG	GG	GG	GG	GG	AG	GG	GG	GG
993811	C/A	1	29942776	+	NA	NA	NA	NA	NA	NA	CC	CC	CC	CC	CC	CC	CC	CC	CC	CC	CC	CC	CC	CC	CC	CC	CC	CC	CC	CC	CC	CC	CC	CC	CC	CC	CC	CC	CC	CC	CC	CC	CC	CC	CC	CC	CC	CC	CC
id1017859	G/A	1	29966062	+	NA	NA	NA	NA	NA	NA	GG	GG	GG	GG	GG	GG	GG	GG	GG	GG	GG	GG	GG	GG	GG	GG	GG	GG	GG	GG	GG	GG	GG	GG	GG	GG	GG	GG	GG	GG	GG	GG	GG	GG	GG	GG	GG	GG	GG
997416	T/G	1	30044383	+	NA	NA	NA	NA	NA	NA	TT	TT	TT	TT	TT	TT	TT	TT	TT	TT	TT	TT	TT	TT	TT	TT	TT	TT	TT	TT	TT	TT	TT	TT	TT	TT	TT	TT	TT	TT	TT	TT	TT	TT	TT	TT	TT	TT	TT
id1018011	A	1	30083426	+	NA	NA	NA	NA	NA	NA	AA	AA	AA	AA	AA	AA	AA	AA	AA	AA	AA	AA	AA	AA	AA	AA	AA	AA	AA	AA	AA	AA	AA	AA	AA	AA	AA	AA	AA	AA	AA	AA	AA	AA	AA	AA	AA	AA	AA
1006459	A/G	1	30318336	+	NA	NA	NA	NA	NA	NA	AA	GG	GG	GG	AA	AA	AA	AA	GG	AA	AA	GG	GG	AA	AA	GG	AA	GG	GG	GG	GG	GG	GG	GG	AA	AA	AA	AG	AA	AA	AA	AA	AA	AA	AA	AA	AA	AA	AA
1007340	G/A	1	30340643	+	NA	NA	NA	NA	NA	NA	GG	GG	GG	GG	GG	GG	GG	GG	GG	GG	GG	GG	GG	GG	GG	GG	GG	GG	GG	GG	GG	GG	GG	GG	GG	GG	GG	GG	GG	GG	GG	GG	GG	GG	GG	GG	GG	GG	GG
1007944	C/T	1	30373171	+	NA	NA	NA	NA	NA	NA	CC	CC	CC	CC	CC	CC	CC	CC	CC	CC	CC	CC	CC	CC	CC	CC	CC	CC	CC	CC	CC	CC	CC	CC	CC	CC	CC	CC	CC	CC	CC	CC	CC	CC	CC	CC	CC	CC	CC
id1018311	A/C	1	30454089	+	NA	NA	NA	NA	NA	NA	AA	AA	AA	AA	AA	AA	AA	AA	AA	AA	AA	AA	AA	AA	AA	AA	AA	AA	AA	AA	AA	AA	AA	AA	AA	AA	AA	AA	AA	AA	AA	AA	AA	AA	AA	AA	AA	AA	AA
1010821	G/A	1	30483755	+	NA	NA	NA	NA	NA	NA	GG	GG	GG	GG	GG	GG	GG	GG	GG	GG	GG	GG	GG	GG	GG	GG	GG	GG	GG	GG	GG	GG	GG	GG	GG	GG	GG	GG	GG	GG	GG	GG	GG	GG	GG	GG	GG	GG	GG
1010829	T/C	1	30484084	+	NA	NA	NA	NA	NA	NA	TT	TT	TT	TT	TT	TT	TT	TT	TT	TT	TT	TT	TT	TT	TT	TT	TT	TT	TT	TT	TT	TT	TT	TT	TT	TT	TT	TT	TT	TT	TT	TT	TT	TT	TT	TT	TT	TT	TT
1011161	A/G	1	30499880	+	NA	NA	NA	NA	NA	NA	AA	AA	AA	AA	AA	AA	AA	AA	AA	AA	AA	AA	AA	AA	AA	AA	AA	AA	AA	AA	AA	AA	AA	AA	AA	AA	AA	AA	AA	AA	AA	AA	AA	AA	AA	AA	AA	AA	AA
1019173	C/T	1	30739571	+	NA	NA	NA	NA	NA	NA	CC	CC	CC	CC	CC	CC	CC	CC	CC	CC	CC	CC	CC	CC	CC	CC	CC	CC	CC	CC	CC	CC	CC	CC	CC	CC	CC	CC	CC	CC	CC	CC	CC	CC	CC	CC	CC	CC	CC
id1018601	C/A	1	30853170	+	NA	NA	NA	NA	NA	NA	AA	CC	CC	CC	AA	AA	AA	AA	CC	AA	AA	CC	CC	AA	AA	CC	CC	CC	CC	CC	CC	CC	CC	CC	AA	AA	AA	AA	AA	AA	AA	AA	AA	AA	AA	AA	AA	AA	AA
1027660	A/G	1	30970379	+	NA	NA	NA	NA	NA	NA	AA	AA	AA	AA	AA	AA	AA	AA	AA	AA	AA	AA	AA	AA	AA	AA	AA	AA	AA	AA	AA	AA	AA	AA	AA	AA	AA	AG	AA	AA	AA	AA	AA	AA	AA	AA	AA	AA	AA
1027975	G/A	1	30986786	+	NA	NA	NA	NA	NA	NA	GG	GG	GG	GG	GG	GG	GG	GG	GG	GG	GG	GG	GG	GG	GG	GG	GG	GG	GG	GG	GG	GG	GG	GG	GG	GG	GG	GG	GG	GG	GG	GG	GG	GG	GG	GG	GG	GG	GG
1028287	G/T	1	30994656	+	NA	NA	NA	NA	NA	NA	GG	GG	GG	GG	GG	GG	GG	GG	GG	GG	GG	GG	GG	GG	GG	GG	GG	GG	GG	GG	GG	GG	GG	GG	GG	GG	GG	GG	GG	GG	GG	GG	GG	GG	GG	GG	GG	GG	GG
1029229	A/C	1	31033632	+	NA	NA	NA	NA	NA	NA	AA	AA	AA	AA	AA	AA	AA	AA	AA	AA	AA	AA	AA	AA	AA	AA	AA	AA	AA	AA	AA	AA	AA	AA	AA	AA	AA	AA	AA	AA	AA	AA	AA	AA	AA	AA	AA	AA	AA
id1018741	G/A	1	31079981	+	NA	NA	NA	NA	NA	NA	GG	AA	AA	AA	GG	AA	GG	GG	AA	GG	GG	AA	AA	GG	GG	AA	AA	AA	AA	AA	AA	AA	AA	AA	AA	AA	AA	AG	AA	AA	AA	AA	AA	AA	AA	AA	AA	AA	AA
1033389	T/C	1	31209690	+	NA	NA	NA	NA	NA	NA	TT	TT	TT	TT	TT	TT	TT	TT	TT	TT	TT	TT	TT	TT	TT	TT	TT	TT	TT	TT	TT	TT	TT	TT	TT	TT	TT	TT	TT	TT	TT	TT	TT	TT	TT	TT	TT	TT	TT
1040379	T/G	1	31474094	+	NA	NA	NA	NA	NA	NA	TT	TT	TT	TT	TT	TT	TT	TT	TT	TT	TT	TT	TT	TT	TT	TT	TT	TT	TT	TT	TT	TT	TT	TT	GG	GG	GG	GT	GG	GG	GG	GG	GG	GG	GG	GG	GG	GG	GG
1040474	C/T	1	31479743	+	NA	NA	NA	NA	NA	NA	CC	CC	CC	CC	CC	CC	CC	CC	CC	CC	CC	CC	CC	CC	CC	CC	CC	CC	CC	CC	CC	CC	CC	CC	CC	CC	CC	CC	CC	CC	CC	CC	CC	CC	CC	CC	CC	CC	CC
id1019016	A/G	1	31524979	+	NA	NA	NA	NA	NA	NA	AA	GG	GG	GG	AA	GG	AA	AA	GG	AA	AA	GG	GG	AA	AA	GG	AA	GG	AA	GG	GG	GG	GG	GG	AA	AA	AA	AA	AA	AA	AA	AA	AA	AA	AA	AA	AA	AA	AA
1047154	G/T	1	31710765	+	NA	NA	NA	NA	NA	NA	GG	GG	GG	GG	GG	GG	GG	GG	GG	GG	GG	GG	GG	GG	GG	GG	GG	GG	GG	GG	GG	GG	GG	GG	GG	GG	GG	GG	GG	GG	GG	GG	GG	GG	GG	GG	GG	GG	GG
id1019229	A/G	1	31712814	+	NA	NA	NA	NA	NA	NA	AA	AA	AA	AA	AA	AA	AA	AA	AA	AA	AA	AA	AA	AA	AA	AA	AA	AA	AA	AA	AA	AA	AA	AA	AA	AA	AA	AA	AA	AA	AA	AA	AA	AA	AA	AA	AA	AA	AA
1047678	T/C	1	31727227	+	NA	NA	NA	NA	NA	NA	TT	TT	TT	TT	TT	TT	TT	TT	TT	TT	TT	TT	TT	TT	TT	TT	TT	TT	TT	TT	TT	TT	TT	TT	TT	TT	TT	TT	TT	TT	TT	TT	TT	TT	TT	TT	TT	TT	TT
1058637	A/G	1	32090338	+	NA	NA	NA	NA	NA	NA	GG	AA	AA	GG	GG	AA	GG	GG	AA	GG	GG	AA	AA	GG	GG	AA	GG	AA	GG	AA	AA	AA	AA	AA	AA	AA	AA	AA	AA	AA	AA	AA	AA	AA	AA	AA	AA	AA	AA
1059782	T/C	1	32141932	+	NA	NA	NA	NA	NA	NA	CC	TT	TT	TT	CC	TT	CC	CC	TT	CC	CC	TT	TT	CC	CC	TT	CC	TT	CC	TT	TT	TT	TT	TT	CC	CC	CC	CT	CC	CC	CC	CC	CC	CC	CC	CC	CC	CC	CC
1061305	G/A	1	32187111	+	NA	NA	NA	NA	NA	NA	GG	AA	AA	GG	GG	GG	GG	GG	AA	GG	GG	AA	AA	GG	GG	AA	GG	AA	GG	GG	AA	AA	AA	AA	GG	GG	GG	AG	GG	GG	GG	GG	GG	GG	GG	GG	GG	GG	GG
1064737	G/A	1	32323875	+	NA	NA	NA	NA	NA	NA	GG	GG	GG	GG	GG	GG	GG	GG	GG	GG	GG	GG	GG	GG	GG	GG	GG	GG	GG	GG	GG	GG	GG	GG	AA	AA	AA	AG	AA	AA	AA	AA	AA	AA	AA	AA	AA	AA	AA
1065453	G	1	32357754	+	NA	NA	NA	NA	NA	NA	GG	GG	GG	GG	GG	GG	GG	GG	GG	GG	GG	GG	GG	GG	GG	GG	GG	GG	GG	GG	GG	GG	GG	GG	GG	GG	GG	GG	GG	GG	GG	GG	GG	GG	GG	GG	GG	GG	GG
id1020166	T/C	1	32643875	+	NA	NA	NA	NA	NA	NA	TT	TT	TT	TT	TT	TT	TT	TT	TT	TT	TT	TT	TT	TT	TT	TT	TT	TT	TT	TT	TT	TT	TT	TT	TT	TT	TT	TT	TT	TT	TT	TT	TT	TT	TT	TT	TT	TT	TT
1073877	G/T	1	32644667	+	NA	NA	NA	NA	NA	NA	GG	GG	GG	GG	GG	GG	GG	GG	GG	GG	GG	GG	GG	GG	GG	GG	GG	GG	GG	GG	GG	GG	GG	GG	GG	GG	GG	GG	GG	GG	GG	GG	GG	GG	GG	GG	GG	GG	GG
1075431	T/C	1	32714389	+	NA	NA	NA	NA	NA	NA	TT	TT	TT	TT	TT	TT	TT	TT	TT	TT	TT	TT	TT	TT	TT	TT	TT	TT	TT	TT	TT	TT	TT	TT	TT	TT	TT	TT	TT	TT	TT	TT	TT	TT	TT	TT	TT	TT	TT
id1020384	A/G	1	32898485	+	NA	NA	NA	NA	NA	NA	AA	AA	AA	AA	AA	AA	AA	AA	AA	AA	AA	AA	AA	AA	AA	AA	AA	AA	AA	AA	AA	AA	AA	AA	AA	AA	AA	AA	AA	AA	AA	AA	AA	AA	AA	AA	AA	AA	AA
1085563	T/C	1	33145570	+	NA	NA	NA	NA	NA	NA	TT	TT	TT	TT	TT	TT	TT	TT	TT	TT	TT	TT	TT	TT	TT	TT	TT	TT	TT	TT	TT	TT	TT	TT	TT	TT	TT	TT	TT	TT	TT	TT	TT	TT	TT	TT	TT	TT	TT
1086147	G/A	1	33164035	+	NA	NA	NA	NA	NA	NA	GG	GG	GG	GG	GG	GG	GG	GG	AA	GG	GG	GG	GG	GG	GG	GG	GG	GG	GG	GG	GG	GG	GG	AA	GG	GG	GG	GG	GG	GG	GG	GG	GG	GG	GG	GG	GG	GG	GG
1088950	C/A	1	33268652	+	NA	NA	NA	NA	NA	NA	CC	CC	CC	CC	CC	CC	CC	CC	CC	CC	CC	CC	CC	CC	CC	CC	CC	CC	CC	CC	CC	CC	CC	CC	CC	CC	CC	CC	CC	CC	CC	CC	CC	CC	CC	CC	CC	CC	CC
1090447	G	1	33321905	+	NA	NA	NA	NA	NA	NA	GG	GG	GG	GG	GG	GG	GG	GG	GG	GG	GG	GG	GG	GG	GG	GG	GG	GG	GG	GG	GG	GG	GG	GG	GG	GG	GG	GG	GG	GG	GG	GG	GG	GG	GG	GG	GG	GG	GG
1092139	C/A	1	33365454	+	NA	NA	NA	NA	NA	NA	CC	CC	CC	CC	CC	CC	CC	CC	CC	CC	CC	CC	CC	CC	CC	CC	CC	CC	CC	CC	CC	CC	CC	CC	CC	CC	CC	CC	CC	CC	CC	CC	CC	CC	CC	CC	CC	CC	CC
1092818	C/T	1	33391681	+	NA	NA	NA	NA	NA	NA	CC	CC	CC	CC	CC	CC	CC	CC	CC	CC	CC	CC	CC	CC	CC	CC	CC	CC	CC	CC	CC	CC	CC	CC	CC	CC	CC	CC	CC	CC	CC	CC	CC	CC	CC	CC	CC	CC	CC
1099618	C/T	1	33630310	+	NA	NA	NA	NA	NA	NA	CC	CC	CC	CC	CC	CC	CC	CC	CC	CC	CC	CC	CC	CC	CC	CC	CC	CC	CC	CC	CC	CC	CC	CC	CC	CC	CC	CC	CC	CC	CC	CC	CC	CC	CC	CC	CC	CC	CC
id1020910	C/T	1	33675601	+	NA	NA	NA	NA	NA	NA	CC	CC	TT	CC	CC	CC	CC	CC	TT	CC	CC	TT	CC	CC	CC	CC	CC	CC	CC	TT	TT	TT	CC	TT	CC	CC	CC	CT	CC	CC	CC	CC	CC	CC	CC	CC	CC	CC	CC
1108154	T/G	1	33901317	+	NA	NA	NA	NA	NA	NA	TT	TT	GG	TT	TT	TT	TT	TT	TT	TT	TT	GG	TT	TT	TT	TT	TT	TT	TT	GG	GG	GG	TT	TT	TT	TT	GG	GG	GG	GG	GG	GG	GG	GG	GG	GG	GG	GG	GG
rd1000321	C/T	1	33956205	+	NA	NA	NA	NA	NA	NA	CC	CC	CC	CC	CC	CC	CC	CC	CC	CC	CC	CC	CC	CC	CC	CC	CC	CC	CC	CC	CC	CC	CC	CC	CC	CC	CC	CC	CC	CC	CC	CC	CC	CC	CC	CC	CC	CC	CC
1110244	G/A	1	33970323	+	NA	NA	NA	NA	NA	NA	GG	GG	GG	GG	GG	GG	GG	GG	GG	GG	GG	GG	GG	GG	GG	GG	GG	GG	GG	GG	GG	GG	GG	GG	GG	GG	GG	GG	GG	GG	GG	GG	GG	GG	GG	GG	AA	GG	GG
1112327	G/A	1	34039502	+	NA	NA	NA	NA	NA	NA	GG	GG	GG	GG	GG	GG	GG	GG	GG	GG	GG	GG	GG	GG	GG	GG	GG	GG	GG	GG	GG	GG	GG	GG	GG	GG	GG	GG	GG	GG	GG	GG	GG	GG	GG	GG	AA	GG	GG
1112409	A/G	1	34042152	+	NA	NA	NA	NA	NA	NA	AA	AA	AA	AA	AA	AA	AA	AA	AA	AA	AA	AA	AA	AA	AA	AA	AA	AA	AA	AA	AA	AA	AA	AA	AA	AA	AA	AA	AA	AA	AA	AA	AA	AA	AA	AA	AA	AA	AA
1117341	A/G	1	34201543	+	NA	NA	NA	NA	NA	NA	AA	AA	GG	AA	AA	AA	AA	AA	AA	AA	AA	GG	AA	AA	AA	AA	AA	AA	AA	GG	GG	GG	AA	AA	AA	AA	AA	AG	AA	AA	AA	AA	AA	AA	AA	AA	GG	AA	AA
1118221	C/T	1	34219739	+	NA	NA	NA	NA	NA	NA	CC	CC	CC	CC	CC	CC	CC	CC	CC	CC	CC	CC	CC	CC	CC	CC	CC	CC	CC	CC	CC	CC	CC	CC	CC	CC	CC	CC	CC	CC	CC	CC	CC	CC	CC	CC	TT	CC	CC
1122670	T/C	1	34348949	+	NA	NA	NA	NA	NA	NA	TT	TT	TT	TT	TT	TT	TT	TT	TT	TT	TT	TT	TT	TT	TT	TT	TT	TT	TT	TT	TT	TT	TT	TT	TT	TT	TT	TT	TT	TT	TT	TT	TT	TT	TT	TT	CC	TT	TT
1123262	C/A	1	34363755	+	NA	NA	NA	NA	NA	NA	CC	CC	AA	CC	CC	CC	CC	CC	CC	CC	CC	AA	CC	CC	CC	CC	CC	CC	CC	AA	AA	AA	CC	CC	CC	CC	CC	AC	CC	CC	CC	CC	CC	CC	CC	CC	AA	CC	CC
1124998	A/C	1	34418272	+	NA	NA	NA	NA	NA	NA	AA	AA	AA	AA	AA	AA	AA	AA	AA	AA	AA	AA	AA	AA	AA	AA	AA	AA	AA	AA	AA	AA	AA	AA	AA	AA	AA	AA	AA	AA	AA	AA	AA	AA	AA	AA	AA	AA	AA
1129633	G/A	1	34553900	+	NA	NA	NA	NA	NA	NA	GG	GG	GG	GG	GG	GG	GG	GG	GG	GG	GG	GG	GG	GG	GG	GG	GG	GG	AA	GG	GG	GG	GG	GG	GG	GG	GG	GG	GG	GG	GG	GG	GG	GG	GG	GG	GG	GG	GG
1133718	T/C	1	34706964	+	NA	NA	NA	NA	NA	NA	TT	TT	TT	TT	TT	TT	TT	TT	TT	TT	TT	TT	TT	TT	TT	TT	TT	TT	TT	TT	TT	TT	TT	TT	TT	TT	TT	TT	TT	TT	TT	TT	TT	TT	TT	TT	TT	TT	TT
1133916	G/A	1	34721535	+	NA	NA	NA	NA	NA	NA	GG	GG	GG	GG	GG	GG	GG	GG	GG	GG	GG	GG	GG	GG	GG	GG	GG	GG	GG	GG	GG	GG	GG	GG	GG	GG	GG	GG	GG	GG	GG	GG	GG	GG	GG	GG	AA	GG	GG
1134909	G/A	1	34761634	+	NA	NA	NA	NA	NA	NA	GG	GG	GG	GG	GG	GG	GG	GG	GG	GG	GG	GG	GG	GG	GG	GG	GG	GG	GG	GG	GG	GG	GG	GG	GG	GG	GG	GG	GG	GG	GG	GG	GG	GG	GG	GG	AA	GG	GG
1136031	C/T	1	34792186	+	NA	NA	NA	NA	NA	NA	CC	CC	CC	CC	CC	CC	CC	CC	CC	CC	CC	CC	CC	CC	CC	CC	CC	CC	CC	CC	CC	CC	CC	CC	CC	CC	CC	CC	CC	CC	CC	CC	CC	CC	CC	CC	CC	CC	CC
id1021776	T/C	1	34803716	+	NA	NA	NA	NA	NA	NA	TT	TT	TT	TT	TT	TT	TT	TT	TT	TT	TT	TT	TT	TT	TT	TT	TT	TT	TT	TT	TT	TT	TT	TT	TT	TT	TT	TT	TT	TT	TT	TT	TT	TT	TT	TT	TT	TT	TT
1140601	A/G	1	34962827	+	NA	NA	NA	NA	NA	NA	AA	AA	GG	AA	AA	AA	AA	AA	GG	AA	AA	GG	AA	AA	AA	AA	AA	AA	GG	GG	GG	GG	GG	GG	GG	GG	GG	GG	GG	GG	GG	GG	GG	GG	GG	GG	AA	GG	GG
1141020	G/A	1	34972329	+	NA	NA	NA	NA	NA	NA	GG	GG	GG	GG	GG	GG	GG	GG	GG	GG	GG	GG	GG	GG	GG	GG	GG	GG	GG	GG	GG	GG	GG	GG	GG	GG	GG	GG	GG	GG	GG	GG	GG	GG	GG	GG	GG	GG	GG
1145008	T/C	1	35101685	+	NA	NA	NA	NA	NA	NA	TT	TT	TT	TT	TT	TT	TT	TT	TT	TT	TT	TT	TT	TT	TT	TT	TT	TT	TT	TT	TT	TT	TT	TT	TT	TT	TT	TT	TT	TT	TT	TT	TT	TT	TT	TT	TT	TT	TT
1145958	G/A	1	35123303	+	NA	NA	NA	NA	NA	NA	GG	GG	AA	GG	GG	GG	GG	GG	GG	GG	GG	AA	GG	GG	GG	GG	GG	GG	GG	GG	AA	AA	AA	AA	GG	GG	GG	AG	GG	GG	GG	GG	GG	GG	GG	GG	GG	GG	GG
1152251	C/T	1	35367274	+	NA	NA	NA	NA	NA	NA	CC	CC	TT	CC	CC	CC	CC	CC	CC	CC	CC	TT	CC	CC	CC	CC	CC	CC	CC	CC	TT	TT	TT	TT	CC	CC	CC	CT	CC	CC	CC	CC	CC	CC	CC	CC	CC	CC	CC
c1p35480035	A/G	1	35480036	+	NA	NA	NA	NA	NA	NA	AA	AA	AA	AA	AA	AA	AA	AA	AA	AA	AA	AA	AA	AA	AA	AA	AA	AA	AA	AA	AA	AA	AA	AA	AA	AA	AA	AA	AA	AA	AA	AA	AA	AA	AA	AA	GG	AA	AA
1155660	A/C	1	35515027	+	NA	NA	NA	NA	NA	NA	AA	AA	AA	AA	AA	AA	AA	AA	AA	AA	AA	AA	AA	AA	AA	AA	AA	AA	AA	AA	AA	AA	AA	AA	AA	AA	AA	AA	AA	AA	AA	AA	AA	AA	AA	AA	AA	AA	AA
id1022407	A/G	1	35542178	+	NA	NA	NA	NA	NA	NA	AA	AA	AA	AA	AA	AA	AA	AA	AA	AA	AA	AA	AA	AA	AA	AA	AA	AA	AA	AA	AA	AA	AA	AA	AA	AA	AA	AA	AA	AA	AA	AA	AA	AA	AA	AA	GG	AA	AA
1156816	T/C	1	35555521	+	NA	NA	NA	NA	NA	NA	TT	TT	TT	TT	TT	TT	TT	TT	TT	TT	TT	TT	TT	TT	TT	TT	TT	TT	TT	TT	TT	TT	TT	TT	TT	TT	TT	TT	TT	TT	TT	TT	TT	TT	TT	TT	CC	TT	TT
1163456	G/T	1	35825579	+	NA	NA	NA	NA	NA	NA	GG	GG	GG	GG	GG	GG	GG	GG	TT	GG	GG	GG	GG	GG	GG	GG	TT	GG	GG	GG	GG	GG	GG	GG	GG	GG	GG	GG	GG	GG	GG	GG	GG	GG	GG	GG	GG	GG	GG
1165109	C/T	1	35913322	+	NA	NA	NA	NA	NA	NA	CC	CC	CC	TT	CC	CC	CC	CC	CC	CC	CC	CC	CC	CC	CC	CC	CC	CC	CC	TT	CC	CC	CC	CC	CC	CC	CC	CC	CC	CC	CC	CC	CC	CC	CC	CC	TT	CC	CC
id1022847	G/A	1	36009309	+	NA	NA	NA	NA	NA	NA	GG	GG	GG	AA	GG	GG	GG	GG	GG	GG	GG	GG	GG	GG	GG	GG	GG	GG	GG	AA	GG	GG	GG	GG	GG	GG	GG	GG	GG	GG	GG	GG	GG	GG	GG	GG	AA	GG	GG
1170870	A/G	1	36083567	+	NA	NA	NA	NA	NA	NA	AA	AA	GG	GG	AA	AA	AA	AA	GG	AA	AA	GG	AA	AA	AA	AA	GG	AA	AA	GG	GG	GG	GG	GG	GG	GG	GG	GG	GG	GG	GG	GG	GG	GG	GG	GG	GG	GG	GG
1171780	G/A	1	36107132	+	NA	NA	NA	NA	NA	NA	GG	GG	GG	AA	GG	GG	GG	GG	GG	GG	GG	GG	GG	GG	GG	GG	GG	GG	GG	AA	GG	GG	GG	GG	GG	GG	GG	GG	GG	GG	GG	GG	GG	GG	GG	GG	AA	GG	GG
1172748	A/G	1	36143155	+	NA	NA	NA	NA	NA	NA	AA	AA	AA	GG	AA	AA	AA	AA	AA	AA	AA	AA	AA	AA	AA	AA	AA	AA	AA	GG	AA	AA	AA	AA	AA	AA	AA	AA	AA	AA	AA	AA	AA	AA	AA	AA	GG	AA	AA
1174325	C/T	1	36201339	+	NA	NA	NA	NA	NA	NA	CC	CC	CC	TT	CC	CC	CC	CC	CC	CC	CC	CC	CC	CC	CC	CC	CC	CC	CC	TT	CC	CC	CC	CC	CC	CC	CC	CC	CC	CC	CC	CC	CC	CC	CC	CC	TT	CC	CC
1176291	G/A	1	36251646	+	NA	NA	NA	NA	NA	NA	GG	GG	GG	AA	GG	GG	GG	GG	GG	GG	GG	GG	GG	GG	GG	GG	GG	GG	GG	AA	GG	GG	GG	GG	GG	GG	GG	GG	GG	GG	GG	GG	GG	GG	GG	GG	AA	GG	GG
1176444	G/T	1	36262201	+	NA	NA	NA	NA	NA	NA	GT	GT	GG	GG	GT	GT	GT	GT	GG	GT	GT	GG	GT	GT	GT	GT	GG	GT	GT	GG	GG	GG	GG	GG	GG	GG	GG	GG	GG	GG	GG	GG	GG	GG	GG	GG	GG	GG	GG
1177204	G/A	1	36291334	+	NA	NA	NA	NA	NA	NA	GG	GG	GG	GG	GG	GG	GG	GG	GG	GG	GG	GG	GG	GG	GG	GG	GG	GG	GG	GG	GG	GG	GG	GG	GG	GG	GG	GG	GG	GG	GG	GG	GG	GG	GG	GG	GG	GG	GG
c1p36414764	C/A	1	36414765	+	NA	NA	NA	NA	NA	NA	CC	CC	CC	AA	CC	CC	CC	CC	CC	CC	CC	CC	CC	CC	CC	CC	CC	CC	CC	AA	CC	CC	CC	CC	CC	CC	CC	CC	CC	CC	CC	CC	CC	CC	CC	CC	AA	CC	CC
id1023174	G/A	1	36485978	+	NA	NA	NA	NA	NA	NA	GG	GG	GG	AA	GG	GG	GG	GG	GG	GG	GG	GG	GG	GG	GG	GG	GG	GG	GG	AA	GG	GG	GG	GG	GG	GG	GG	GG	GG	GG	GG	GG	GG	GG	GG	GG	AA	GG	GG
1184074	T/C	1	36536946	+	NA	NA	NA	NA	NA	NA	TT	TT	TT	TT	TT	TT	TT	TT	TT	TT	TT	TT	TT	TT	TT	TT	TT	TT	TT	TT	TT	TT	TT	TT	TT	TT	TT	TT	TT	TT	TT	TT	TT	TT	TT	TT	TT	TT	TT
1188296	A/G	1	36683766	+	NA	NA	NA	NA	NA	NA	AA	AA	AA	GG	AA	AA	AA	AA	AA	AA	AA	AA	AA	AA	AA	AA	AA	AA	AA	GG	AA	AA	AA	AA	AA	AA	AA	AA	AA	AA	AA	AA	AA	AA	AA	AA	GG	AA	AA
1189290	T/C	1	36734765	+	NA	NA	NA	NA	NA	NA	TT	TT	TT	CC	TT	TT	TT	TT	TT	TT	TT	TT	TT	TT	TT	TT	TT	TT	TT	CC	TT	TT	TT	TT	TT	TT	TT	TT	TT	TT	TT	TT	TT	TT	TT	TT	CC	TT	TT
1191519	A/G	1	36829724	+	NA	NA	NA	NA	NA	NA	AA	AA	AA	GG	AA	AA	AA	AA	AA	AA	AA	AA	AA	AA	AA	AA	AA	AA	AA	GG	AA	AA	AA	AA	AA	AA	AA	AA	AA	AA	AA	AA	AA	AA	AA	AA	GG	AA	AA
1191989	A/G	1	36861511	+	NA	NA	NA	NA	NA	NA	AA	AA	AA	GG	AA	AA	AA	AA	AA	AA	AA	AA	AA	AA	AA	AA	AA	AA	AA	GG	AA	AA	AA	AA	AA	AA	AA	AA	AA	AA	AA	AA	AA	AA	AA	AA	GG	AA	AA
id1023286	A/G	1	36937594	+	NA	NA	NA	NA	NA	NA	AA	AA	AA	GG	AA	AA	AA	AA	AA	AA	AA	AA	AA	AA	AA	AA	AA	AA	AA	GG	AA	AA	AA	AA	AA	AA	AA	AA	AA	AA	AA	AA	AA	AA	AA	AA	GG	AA	AA
1194403	T/G	1	36945618	+	NA	NA	NA	NA	NA	NA	TT	TT	TT	GG	TT	TT	TT	TT	TT	TT	TT	TT	TT	TT	TT	TT	TT	TT	TT	GG	TT	TT	TT	TT	TT	TT	TT	TT	TT	TT	TT	TT	TT	TT	TT	TT	GG	TT	TT
1195079	G/A	1	36974516	+	NA	NA	NA	NA	NA	NA	--	--	--	GG	--	--	--	--	--	--	--	--	--	--	--	--	--	--	--	GG	--	--	--	--	--	--	--	--	--	--	--	--	--	--	--	--	GG	--	--
id1023347	G/A	1	37030733	+	NA	NA	NA	NA	NA	NA	GG	GG	GG	AA	GG	GG	GG	GG	GG	GG	GG	GG	GG	GG	GG	GG	GG	GG	GG	AA	GG	GG	GG	GG	GG	GG	GG	GG	GG	GG	GG	GG	GG	GG	GG	GG	AA	GG	GG
1202195	T/G	1	37230818	+	NA	NA	NA	NA	NA	NA	TT	TT	TT	--	TT	TT	TT	TT	TT	TT	TT	TT	TT	TT	TT	TT	TT	TT	TT	--	TT	TT	TT	TT	TT	TT	TT	TT	TT	TT	TT	TT	TT	TT	TT	TT	--	TT	TT
1203155	A/C	1	37270661	+	NA	NA	NA	NA	NA	NA	AA	CC	CC	AA	AA	AA	AA	AA	AA	AA	AA	CC	CC	AA	AA	CC	CC	CC	AA	AA	CC	CC	CC	CC	AA	AA	AA	AC	AA	AA	AA	AA	AA	AA	AA	AA	AA	AA	AA
1204367	T/C	1	37332228	+	NA	NA	NA	NA	NA	NA	TT	TT	TT	CC	TT	TT	TT	TT	TT	TT	TT	TT	TT	TT	TT	TT	TT	TT	TT	CC	TT	TT	TT	TT	TT	TT	TT	TT	TT	TT	TT	TT	TT	TT	TT	TT	CC	TT	TT
1207615	T/C	1	37452003	+	NA	NA	NA	NA	NA	NA	TT	TT	TT	TT	TT	TT	TT	TT	TT	TT	TT	TT	TT	TT	TT	TT	TT	TT	TT	TT	TT	TT	TT	TT	TT	TT	TT	TT	TT	TT	TT	TT	TT	TT	TT	TT	TT	TT	TT
1211309	T/C	1	37624054	+	NA	NA	NA	NA	NA	NA	TT	TT	TT	TT	TT	TT	TT	TT	TT	TT	TT	TT	TT	TT	TT	TT	TT	TT	TT	TT	TT	TT	TT	CC	TT	TT	TT	TT	TT	TT	TT	TT	TT	TT	TT	TT	TT	TT	TT
1212226	G/A	1	37676794	+	NA	NA	NA	NA	NA	NA	GG	GG	GG	GG	GG	GG	GG	GG	GG	GG	GG	GG	GG	GG	GG	GG	GG	GG	GG	GG	GG	GG	GG	GG	GG	GG	GG	GG	GG	GG	GG	GG	GG	GG	GG	GG	GG	GG	GG
1212517	C/T	1	37692801	+	NA	NA	NA	NA	NA	NA	CC	CC	TT	CC	CC	CC	CC	CC	CC	CC	CC	TT	CC	CC	CC	CC	TT	CC	CC	CC	TT	TT	TT	TT	CC	CC	CC	CT	CC	CC	CC	CC	CC	CC	CC	CC	CC	CC	CC
id1023824	T/C	1	37725124	+	NA	NA	NA	NA	NA	NA	TT	TT	TT	CC	TT	TT	TT	TT	TT	TT	TT	TT	TT	TT	TT	TT	TT	TT	TT	CC	TT	TT	TT	TT	CC	CC	CC	CT	CC	CC	CC	CC	CC	CC	CC	CC	CC	CC	CC
1213474	G	1	37744697	+	NA	NA	NA	NA	NA	NA	GG	GG	GG	GG	GG	GG	GG	GG	GG	GG	GG	GG	GG	GG	GG	GG	GG	GG	GG	GG	GG	GG	GG	GG	GG	GG	GG	GG	GG	GG	GG	GG	GG	GG	GG	GG	GG	GG	GG
1216964	C/T	1	37877061	+	NA	NA	NA	NA	NA	NA	CC	CC	CC	TT	CC	CC	CC	CC	CC	CC	CC	CC	CC	CC	CC	CC	CC	CC	CC	TT	CC	CC	CC	CC	CC	CC	CC	CC	CC	CC	CC	CC	CC	CC	CC	CC	TT	CC	CC
1217224	T/C	1	37885159	+	NA	NA	NA	NA	NA	NA	TT	TT	TT	CC	TT	TT	TT	TT	TT	TT	TT	CT	TT	TT	TT	TT	TT	TT	TT	CC	TT	TT	TT	TT	TT	TT	TT	TT	TT	TT	TT	TT	TT	TT	TT	TT	CC	TT	TT
id1024092	A/C	1	38024269	+	NA	NA	NA	NA	NA	NA	AA	AA	AA	CC	AA	AA	AA	AA	AA	AA	AA	AA	AA	AA	AA	AA	AA	AA	AA	CC	AA	AA	AA	AA	AA	AA	AA	AA	AA	AA	AA	AA	AA	AA	AA	AA	AA	AA	AA
id1024129	T/C	1	38049983	+	NA	NA	NA	NA	NA	NA	TT	TT	TT	CC	TT	TT	TT	TT	TT	TT	TT	TT	TT	TT	TT	TT	TT	TT	TT	CC	TT	TT	TT	TT	TT	TT	TT	TT	TT	TT	TT	TT	TT	TT	TT	TT	CC	TT	TT
1225497	T/C	1	38224245	+	NA	NA	NA	NA	NA	NA	TT	TT	TT	CC	TT	TT	TT	TT	TT	TT	TT	TT	TT	TT	TT	TT	TT	TT	TT	CC	TT	TT	TT	TT	CC	CC	CC	CC	CC	CC	CC	CC	CC	CC	CC	CC	CC	CC	CC
1226391	T/G	1	38258929	+	NA	NA	NA	NA	NA	NA	TT	TT	TT	GG	TT	TT	TT	TT	TT	TT	TT	TT	TT	TT	TT	TT	TT	TT	TT	GG	TT	TT	TT	TT	GG	GG	GG	GG	GG	GG	GG	GG	GG	GG	GG	GG	GG	GG	GG
1226694	C/T	1	38276174	+	NA	NA	NA	NA	NA	NA	CC	CC	CC	CC	CC	CC	CC	CC	CC	CC	CC	CC	CC	CC	CC	CC	CC	CC	CC	CC	CC	CC	CC	CC	CC	CC	CC	CC	CC	CC	CC	CC	CC	CC	CC	CC	CC	CC	CC
1230423	A/G	1	38406155	+	NA	NA	NA	NA	NA	NA	AA	AA	AA	AA	AA	AA	AA	AA	AA	AA	AA	AA	AA	AA	AA	AA	AA	AA	AA	AA	AA	AA	AA	AA	AA	AA	AA	AA	AA	AA	AA	AA	AA	AA	AA	AA	AA	AA	AA
1231498	G	1	38446499	+	NA	NA	NA	NA	NA	NA	GG	GG	GG	GG	GG	GG	GG	GG	GG	GG	GG	GG	GG	GG	GG	GG	GG	GG	GG	GG	GG	GG	GG	GG	GG	GG	GG	GG	GG	GG	GG	GG	GG	GG	GG	GG	GG	GG	GG
1237300	C/T	1	38652270	+	NA	NA	NA	NA	NA	NA	CC	CC	CC	TT	CC	CC	CC	CC	CC	CC	CC	CC	CC	CC	CC	CC	CC	CC	CC	TT	CC	CC	CC	CC	CC	CC	CC	CC	CC	CC	CC	CC	CC	CC	CC	CC	TT	CC	CC
1238760	T/C	1	38706387	+	NA	NA	NA	NA	NA	NA	TT	TT	TT	CC	TT	TT	TT	TT	TT	TT	TT	TT	TT	TT	TT	TT	TT	TT	TT	CC	TT	TT	TT	TT	CC	CC	CC	CC	CC	CC	CC	CC	CC	CC	CC	CC	CC	CC	CC
1240276	A/G	1	38760678	+	NA	NA	NA	NA	NA	NA	--	AA	AA	AA	AA	AA	AA	AA	AA	AA	AA	AA	AA	AA	AA	AA	AA	AA	AA	AA	AA	AA	AA	AA	GG	GG	GG	GG	GG	GG	GG	GG	GG	GG	GG	GG	GG	GG	GG
1243398	C/T	1	38847770	+	NA	NA	NA	NA	NA	NA	CC	CC	TT	CC	CC	CC	CC	CC	TT	CC	CC	CC	CC	CC	CC	TT	TT	CC	TT	CC	TT	TT	TT	TT	CC	CC	CC	CT	CC	CC	CT	CC	CC	CC	CC	CC	CC	CC	CC
1250974	A/G	1	39076741	+	NA	NA	NA	NA	NA	NA	AA	AA	AA	AA	AA	AA	AA	AA	AA	AA	AA	AA	AA	AA	AA	AA	AA	AA	AA	AA	AA	AA	AA	AA	AA	AA	AA	AA	AA	AA	AA	AA	AA	AA	AA	AA	GG	AA	AA
1251387	C/T	1	39094696	+	NA	NA	NA	NA	NA	NA	CC	CC	CC	TT	CC	CC	CC	CC	CC	CC	CC	CC	CC	CC	CC	CC	CC	CC	CC	TT	CC	CC	CC	CC	CC	CC	CC	CC	CC	CC	CC	CC	CC	CC	CC	CC	CC	CC	CC
1256276	G/A	1	39244791	+	NA	NA	NA	NA	NA	NA	GG	GG	GG	GG	GG	GG	GG	GG	GG	GG	GG	GG	GG	GG	GG	GG	GG	GG	GG	GG	GG	GG	GG	GG	GG	GG	GG	GG	GG	GG	GG	GG	GG	GG	GG	GG	AA	GG	GG
1257104	G/A	1	39282883	+	NA	NA	NA	NA	NA	NA	GG	GG	GG	GG	GG	GG	GG	GG	GG	GG	GG	GG	GG	GG	GG	GG	GG	GG	GG	GG	GG	GG	GG	GG	GG	GG	AA	AG	AA	AA	AG	AG	AG	AG	AA	AA	AA	AA	AA
1259171	G/A	1	39342234	+	NA	NA	NA	NA	NA	NA	GG	GG	GG	GG	GG	GG	GG	GG	GG	GG	GG	GG	GG	GG	GG	GG	GG	GG	GG	GG	GG	GG	GG	GG	GG	GG	GG	GG	GG	GG	GG	GG	GG	GG	GG	GG	AA	GG	GG
1259861	G/A	1	39362559	+	NA	NA	NA	NA	NA	NA	GG	GG	GG	GG	GG	GG	GG	GG	GG	GG	GG	GG	GG	GG	GG	GG	GG	GG	GG	GG	GG	GG	GG	GG	GG	GG	GG	GG	GG	GG	GG	GG	GG	GG	GG	GG	GG	GG	GG
id1024973	A/G	1	39369209	+	NA	NA	NA	NA	NA	NA	AA	GG	AA	AA	AA	AA	AA	AA	AA	AA	AA	GG	AA	AA	AA	AA	AA	GG	AA	AA	AA	AA	AA	AA	AA	AA	GG	AG	GG	GG	AG	AG	AG	AG	GG	GG	GG	GG	GG
1261182	T/C	1	39408253	+	NA	NA	NA	NA	NA	NA	TT	TT	TT	TT	TT	TT	TT	TT	TT	TT	TT	TT	TT	TT	TT	TT	TT	TT	TT	TT	TT	TT	TT	TT	TT	TT	TT	TT	TT	TT	TT	TT	TT	TT	TT	TT	CC	TT	TT
1261519	G/A	1	39420824	+	NA	NA	NA	NA	NA	NA	GG	AA	GG	GG	GG	GG	GG	GG	GG	GG	GG	AA	GG	GG	GG	GG	GG	AA	GG	GG	GG	GG	GG	GG	GG	GG	AA	AG	AA	AA	AG	AG	AG	AG	AA	AA	AA	AA	AA
1264940	C/A	1	39541771	+	NA	NA	NA	NA	NA	NA	CC	CC	AA	CC	CC	CC	CC	CC	AA	CC	CC	CC	CC	CC	CC	AA	AA	CC	AA	CC	AA	AA	AA	AA	CC	CC	CC	AC	CC	CC	AC	AC	AC	AC	CC	CC	CC	CC	CC
1265337	G/A	1	39556216	+	NA	NA	NA	NA	NA	NA	GG	GG	AA	GG	GG	GG	GG	GG	AA	GG	GG	GG	GG	GG	GG	AA	AA	GG	AA	GG	AA	AA	AA	AA	GG	GG	GG	AG	GG	GG	AG	AG	AG	AG	GG	GG	GG	GG	GG
1271624	A/G	1	39791791	+	NA	NA	NA	NA	NA	NA	AA	AA	AA	AA	AA	AA	AA	AA	AA	AA	AA	AA	AA	AA	AA	AA	AA	AA	AA	AA	AA	AA	AA	AA	AA	AA	AA	AA	AA	AA	AA	AA	AA	AA	AA	AA	AA	AA	AA
id1025292	A/C	1	39799820	+	NA	NA	NA	NA	NA	NA	CC	AA	CC	CC	CC	CC	CC	CC	CC	CC	CC	AA	CC	CC	CC	CC	CC	AA	CC	CC	CC	CC	CC	CC	AA	AA	AA	AC	AA	AA	AC	AC	AC	AC	AA	AA	AA	AA	AA
1272679	C/A	1	39833556	+	NA	NA	NA	NA	NA	NA	CC	CC	CC	AA	CC	CC	CC	CC	CC	CC	CC	CC	CC	CC	CC	CC	CC	CC	CC	AA	CC	CC	CC	CC	CC	CC	CC	CC	CC	CC	CC	CC	CC	CC	CC	CC	AA	CC	CC
id1025367	G/A	1	39878951	+	NA	NA	NA	NA	NA	NA	GG	GG	GG	AA	GG	GG	GG	GG	GG	GG	GG	GG	GG	GG	GG	GG	GG	GG	GG	AA	GG	GG	GG	GG	GG	GG	GG	GG	GG	GG	GG	GG	GG	GG	GG	GG	AA	GG	GG
1275374	A/C	1	39971552	+	NA	NA	NA	NA	NA	NA	AA	AA	AA	AA	AA	AA	AA	AA	AA	AA	AA	AA	AA	AA	AA	AA	AA	AA	AA	AA	AA	AA	AA	AA	CC	CC	CC	AC	CC	CC	AC	AC	AC	AC	CC	CC	AA	CC	CC
1275423	C/T	1	39976095	+	NA	NA	NA	NA	NA	NA	CC	CC	CC	CC	CC	CC	CC	CC	CC	CC	CC	CC	CC	CC	CC	CC	CC	CC	CC	CC	CC	CC	CC	CC	CC	CC	CC	CC	CC	CC	CC	CC	CC	CC	CC	CC	CC	CC	CC
id1025455	G/A	1	39993949	+	NA	NA	NA	NA	NA	NA	GG	AA	GG	GG	GG	GG	GG	GG	GG	GG	GG	AA	GG	GG	GG	GG	GG	AA	GG	GG	GG	GG	GG	GG	GG	GG	GG	GG	GG	GG	GG	GG	GG	GG	GG	GG	AA	GG	GG
1277001	G/T	1	40032941	+	NA	NA	NA	NA	NA	NA	GG	GG	GG	GG	GG	GG	GG	GG	GG	GG	GG	GG	GG	GG	GG	GG	GG	GG	GG	GG	GG	GG	GG	GG	GG	GG	GG	GG	GG	GG	GG	GG	GG	GG	GG	GG	GG	GG	GG
1280193	G/A	1	40154802	+	NA	NA	NA	NA	NA	NA	GG	AA	GG	GG	GG	GG	GG	GG	GG	GG	GG	AA	GG	GG	GG	GG	GG	AA	GG	GG	GG	GG	GG	GG	GG	GG	GG	GG	GG	GG	GG	GG	GG	GG	GG	GG	AA	GG	GG
1285866	T/G	1	40398232	+	NA	NA	NA	NA	NA	NA	TT	GG	TT	TT	TT	TT	TT	TT	TT	TT	TT	GG	TT	TT	TT	TT	TT	GG	TT	TT	TT	TT	TT	TT	TT	TT	TT	TT	TT	TT	TT	TT	TT	TT	TT	TT	GG	TT	TT
1286531	C/T	1	40425312	+	NA	NA	NA	NA	NA	NA	TT	CC	TT	CC	TT	TT	TT	TT	TT	TT	TT	CC	TT	TT	TT	TT	TT	CC	TT	TT	TT	TT	TT	TT	CC	CC	CC	CC	CC	CC	CC	CC	CC	CC	CC	CC	CC	CC	CC
c1p40455715	A/G	1	40455716	+	NA	NA	NA	NA	NA	NA	AA	AA	AA	AA	AA	AA	AA	AA	AA	AA	AA	AA	AA	AA	AA	AA	AA	AA	AA	AA	AA	AA	AA	AA	GG	GG	AA	AA	AA	AA	AA	AA	AA	AA	AA	AA	GG	AA	AA
1290367	G	1	40551798	+	NA	NA	NA	NA	NA	NA	GG	GG	GG	GG	GG	GG	GG	GG	GG	GG	GG	GG	GG	GG	GG	GG	GG	GG	GG	GG	GG	GG	GG	GG	GG	GG	GG	GG	GG	GG	GG	GG	GG	GG	GG	GG	GG	GG	GG
1295108	C	1	40729888	+	NA	NA	NA	NA	NA	NA	CC	CC	CC	CC	CC	CC	CC	CC	CC	CC	CC	CC	CC	CC	CC	CC	CC	CC	CC	CC	CC	CC	CC	CC	CC	CC	CC	CC	CC	CC	CC	CC	CC	CC	CC	CC	CC	CC	CC
1303708	T/C	1	40997165	+	NA	NA	NA	NA	NA	NA	TT	TT	TT	TT	TT	TT	TT	TT	TT	TT	TT	TT	TT	TT	TT	TT	TT	TT	TT	TT	TT	TT	TT	TT	TT	TT	TT	TT	TT	TT	TT	TT	TT	TT	TT	TT	CC	TT	TT
1305247	T/C	1	41042727	+	NA	NA	NA	NA	NA	NA	TT	CC	TT	TT	TT	TT	TT	TT	TT	TT	TT	CC	TT	CC	TT	TT	TT	CC	TT	TT	CC	CC	TT	TT	TT	TT	TT	TT	TT	TT	TT	TT	TT	TT	TT	TT	CC	TT	TT
id1026236	G/T	1	41065438	+	NA	NA	NA	NA	NA	NA	GG	GG	GG	GG	GG	GG	GG	GG	GG	GG	GG	GG	GG	GG	GG	GG	GG	GG	GG	GG	GG	GG	GG	GG	GG	GG	GG	GG	GG	GG	GG	GG	GG	GG	GG	GG	TT	GG	GG
1306630	G/A	1	41089199	+	NA	NA	NA	NA	NA	NA	GG	GG	GG	GG	GG	GG	GG	GG	GG	GG	GG	GG	GG	GG	GG	GG	GG	GG	GG	GG	GG	GG	GG	GG	GG	GG	GG	GG	GG	GG	GG	GG	GG	GG	GG	GG	GG	GG	GG
id1026534	A/G	1	41191016	+	NA	NA	NA	NA	NA	NA	AA	GG	AA	AA	AA	AA	AA	AA	AA	AA	AA	GG	AA	AA	AA	AA	AA	GG	AA	AA	GG	AA	AA	AA	AA	AA	AA	AA	AA	AA	AA	AA	AA	AA	AA	AA	GG	AA	AA
id1026656	C/A	1	41349739	+	NA	NA	NA	NA	NA	NA	CC	CC	CC	CC	CC	CC	CC	CC	CC	CC	CC	CC	CC	CC	CC	CC	CC	CC	CC	CC	CC	CC	CC	CC	CC	CC	CC	CC	CC	CC	CC	CC	CC	CC	CC	CC	CC	CC	CC
1319354	T/C	1	41538923	+	NA	NA	NA	NA	NA	NA	TT	CC	TT	TT	TT	TT	TT	TT	TT	TT	TT	CC	TT	TT	TT	TT	TT	CC	TT	TT	CC	TT	TT	TT	TT	TT	TT	TT	TT	TT	TT	TT	TT	TT	TT	TT	CC	TT	TT
1319453	A/G	1	41542101	+	NA	NA	NA	NA	NA	NA	AA	AA	AA	AA	AA	AA	AA	AA	AA	AA	AA	AA	AA	AA	AA	AA	AA	AA	AA	AA	AA	AA	AA	AA	AA	AA	AA	AA	AA	AA	AA	AA	AA	AA	AA	AA	AA	AA	AA
1319461	A/G	1	41542714	+	NA	NA	NA	NA	NA	NA	AA	AA	AA	AA	AA	AA	AA	AA	AA	AA	AA	AA	AA	AA	AA	AA	AA	AA	AA	AA	GG	AA	AA	AA	AA	AA	AA	AA	AA	AA	AA	AA	AA	AA	AA	AA	GG	AA	AA
1323950	A/G	1	41726149	+	NA	NA	NA	NA	NA	NA	AA	AA	AA	GG	AA	AA	AA	AA	AA	AA	AA	AA	AA	AA	AA	AA	AA	AA	AA	AA	GG	AA	GG	AA	AA	AA	AA	AA	AA	AA	AA	AG	AG	GG	GG	AA	GG	AA	AA
id1026832	C/T	1	41780923	+	NA	NA	NA	NA	NA	NA	TT	CC	TT	CC	TT	TT	TT	TT	CC	TT	CC	CC	TT	CC	TT	TT	TT	CC	TT	TT	TT	TT	TT	TT	CC	CC	CC	CC	CC	CC	CC	CT	CT	TT	TT	CC	CC	CC	CC
1329596	A/G	1	41917762	+	NA	NA	NA	NA	NA	NA	AA	GG	AA	GG	AA	AA	AA	AA	AA	AA	AA	GG	AA	AA	AA	AA	AA	GG	AA	AA	AA	AA	AA	AA	AA	AA	AA	AA	AA	AA	AA	AA	AA	AA	AA	AA	GG	AA	AA
1331252	A	1	41969720	+	NA	NA	NA	NA	NA	NA	AA	AA	AA	AA	AA	AA	AA	AA	AA	AA	AA	AA	AA	AA	AA	AA	AA	AA	AA	AA	AA	AA	AA	AA	AA	AA	AA	AA	AA	AA	AA	AA	AA	AA	AA	AA	AA	AA	AA
1331935	C/T	1	41985829	+	NA	NA	NA	NA	NA	NA	TT	CC	TT	CC	TT	TT	TT	TT	CC	TT	CC	CC	TT	CC	TT	TT	TT	CC	TT	TT	--	TT	--	TT	CC	CC	CC	CC	CC	CC	CC	CC	CC	CC	CC	CC	CC	CC	CC
1332365	C/T	1	41997238	+	NA	NA	NA	NA	NA	NA	CC	TT	CC	TT	CC	CC	CC	CC	CC	CC	CC	TT	CC	CC	CC	CC	CC	TT	CC	CC	--	CC	--	CC	TT	TT	TT	TT	TT	TT	TT	CT	CT	CC	CC	TT	TT	TT	TT
dd1001835	G/A	1	42381153	+	NA	NA	NA	NA	NA	NA	GG	GG	GG	GG	GG	GG	GG	GG	GG	GG	GG	GG	GG	GG	GG	GG	GG	GG	GG	GG	GG	GG	GG	GG	GG	GG	GG	GG	GG	GG	GG	GG	GG	GG	GG	GG	AG	GG	GG
1344024	C/A	1	42397588	+	NA	NA	NA	NA	NA	NA	CC	CC	CC	CC	CC	CC	CC	CC	AA	CC	AA	CC	CC	CC	CC	CC	CC	CC	AA	AA	AA	CC	AA	CC	AA	AA	AA	AA	AA	AA	AA	AA	AC	CC	CC	AA	AA	AA	AA
1344376	T/G	1	42408243	+	NA	NA	NA	NA	NA	NA	TT	TT	TT	TT	TT	TT	TT	TT	TT	TT	GG	TT	TT	TT	TT	TT	TT	TT	GG	GG	GG	TT	GG	TT	GG	GG	GG	GG	GG	GG	GG	GG	GT	TT	TT	GG	GG	GG	GG
1345014	G/A	1	42425574	+	NA	NA	NA	NA	NA	NA	AA	GG	AA	AA	AA	AA	AA	AA	GG	AA	GG	GG	AA	AA	AA	AA	AA	GG	GG	GG	GG	AA	GG	AA	GG	GG	GG	GG	GG	GG	GG	GG	GG	GG	GG	GG	GG	GG	GG
1347413	C/T	1	42492399	+	NA	NA	NA	NA	NA	NA	TT	CC	TT	TT	TT	TT	TT	TT	CC	TT	CC	CC	TT	TT	TT	TT	TT	CC	CC	CC	CC	TT	CC	TT	CC	CC	CC	CC	CC	CC	CC	CC	CC	CC	CC	CC	CC	CC	CC
1354576	C/T	1	42720390	+	NA	NA	NA	NA	NA	NA	CC	CC	CC	CC	CC	CC	CC	CC	CC	CC	TT	CC	CC	CC	CC	CC	CC	CC	TT	CC	CC	CC	CC	CC	CC	CC	CC	CC	CC	CC	CC	CC	CC	CC	CC	CC	CC	CC	CC
id1028360	A/G	1	42977253	+	NA	NA	NA	NA	NA	NA	AA	AA	AA	AA	AA	AA	AA	AA	AA	AA	AA	AA	AA	AA	AA	AA	AA	AA	AA	AA	AA	AA	AA	AA	AA	AA	AA	AA	AA	AA	AA	AA	AA	AA	AA	AA	AA	AA	AA
1371520	A/G	2	134511	+	NA	NA	NA	NA	NA	NA	AA	AA	AA	AA	AA	AA	AA	AA	AA	AA	AA	AA	AA	AA	AA	AA	AA	AA	AA	AA	AA	GG	AA	GG	AA	AA	AA	AA	AA	AA	AA	AA	AA	AA	AA	AA	AA	AA	AA
1374878	G/A	2	281235	+	NA	NA	NA	NA	NA	NA	GG	GG	GG	GG	GG	AA	GG	GG	GG	AA	GG	GG	GG	GG	GG	GG	GG	GG	GG	GG	AA	GG	AA	GG	GG	GG	GG	GG	GG	GG	GG	GG	GG	GG	GG	GG	GG	GG	GG
1375500	T/C	2	312667	+	NA	NA	NA	NA	NA	NA	TT	TT	TT	TT	TT	TT	TT	TT	TT	TT	TT	TT	TT	TT	TT	TT	TT	TT	TT	TT	TT	TT	TT	TT	TT	TT	TT	TT	TT	TT	TT	TT	TT	TT	TT	TT	CC	TT	TT
id2000235	C/T	2	316859	+	NA	NA	NA	NA	NA	NA	CC	CC	CC	CC	CC	CC	CC	CC	CC	CC	CC	CC	CC	CC	CC	TT	CC	CC	TT	CC	CC	TT	CC	TT	CC	CC	CC	CC	CC	CC	CC	CC	CC	CC	CT	TT	TT	CC	CC
1379046	C/T	2	456993	+	NA	NA	NA	NA	NA	NA	CC	CC	CC	CC	CC	CC	CC	CC	CC	CC	CC	CC	CC	CC	CC	CC	CC	CC	CC	CC	CC	CC	CC	CC	CC	CC	CC	CC	CC	CC	CC	CC	CC	CC	CC	CC	TT	CC	CC
1379400	C/T	2	466851	+	NA	NA	NA	NA	NA	NA	CC	CC	CC	CC	CC	CC	CC	CC	CC	CC	CC	CC	CC	CC	CC	TT	CC	CC	TT	CC	CC	TT	CC	TT	CC	CC	CC	CC	CC	CC	CC	CC	CC	CC	CT	TT	CC	CC	CC
1380152	C/T	2	494373	+	NA	NA	NA	NA	NA	NA	CC	CC	CC	CC	CC	CC	CC	CC	CC	CC	CC	CC	CC	CC	CC	TT	CC	CC	TT	CC	CC	TT	CC	TT	CC	CC	CC	CC	CC	CC	CC	CC	CC	CC	TT	TT	CC	CC	CC
1381407	A/G	2	542635	+	NA	NA	NA	NA	NA	NA	AA	AA	GG	GG	AA	AA	AA	AA	GG	AA	AA	AA	AA	AA	AA	AA	AA	AA	AA	GG	AA	AA	AA	AA	GG	GG	GG	GG	GG	AA	AG	GG	GG	GG	AG	AA	GG	GG	GG
id2000405	G/A	2	568585	+	NA	NA	NA	NA	NA	NA	GG	GG	GG	GG	GG	GG	GG	GG	GG	GG	GG	GG	GG	GG	GG	GG	GG	GG	GG	GG	GG	GG	GG	GG	GG	GG	GG	GG	GG	GG	GG	GG	GG	GG	GG	GG	AA	GG	GG
id2000442	A/G	2	629512	+	NA	NA	NA	NA	NA	NA	AA	AA	GG	GG	AA	AA	AA	AA	GG	AA	AA	AA	AA	AA	AA	AA	AA	AA	AA	GG	AA	AA	AA	AA	GG	GG	GG	GG	GG	AA	AG	GG	GG	GG	AG	AA	GG	GG	GG
1387388	A/C	2	712569	+	NA	NA	NA	NA	NA	NA	AA	AA	AA	AA	AA	AA	AA	AA	AA	AA	AA	AA	AA	AA	AA	AA	AA	AA	AA	AA	AA	AA	AA	AA	AA	AA	AA	AA	AA	AA	AA	AA	AA	AA	AA	AA	CC	AA	AA
c2p836337	A/C	2	836338	+	NA	NA	NA	NA	NA	NA	AA	AA	AA	AA	AA	CC	AA	AA	AA	CC	AA	AA	AA	AA	AA	AA	AA	AA	AA	AA	CC	AA	CC	AA	CC	CC	AA	AA	AA	AA	AA	AA	AA	AA	AA	AA	CC	AA	AA
id2000674	G/A	2	861576	+	NA	NA	NA	NA	NA	NA	GG	GG	GG	GG	GG	GG	GG	GG	GG	GG	GG	GG	GG	GG	GG	GG	GG	GG	GG	GG	GG	GG	GG	GG	AA	AA	GG	GG	GG	GG	GG	GG	GG	GG	GG	GG	AA	GG	GG
1392482	C/T	2	890901	+	NA	NA	NA	NA	NA	NA	CC	CC	TT	CC	CC	TT	CC	CC	TT	TT	CC	CC	CC	CC	CC	CC	CC	CC	CC	TT	TT	CC	TT	CC	TT	TT	CC	CC	CC	CC	CC	CC	CC	CC	CC	CC	TT	CC	CC
1394201	C/T	2	972395	+	NA	NA	NA	NA	NA	NA	CC	CC	CC	CC	CC	CC	CC	CC	CC	--	CC	CC	CC	CC	CC	CC	CC	CC	CC	CC	--	CC	--	CC	CC	CC	CC	CC	CC	CC	CC	CC	CC	CC	CC	CC	TT	CC	CC
1394338	G/A	2	976513	+	NA	NA	NA	NA	NA	NA	GG	GG	GG	GG	GG	AA	GG	GG	GG	--	GG	GG	GG	GG	GG	GG	GG	GG	GG	AA	--	GG	--	GG	AA	AA	GG	GG	GG	GG	GG	GG	GG	GG	GG	GG	AA	GG	GG
1400533	A	2	1288152	+	NA	NA	NA	NA	NA	NA	AA	AA	AA	AA	AA	AA	AA	AA	AA	AA	AA	AA	AA	AA	AA	AA	AA	AA	AA	AA	AA	AA	AA	AA	AA	AA	AA	AA	AA	AA	AA	AA	AA	AA	AA	AA	AA	AA	AA
id2001102	G/A	2	1288670	+	NA	NA	NA	NA	NA	NA	AA	AA	GG	GG	AA	GG	AA	AA	GG	AA	AA	AA	AA	AA	AA	GG	GG	AA	GG	GG	AA	GG	AA	GG	GG	GG	AA	AA	AA	GG	AG	AA	AA	AA	AG	AA	GG	AA	AA
1401309	G/A	2	1332461	+	NA	NA	NA	NA	NA	NA	GG	GG	GG	GG	GG	GG	GG	GG	GG	GG	GG	GG	GG	GG	GG	GG	GG	GG	GG	GG	GG	GG	GG	GG	GG	GG	GG	GG	GG	GG	GG	GG	GG	GG	GG	GG	GG	GG	GG
1402172	A/G	2	1380527	+	NA	NA	NA	NA	NA	NA	AA	AA	GG	GG	AA	GG	AA	AA	GG	AA	AA	AA	AA	AA	AA	AA	AA	AA	GG	GG	AA	AA	AA	AA	GG	GG	AA	AA	AA	AA	AA	AA	AA	AA	AA	AA	GG	AA	AA
1404017	C/T	2	1487009	+	NA	NA	NA	NA	NA	NA	CC	CC	TT	TT	CC	TT	CC	CC	TT	CC	CC	CC	CC	CC	CC	TT	TT	CC	CC	CC	CC	TT	CC	TT	CC	CC	CC	CC	CC	TT	CT	CC	CC	CC	CT	CC	CC	CC	CC
1407208	C/T	2	1618736	+	NA	NA	NA	NA	NA	NA	CC	CC	CC	CC	CC	CC	CC	CC	CC	CC	CC	CC	CC	CC	CC	CC	CC	CC	CC	CC	CC	CC	CC	CC	CC	CC	CC	CC	CC	CC	CC	CC	CC	CC	CC	CC	CC	CC	CC
1407860	T/C	2	1660713	+	NA	NA	NA	NA	NA	NA	TT	TT	CC	TT	TT	CC	TT	TT	CC	TT	TT	TT	TT	TT	TT	CC	TT	TT	CC	CC	TT	CC	CC	CC	CC	CC	TT	TT	TT	CC	CC	TT	TT	TT	TT	TT	CT	TT	TT
1409045	C/A	2	1734488	+	NA	NA	NA	NA	NA	NA	CC	CC	CC	CC	CC	CC	CC	CC	CC	CC	CC	CC	CC	CC	CC	CC	CC	CC	CC	CC	CC	CC	CC	CC	CC	CC	CC	CC	CC	CC	CC	CC	CC	CC	CC	CC	CC	CC	CC
1410298	A/G	2	1825547	+	NA	NA	NA	NA	NA	NA	AA	AA	AA	AA	AA	AA	AA	AA	AA	AA	AA	AA	AA	AA	AA	AA	AA	AA	AA	AA	AA	AA	AA	AA	AA	AA	AA	AA	AA	AA	AA	AA	AA	AA	AA	AA	AA	AA	AA
1411125	C/T	2	1877015	+	NA	NA	NA	NA	NA	NA	CC	CC	CC	CC	CC	CC	CC	CC	CC	CC	CC	CC	CC	CC	CC	CC	CC	CC	CC	CC	CC	CC	CC	CC	CC	CC	CC	CC	CC	CC	CC	CC	CC	CC	CC	CC	CC	CC	CC
c2p1879462	T	2	1879463	+	NA	NA	NA	NA	NA	NA	TT	TT	TT	TT	TT	TT	TT	TT	TT	TT	TT	TT	TT	TT	TT	TT	TT	TT	TT	TT	TT	TT	TT	TT	TT	TT	TT	TT	TT	TT	TT	TT	TT	TT	TT	TT	TT	TT	TT
id2001287	G/A	2	1968779	+	NA	NA	NA	NA	NA	NA	GG	GG	GG	GG	GG	GG	GG	GG	GG	GG	GG	GG	GG	GG	GG	GG	GG	GG	GG	GG	GG	GG	GG	GG	GG	GG	GG	GG	GG	GG	GG	GG	GG	GG	GG	GG	GG	GG	GG
1412828	A/G	2	1994215	+	NA	NA	NA	NA	NA	NA	AA	AA	AA	AA	AA	AA	AA	AA	AA	AA	AA	AA	AA	AA	AA	AA	AA	AA	AA	AA	AA	AA	GG	AA	AA	AA	AA	AA	AA	AA	AA	AA	AA	AA	AA	AA	AA	AA	AA
1412947	T/C	2	2008370	+	NA	NA	NA	NA	NA	NA	TT	TT	TT	TT	TT	TT	TT	TT	TT	TT	TT	TT	TT	TT	TT	CC	TT	TT	TT	TT	TT	CC	TT	CC	TT	TT	TT	TT	TT	CC	CC	TT	TT	TT	TT	TT	TT	TT	TT
1415008	A/C	2	2109697	+	NA	NA	NA	NA	NA	NA	AA	AA	AA	AA	AA	AA	AA	AA	AA	AA	AA	AA	AA	AA	AA	AA	AA	AA	CC	CC	AA	AA	AA	AA	AA	AA	AA	AA	AA	AA	AA	AA	AA	AA	AA	AA	AC	AA	AA
id2001363	G/A	2	2135390	+	NA	NA	NA	NA	NA	NA	GG	GG	GG	GG	GG	GG	GG	GG	GG	GG	GG	GG	GG	GG	GG	GG	GG	GG	GG	GG	GG	GG	GG	GG	GG	GG	GG	GG	GG	GG	GG	GG	GG	GG	GG	GG	GG	GG	GG
1422508	C/T	2	2334960	+	NA	NA	NA	NA	NA	NA	CC	CC	CC	CC	CC	CC	CC	CC	CC	CC	CC	CC	CC	CC	CC	TT	CC	CC	CC	CC	CC	TT	CC	TT	CC	CC	CC	CC	CC	TT	TT	CC	CC	CC	CC	CC	CC	CC	CC
c2p2498459	G/A	2	2498460	+	NA	NA	NA	NA	NA	NA	GG	GG	--	GG	GG	GG	GG	GG	GG	GG	GG	GG	GG	GG	GG	GG	GG	GG	GG	GG	GG	GG	GG	GG	--	--	--	--	--	GG	GG	--	--	--	--	--	GG	--	--
1429042	G	2	2559547	+	NA	NA	NA	NA	NA	NA	GG	GG	GG	GG	GG	GG	GG	GG	GG	GG	GG	GG	GG	GG	GG	GG	GG	GG	GG	GG	GG	GG	GG	GG	GG	GG	GG	GG	GG	GG	GG	GG	GG	GG	GG	GG	GG	GG	GG
1430973	C/T	2	2627984	+	NA	NA	NA	NA	NA	NA	CC	CC	CC	CC	CC	CC	CC	CC	CC	CC	CC	CC	CC	CC	CC	CC	CC	CC	CC	CC	CC	CC	CC	CC	CC	CC	CC	CC	CC	CC	CC	CC	CC	CC	CC	CC	CC	CC	CC
1434943	A/G	2	2796173	+	NA	NA	NA	NA	NA	NA	--	--	GG	--	--	AA	--	--	AA	--	--	--	--	--	--	AA	AA	--	--	AA	AA	AA	AA	AA	GG	GG	GG	GG	GG	AA	AA	GG	GG	GG	GG	GG	AG	GG	GG
1437299	A/G	2	2902612	+	NA	NA	NA	NA	NA	NA	AA	AA	AA	GG	AA	GG	AA	AA	GG	AA	AA	AA	AA	AA	AA	GG	AA	AA	AA	AA	AA	AA	AA	GG	AA	AA	AA	AA	AA	GG	GG	AA	AA	AA	AA	AA	AG	AA	AA
1439840	A/G	2	2983451	+	NA	NA	NA	NA	NA	NA	AA	AA	AA	AA	AA	GG	AA	AA	GG	AA	AA	AA	AA	AA	AA	GG	AA	AA	AA	AA	AA	AA	AA	GG	AA	AA	AA	AA	AA	GG	GG	AA	AA	AA	AA	AA	AA	AA	AA
1442791	G/A	2	3077706	+	NA	NA	NA	NA	NA	NA	--	--	--	GG	--	GG	--	--	GG	--	--	--	--	--	--	GG	--	--	--	--	--	--	--	GG	--	--	--	--	--	GG	GG	--	--	--	--	--	GG	--	--
1444948	A	2	3151188	+	NA	NA	NA	NA	NA	NA	AA	AA	AA	AA	AA	AA	AA	AA	AA	AA	AA	AA	AA	AA	AA	AA	AA	AA	AA	AA	AA	AA	AA	AA	AA	AA	AA	AA	AA	AA	AA	AA	AA	AA	AA	AA	AA	AA	AA
id2001831	C/A	2	3230775	+	NA	NA	NA	NA	NA	NA	CC	CC	CC	CC	CC	AA	CC	CC	AA	AA	CC	CC	CC	CC	CC	AA	CC	CC	AA	CC	AA	AA	AA	AA	CC	CC	CC	CC	CC	AA	AA	CC	CC	CC	CC	CC	AC	CC	CC
SNP-2_3280144	T/C	2	3280147	+	NA	NA	NA	NA	NA	NA	TT	TT	TT	TT	TT	CC	TT	TT	CC	CC	TT	TT	TT	TT	TT	CC	TT	TT	CC	CC	CC	CC	CC	CC	TT	TT	TT	TT	TT	CC	CC	TT	TT	TT	TT	TT	CT	TT	TT
1448733	T/C	2	3296459	+	NA	NA	NA	NA	NA	NA	TT	TT	CC	TT	TT	TT	TT	TT	TT	TT	TT	TT	TT	TT	TT	TT	TT	TT	TT	TT	TT	TT	TT	TT	CC	CC	CC	CC	CC	TT	TT	CC	CC	CC	CC	CC	CT	CC	CC
1457006	C/T	2	3620396	+	NA	NA	NA	NA	NA	NA	CC	CC	CC	CC	CC	CC	CC	CC	CC	CC	CC	CC	CC	CC	CC	CC	CC	CC	CC	CC	CC	CC	CC	CC	CC	CC	CC	CC	CC	CC	CC	CC	CC	CC	CC	CC	CC	CC	CC
1461229	A/G	2	3830219	+	NA	NA	NA	NA	NA	NA	AA	AA	GG	AA	AA	GG	AA	AA	AA	AA	AA	AA	AA	AA	AA	GG	AA	AA	GG	GG	GG	GG	AA	GG	AA	AA	AG	AA	AG	GG	GG	AA	AA	AA	AA	AA	AA	AA	AA
1461236	A/G	2	3830712	+	NA	NA	NA	NA	NA	NA	AA	AA	GG	AA	AA	GG	AA	AA	AA	AA	AA	AA	AA	AA	AA	GG	AA	AA	GG	GG	GG	GG	AA	GG	AA	AA	AG	AA	AG	GG	GG	AA	AA	AA	AA	AA	AA	AA	AA
1465151	A	2	3961930	+	NA	NA	NA	NA	NA	NA	AA	AA	AA	AA	AA	AA	AA	AA	AA	AA	AA	AA	AA	AA	AA	AA	AA	AA	AA	AA	AA	AA	AA	AA	AA	AA	AA	AA	AA	AA	AA	AA	AA	AA	AA	AA	AA	AA	AA
1468512	A/G	2	4074634	+	NA	NA	NA	NA	NA	NA	GG	GG	AA	AA	AA	GG	GG	GG	AA	AA	GG	GG	GG	GG	AA	AA	GG	GG	AA	GG	AA	AA	AA	GG	AA	AA	AA	AA	AA	AA	AA	AA	AA	AA	AA	AA	AA	AA	AA
1473408	C/T	2	4258935	+	NA	NA	NA	NA	NA	NA	--	--	CC	CC	CC	--	--	CC	CC	CC	CC	CC	CC	CC	CC	CC	CC	CC	CC	CC	CC	CC	CC	CC	CC	CC	CC	CC	CC	CC	CC	CC	CC	CC	CC	CC	CT	--	CT
1473960	G/A	2	4283146	+	NA	NA	NA	NA	NA	NA	GG	GG	GG	GG	GG	GG	GG	GG	GG	GG	GG	GG	GG	GG	GG	GG	GG	GG	GG	GG	GG	GG	GG	GG	GG	GG	GG	GG	GG	GG	GG	GG	GG	GG	GG	GG	GG	GG	GG
1475125	T/C	2	4335970	+	NA	NA	NA	NA	NA	NA	TT	TT	CC	TT	TT	TT	TT	TT	TT	TT	TT	TT	TT	TT	TT	TT	TT	TT	TT	TT	TT	TT	CC	TT	CC	CC	CT	CC	CT	TT	TT	CC	CC	CC	CC	CC	CT	CC	CC
1475262	T/C	2	4342883	+	NA	NA	NA	NA	NA	NA	TT	TT	CC	TT	CC	TT	TT	TT	TT	TT	TT	TT	TT	TT	CC	TT	TT	TT	TT	TT	TT	TT	CC	TT	CC	CC	CT	CC	CT	TT	TT	CC	CC	CC	CC	CC	CC	CC	CC
id2002293	A/G	2	4361469	+	NA	NA	NA	NA	NA	NA	AA	AA	AA	AA	AA	AA	AA	AA	AA	AA	AA	AA	AA	AA	AA	AA	AA	AA	AA	AA	AA	AA	AA	AA	AA	AA	AA	AA	AA	AA	AA	AA	AA	AA	AA	AA	AG	AA	AA
SNP-2_4366754	G/T	2	4366758	+	NA	NA	NA	NA	NA	NA	GG	GG	GG	GG	GG	GG	GG	GG	GG	GG	GG	GG	GG	GG	GG	GG	GG	GG	GG	GG	GG	GG	GG	GG	GG	GG	GG	GG	GG	GG	GG	GG	GG	GG	GG	GG	GT	GG	GG
id2002363	G/A	2	4481943	+	NA	NA	NA	NA	NA	NA	GG	GG	GG	GG	GG	GG	GG	GG	GG	GG	GG	GG	GG	GG	GG	GG	GG	GG	GG	GG	GG	GG	GG	GG	GG	GG	GG	GG	GG	GG	GG	GG	GG	GG	GG	GG	GG	GG	GG
1486363	A/G	2	4727607	+	NA	NA	NA	NA	NA	NA	AA	AA	AA	AA	AA	AA	AA	AA	AA	AA	AA	AA	AA	AA	AA	AA	AA	AA	GG	AA	AA	AA	GG	AA	AA	AA	AA	AA	AA	AA	AA	AA	AA	AA	AA	AA	AA	AA	AA
id2002529	C/A	2	4728286	+	NA	NA	NA	NA	NA	NA	CC	CC	AA	CC	CC	AA	CC	CC	AA	CC	CC	CC	CC	CC	CC	CC	CC	CC	CC	AA	CC	CC	CC	CC	AA	AA	AC	AA	AC	CC	CC	AA	AA	AA	AA	AA	AA	AA	AA
1487575	T/C	2	4755991	+	NA	NA	NA	NA	NA	NA	TT	TT	TT	TT	TT	TT	TT	TT	TT	TT	TT	TT	TT	TT	TT	TT	TT	TT	TT	TT	TT	TT	TT	TT	TT	TT	TT	TT	TT	TT	TT	TT	TT	TT	TT	TT	--	TT	TT
1489783	C/T	2	4823175	+	NA	NA	NA	NA	NA	NA	CC	CC	CC	CC	TT	CC	CC	CC	CC	CC	CC	CC	CC	CC	TT	TT	CC	CC	CC	CC	TT	TT	CC	CC	CC	CC	CT	CC	CT	TT	TT	CC	CC	CC	CC	CC	CC	CC	CC
1490986	C/A	2	4872870	+	NA	NA	NA	NA	NA	NA	CC	CC	AA	CC	CC	AA	CC	CC	AA	CC	CC	CC	CC	CC	CC	CC	CC	CC	CC	AA	CC	CC	CC	CC	CC	CC	CC	CC	CC	CC	CC	CC	CC	CC	CC	CC	AC	CC	CC
1492736	C/T	2	4930742	+	NA	NA	NA	NA	NA	NA	CC	CC	TT	CC	CC	TT	CC	CC	TT	CC	CC	CC	CC	CC	CC	TT	CC	CC	TT	CC	TT	TT	CC	CC	CC	CC	CC	CC	CC	CC	CC	CC	CC	CC	CC	CC	CC	CC	CC
1496922	A/C	2	5092779	+	NA	NA	NA	NA	NA	NA	AA	AA	AA	AA	AA	AA	AA	AA	AA	AA	AA	AA	AA	AA	AA	AA	AA	AA	CC	AA	CC	CC	CC	AA	AA	AA	AA	AA	AA	AA	AA	AA	AA	AA	AA	AA	AA	AA	AA
1497837	C/T	2	5120420	+	NA	NA	NA	NA	NA	NA	CC	CC	CC	CC	CC	CC	CC	CC	CC	CC	CC	CC	CC	CC	CC	CC	CC	CC	CC	CC	CC	CC	CC	CC	CC	CC	CC	CC	CC	CC	CC	CC	CC	CC	CC	CC	CC	CC	CC
1499974	A/G	2	5210051	+	NA	NA	NA	NA	NA	NA	AA	AA	AA	AA	AA	AA	AA	AA	AA	AA	AA	AA	AA	AA	AA	AA	AA	AA	GG	AA	GG	GG	GG	AA	AA	AA	AA	AA	AA	AA	AA	AA	AA	AA	AA	AA	AA	AA	AA
1503834	C/T	2	5375349	+	NA	NA	NA	NA	NA	NA	CC	CC	CC	CC	CC	CC	CC	CC	CC	CC	CC	CC	CC	CC	CC	CC	CC	CC	CC	CC	CC	CC	CC	CC	CC	CC	CC	CC	CC	CC	CC	CC	CC	CC	CC	CC	CC	CC	CC
id2002914	T/G	2	5416397	+	NA	NA	NA	NA	NA	NA	--	--	--	--	GG	--	--	--	--	TT	--	--	--	--	GG	--	GG	--	GG	--	GG	GG	GG	--	TT	TT	TT	TT	TT	--	--	TT	TT	TT	TT	TT	TT	TT	TT
1509113	T/G	2	5556295	+	NA	NA	NA	NA	NA	NA	TT	TT	TT	TT	TT	TT	TT	TT	TT	GG	TT	TT	TT	TT	TT	TT	TT	TT	TT	TT	TT	TT	TT	TT	GG	GG	GT	GG	GT	TT	TT	GG	GG	GG	GG	GG	GG	GG	GG
1511115	T	2	5624639	+	NA	NA	NA	NA	NA	NA	TT	TT	TT	TT	TT	TT	TT	TT	TT	TT	TT	TT	TT	TT	TT	TT	TT	TT	TT	TT	TT	TT	TT	TT	TT	TT	TT	TT	TT	TT	TT	TT	TT	TT	TT	TT	TT	TT	TT
1514085	G/A	2	5708391	+	NA	NA	NA	NA	NA	NA	GG	GG	GG	GG	GG	GG	GG	GG	GG	GG	GG	GG	GG	GG	GG	GG	GG	GG	GG	GG	GG	GG	GG	GG	GG	GG	GG	GG	GG	GG	GG	GG	GG	GG	GG	GG	GG	GG	GG
id2003035	A/C	2	5721881	+	NA	NA	NA	NA	NA	NA	AA	AA	AA	AA	AA	AA	AA	AA	AA	AA	AA	AA	AA	AA	AA	AA	AA	AA	AA	AA	AA	AA	AA	AA	AA	AA	AA	AA	AA	AA	AA	AA	AA	AA	AA	AA	AC	AA	AA
1517283	T/C	2	5830265	+	NA	NA	NA	NA	NA	NA	TT	TT	TT	CC	CC	TT	TT	TT	TT	TT	TT	TT	TT	TT	TT	TT	TT	TT	TT	CC	TT	CC	TT	CC	TT	TT	TT	TT	TT	TT	TT	TT	TT	TT	TT	TT	TT	TT	TT
1517351	G/A	2	5836334	+	NA	NA	NA	NA	NA	NA	GG	GG	AA	GG	GG	AA	GG	GG	AA	AA	GG	GG	GG	GG	GG	GG	GG	GG	AA	GG	AA	GG	AA	GG	GG	GG	GG	AA	GG	GG	GG	AA	AG	GG	AA	GG	GG	AA	AA
id2003067	G/A	2	5837031	+	NA	NA	NA	NA	NA	NA	GG	GG	GG	GG	GG	GG	GG	GG	GG	GG	GG	GG	GG	GG	GG	GG	GG	GG	GG	GG	GG	GG	GG	GG	GG	GG	GG	GG	GG	GG	GG	GG	GG	GG	GG	GG	AG	GG	GG
1519573	C/T	2	5928239	+	NA	NA	NA	NA	NA	NA	CC	CC	CC	CC	CC	CC	CC	CC	CC	CC	CC	CC	CC	CC	CC	CC	CC	CC	CC	CC	CC	CC	CC	CC	TT	TT	CT	CC	CT	CC	CC	CT	CT	TT	CC	TT	CT	CC	CC
1521056	C/A	2	5973214	+	NA	NA	NA	NA	NA	NA	CC	CC	CC	CC	CC	CC	CC	CC	CC	CC	CC	CC	CC	CC	CC	CC	CC	CC	CC	CC	CC	CC	CC	CC	CC	CC	CC	CC	CC	CC	CC	CC	CC	CC	CC	CC	AC	CC	CC
1526297	T/C	2	6113064	+	NA	NA	NA	NA	NA	NA	TT	TT	TT	TT	TT	TT	TT	TT	TT	TT	TT	TT	TT	TT	TT	TT	TT	TT	TT	TT	TT	TT	TT	TT	TT	TT	TT	TT	TT	TT	TT	TT	TT	TT	TT	TT	CT	TT	TT
1528574	A/G	2	6171645	+	NA	NA	NA	NA	NA	NA	AA	AA	AA	AA	AA	AA	AA	AA	AA	AA	AA	AA	AA	AA	AA	AA	GG	AA	AA	AA	AA	AA	AA	AA	AA	AA	AA	AA	AA	AA	AA	AA	AA	AA	AA	AA	AG	AA	AA
1529073	C/A	2	6181479	+	NA	NA	NA	NA	NA	NA	CC	CC	CC	CC	CC	CC	CC	CC	CC	CC	CC	CC	CC	CC	CC	CC	CC	CC	CC	CC	CC	CC	CC	CC	CC	CC	CC	CC	CC	CC	CC	CC	CC	CC	CC	CC	AC	CC	CC
1529216	T/C	2	6186335	+	NA	NA	NA	NA	NA	NA	TT	TT	TT	TT	CC	TT	TT	TT	TT	TT	TT	TT	TT	TT	TT	TT	TT	TT	TT	TT	TT	TT	TT	TT	TT	TT	TT	TT	TT	TT	TT	TT	TT	TT	TT	TT	TT	TT	TT
1535457	T/G	2	6314319	+	NA	NA	NA	NA	NA	NA	TT	TT	TT	TT	TT	TT	TT	TT	TT	TT	TT	TT	TT	TT	TT	TT	TT	TT	TT	TT	TT	TT	TT	TT	TT	TT	TT	--	TT	TT	TT	--	--	--	--	--	TT	--	--
1543608	C/T	2	6479920	+	NA	NA	NA	NA	NA	NA	CC	CC	CC	CC	TT	CC	CC	CC	CC	CC	CC	CC	CC	CC	CC	CC	TT	CC	TT	CC	TT	CC	TT	CC	TT	TT	CT	TT	CT	CC	CC	TT	TT	TT	TT	TT	CT	TT	TT
id2003314	A/G	2	6481090	+	NA	NA	NA	NA	NA	NA	AA	AA	AA	AA	AA	AA	AA	AA	AA	AA	AA	AA	AA	AA	AA	AA	AA	AA	AA	AA	AA	AA	AA	AA	AA	AA	AA	AA	AA	AA	AA	AA	AA	AA	AA	AA	AA	AA	AA
1549487	A/G	2	6651091	+	NA	NA	NA	NA	NA	NA	AA	AA	AA	AA	AA	AA	AA	AA	AA	AA	AA	AA	AA	AA	AA	AA	AA	AA	AA	AA	AA	AA	AA	AA	AA	AA	AA	AA	AA	AA	AA	AA	AA	AA	AA	AA	AG	AA	AA
1550335	G/A	2	6684614	+	NA	NA	NA	NA	NA	NA	GG	GG	GG	GG	GG	GG	GG	GG	GG	GG	GG	GG	GG	GG	GG	GG	GG	GG	GG	GG	GG	GG	GG	GG	GG	GG	GG	GG	GG	GG	GG	GG	GG	GG	GG	GG	AG	GG	GG
c2p6726722	G/A	2	6726723	+	NA	NA	NA	NA	NA	NA	GG	GG	GG	GG	GG	GG	GG	GG	GG	GG	GG	GG	GG	GG	GG	GG	GG	GG	GG	GG	GG	GG	GG	GG	GG	GG	GG	GG	GG	GG	GG	GG	GG	GG	GG	GG	AG	GG	GG
id2003467	G/A	2	6730350	+	NA	NA	NA	NA	NA	NA	GG	GG	GG	GG	GG	GG	GG	GG	GG	GG	GG	GG	GG	GG	GG	GG	GG	GG	GG	GG	GG	GG	GG	GG	AA	AA	GG	GG	GG	GG	GG	GG	GG	GG	GG	GG	AA	GG	GG
1562092	T/C	2	7023295	+	NA	NA	NA	NA	NA	NA	TT	TT	TT	CC	CC	TT	TT	TT	TT	TT	TT	TT	TT	TT	TT	TT	CC	TT	TT	CC	CC	TT	TT	CC	CC	CC	--	CC	--	TT	TT	CC	CC	CC	CC	CC	CC	CC	CC
1564341	C/T	2	7076671	+	NA	NA	NA	NA	NA	NA	CC	CC	CC	CC	TT	CC	CC	CC	CC	CC	CC	CC	CC	CC	CC	CC	CC	CC	CC	CC	CC	CC	CC	CC	TT	TT	CC	CC	CC	CC	CC	CC	CC	CC	CC	CC	CT	CC	CC
1564482	G/A	2	7081164	+	NA	NA	NA	NA	NA	NA	GG	GG	GG	GG	GG	GG	GG	GG	GG	GG	GG	GG	GG	GG	GG	GG	GG	GG	GG	GG	GG	GG	GG	GG	GG	GG	GG	GG	GG	GG	GG	GG	GG	GG	GG	GG	GG	GG	GG
1565206	C/T	2	7103684	+	NA	NA	NA	NA	NA	NA	CC	CC	CC	CC	CC	CC	CC	CC	CC	CC	CC	CC	CC	CC	CC	CC	TT	CC	TT	CC	TT	CC	TT	CC	CC	CC	CC	CC	CC	CC	CC	CC	CC	CC	CC	CC	CT	CC	CC
1566860	C/T	2	7170842	+	NA	NA	NA	NA	NA	NA	CC	CC	CC	CC	TT	CC	CC	CC	CC	CC	CC	CC	CC	CC	CC	CC	CC	CC	CC	CC	CC	CC	CC	CC	CC	CC	CC	CC	CC	CC	CC	CC	CC	CC	CC	CC	CC	CC	CC
1569557	A/G	2	7238793	+	NA	NA	NA	NA	NA	NA	AA	AA	AA	AA	GG	AA	AA	AA	AA	AA	AA	AA	AA	AA	AA	AA	AA	AA	AA	AA	AA	AA	AA	AA	AA	AA	AA	AA	AA	AA	AA	AA	AA	AA	AA	AA	AA	AA	AA
id2003730	T/C	2	7277487	+	NA	NA	NA	NA	NA	NA	TT	TT	TT	TT	TT	TT	TT	TT	TT	TT	TT	TT	TT	TT	TT	TT	TT	TT	CC	TT	TT	TT	TT	TT	CC	CC	CT	CC	CT	CT	TT	CC	CC	CC	CC	CC	CC	CC	CC
1576698	T/C	2	7423988	+	NA	NA	NA	NA	NA	NA	TT	TT	TT	TT	TT	TT	TT	TT	TT	TT	TT	TT	TT	TT	TT	--	TT	TT	TT	TT	TT	TT	TT	TT	TT	TT	TT	TT	TT	TT	TT	TT	TT	TT	TT	TT	CT	TT	TT
1579500	A/G	2	7487524	+	NA	NA	NA	NA	NA	NA	AA	AA	AA	AA	AA	AA	AA	AA	AA	AA	AA	AA	AA	AA	AA	AA	AA	AA	AA	AA	AA	AA	AA	AA	AA	AA	AA	AA	AA	AA	AA	AA	AA	AA	AA	AA	AA	AA	AA
1586602	T/C	2	7713864	+	NA	NA	NA	NA	NA	NA	TT	CC	CC	CC	CC	CC	TT	TT	CC	TT	TT	CC	CC	TT	TT	TT	CC	CC	CC	CC	CC	TT	CC	CC	CC	CC	CT	CC	CT	CT	TT	CC	CC	CC	CC	CC	CT	CC	CC
c2p7934129	A/G	2	7934130	+	NA	NA	NA	NA	NA	NA	AA	AA	AA	AA	AA	AA	AA	AA	AA	AA	AA	AA	AA	AA	AA	AA	AA	AA	AA	AA	AA	AA	AA	AA	AA	AA	AA	AA	AA	AA	AA	AA	AA	AA	AA	AA	AG	AA	AA
wd2000377	G/A	2	7975030	+	NA	NA	NA	NA	NA	NA	GG	GG	GG	GG	GG	GG	GG	GG	GG	GG	GG	GG	GG	GG	GG	GG	GG	GG	GG	GG	GG	GG	GG	GG	GG	GG	GG	GG	GG	GG	GG	GG	GG	GG	GG	GG	AG	GG	GG
1597372	G/A	2	7990471	+	NA	NA	NA	NA	NA	NA	GG	AA	AA	AA	AA	GG	GG	GG	AA	GG	GG	AA	AA	GG	GG	GG	AA	AA	GG	AA	GG	GG	GG	AA	AA	AA	AG	AA	AG	AG	GG	AA	AA	AA	AA	AA	AG	AA	AA
1608397	T/C	2	8284911	+	NA	NA	NA	NA	NA	NA	TT	TT	TT	TT	TT	TT	TT	TT	TT	TT	TT	TT	TT	TT	TT	TT	TT	TT	TT	TT	TT	TT	TT	TT	TT	TT	TT	TT	TT	TT	TT	TT	TT	TT	TT	TT	TT	TT	TT
id2004251	G/A	2	8402594	+	NA	NA	NA	NA	NA	NA	GG	GG	GG	GG	GG	GG	GG	GG	GG	GG	GG	GG	GG	GG	GG	GG	GG	GG	GG	GG	GG	GG	GG	GG	GG	GG	GG	GG	GG	GG	GG	GG	GG	GG	GG	GG	AG	GG	GG
1617828	A/G	2	8490189	+	NA	NA	NA	NA	NA	NA	AA	AA	AA	AA	AA	AA	AA	AA	AA	AA	AA	AA	AA	AA	AA	AA	AA	AA	AA	GG	GG	AA	AA	AA	GG	GG	AG	GG	AG	AG	AA	GG	GG	GG	GG	GG	AG	GG	GG
1618071	A	2	8497874	+	NA	NA	NA	NA	NA	NA	AA	AA	AA	AA	AA	AA	AA	AA	AA	AA	AA	AA	AA	AA	AA	AA	AA	AA	AA	AA	AA	AA	AA	AA	AA	AA	AA	AA	AA	AA	AA	AA	AA	AA	AA	AA	AA	AA	AA
id2004418	G/A	2	8814718	+	NA	NA	NA	NA	NA	NA	AA	AA	GG	GG	GG	AA	AA	AA	AA	AA	AA	AA	AA	AA	AA	GG	GG	AA	AA	GG	GG	AA	AA	GG	GG	GG	AG	GG	AG	AG	AA	GG	GG	GG	GG	GG	GG	GG	GG
1631567	C/T	2	8871025	+	NA	NA	NA	NA	NA	NA	CC	CC	TT	CC	CC	CC	CC	CC	CC	CC	CC	CC	CC	CC	CC	CC	TT	CC	TT	TT	TT	CC	TT	TT	CC	CC	CT	TT	CT	CT	CC	TT	TT	TT	TT	TT	CT	TT	TT
1631804	C	2	8878820	+	NA	NA	NA	NA	NA	NA	CC	CC	CC	CC	CC	CC	CC	CC	CC	CC	CC	CC	CC	CC	CC	CC	CC	CC	CC	CC	CC	CC	CC	CC	CC	CC	CC	CC	CC	CC	CC	CC	CC	CC	CC	CC	CC	CC	CC
1634680	T/C	2	8964328	+	NA	NA	NA	NA	NA	NA	TT	TT	TT	TT	TT	TT	TT	TT	TT	TT	TT	TT	TT	TT	TT	TT	TT	TT	CC	TT	TT	TT	TT	TT	TT	TT	TT	TT	TT	TT	TT	TT	TT	TT	TT	TT	CT	TT	TT
1634974	G/T	2	8971316	+	NA	NA	NA	NA	NA	NA	GG	GG	GG	GG	GG	GG	GG	GG	GG	GG	GG	GG	GG	GG	GG	GG	GG	GG	GG	GG	GG	GG	GG	GG	GG	GG	GG	GG	GG	GG	GG	GG	GG	GG	GG	GG	GT	GG	GG
1638408	G	2	9065112	+	NA	NA	NA	NA	NA	NA	GG	GG	GG	GG	GG	GG	GG	GG	GG	GG	GG	GG	GG	GG	GG	GG	GG	GG	GG	GG	GG	GG	GG	GG	GG	GG	GG	GG	GG	GG	GG	GG	GG	GG	GG	GG	GG	GG	GG
1638620	A/G	2	9074324	+	NA	NA	NA	NA	NA	NA	AA	AA	AA	AA	AA	AA	AA	AA	AA	AA	AA	AA	AA	AA	AA	GG	AA	AA	GG	AA	AA	AA	AA	AA	AA	AA	AA	AA	AA	AA	AA	AA	AA	AA	AA	AA	AA	AA	AA
1643540	C/A	2	9240798	+	NA	NA	NA	NA	NA	NA	--	--	--	--	--	--	--	--	--	--	--	--	--	--	--	--	--	--	--	--	--	--	--	--	--	--	--	--	--	--	--	--	--	--	--	--	CC	--	--
wd2000489	A/G	2	9391673	+	NA	NA	NA	NA	NA	NA	AA	AA	AA	AA	AA	AA	AA	AA	AA	AA	AA	AA	AA	AA	AA	GG	AA	AA	AA	AA	AA	AA	AA	AA	AA	AA	AA	AA	AA	AA	AA	AA	AA	AA	AA	AA	AG	AA	AA
1648571	C/T	2	9433267	+	NA	NA	NA	NA	NA	NA	CC	CC	CC	CC	CC	CC	CC	CC	CC	CC	CC	CC	CC	CC	CC	CC	CC	CC	CC	CC	CC	CC	CC	CC	CC	CC	CC	CC	CC	CC	CC	CC	CC	CC	CC	CC	CC	CC	CC
1652037	G/T	2	9536160	+	NA	NA	NA	NA	NA	NA	GG	GG	GG	GG	GG	GG	GG	GG	GG	GG	GG	GG	GG	GG	GG	GG	GG	GG	GG	GG	GG	GG	GG	GG	GG	GG	GG	GG	GG	GG	GG	GG	GG	GG	GG	GG	GT	GG	GG
id2004617	C/A	2	9553166	+	NA	NA	NA	NA	NA	NA	CC	CC	CC	CC	CC	CC	CC	CC	CC	CC	CC	CC	CC	CC	CC	CC	CC	CC	CC	CC	CC	CC	CC	CC	CC	CC	CC	CC	CC	CC	CC	CC	CC	CC	CC	CC	AC	CC	CC
1653063	A/G	2	9570228	+	NA	NA	NA	NA	NA	NA	GG	AA	GG	GG	GG	AA	GG	GG	AA	GG	GG	AA	AA	AA	GG	GG	AA	AA	GG	GG	AA	GG	GG	AA	AA	AA	AG	AA	AG	AG	GG	AA	AA	AA	AA	AA	AA	AA	AA
1661393	T/G	2	9801099	+	NA	NA	NA	NA	NA	NA	TT	TT	GG	TT	GG	TT	TT	TT	TT	TT	TT	TT	TT	TT	TT	GG	TT	TT	TT	TT	TT	TT	TT	TT	TT	TT	TT	TT	TT	TT	TT	TT	TT	TT	TT	TT	TT	TT	TT
1667329	C/T	2	9963856	+	NA	NA	NA	NA	NA	NA	CC	CC	CC	CC	CC	CC	CC	CC	CC	CC	CC	CC	CC	CC	CC	CC	CC	CC	CC	CC	CC	CC	CC	CC	CC	CC	CC	CC	CC	CC	CC	CC	CC	CC	CC	CC	CT	CC	CC
1667949	G/A	2	9975660	+	NA	NA	NA	NA	NA	NA	AA	GG	AA	AA	AA	GG	AA	AA	GG	AA	AA	GG	GG	GG	AA	AA	GG	GG	GG	AA	GG	AA	AA	GG	GG	GG	AG	GG	AG	AG	AA	GG	GG	GG	GG	GG	GG	GG	GG
1675311	C/T	2	10169097	+	NA	NA	NA	NA	NA	NA	CC	CC	CC	CC	CC	CC	CC	CC	CC	CC	CC	CC	CC	CC	CC	CC	CC	CC	CC	CC	CC	CC	CC	CC	CC	CC	CC	CC	CC	CC	CC	CC	CC	CC	CC	CC	CT	CC	CC
1678844	C/T	2	10274389	+	NA	NA	NA	NA	NA	NA	CC	CC	CC	CC	CC	CC	CC	CC	CC	CC	CC	CC	CC	CC	CC	CC	CC	CC	CC	CC	CC	CC	CC	CC	CC	CC	CC	CC	CC	CC	CC	CC	CC	CC	CC	CC	CT	CC	CC
1687403	C/T	2	10494416	+	NA	NA	NA	NA	NA	NA	CC	CT	CT	CC	CC	CC	CC	CC	CT	CC	CC	CT	CT	CT	CC	CT	CT	CT	CT	CT	CT	CT	CT	CT	CT	CT	CC	CT	CC	CC	CC	CC	CC	CC	CC	CT	CT	CT	CT
1689518	T/C	2	10555263	+	NA	NA	NA	NA	NA	NA	TT	TT	TT	TT	CC	TT	TT	TT	TT	TT	TT	TT	CC	CC	TT	TT	TT	TT	CC	TT	TT	TT	TT	TT	CC	CC	TT	TT	TT	TT	TT	TT	TT	TT	TT	TT	CC	TT	TT
1698201	C/T	2	10744597	+	NA	NA	NA	NA	NA	NA	CC	CC	CC	CC	CC	CC	CC	CC	CC	CC	CC	CC	CC	CC	CC	CC	CC	CC	CC	CC	CC	CC	CC	CC	CC	CC	CC	CC	CC	CC	CC	CC	CC	CC	CC	CC	CC	CC	CC
id2005033	T/C	2	10747159	+	NA	NA	NA	NA	NA	NA	TT	TT	CC	TT	CC	TT	TT	TT	TT	TT	TT	TT	CC	CC	TT	CC	CC	TT	CC	TT	CC	TT	TT	CC	CC	CC	CC	CC	CT	CT	TT	CC	CC	CC	CC	CC	CT	CC	--
id2005152	T/G	2	10874369	+	NA	NA	NA	NA	NA	NA	TT	TT	GG	TT	GG	TT	TT	TT	TT	TT	TT	TT	GG	GG	TT	GG	GG	TT	GG	TT	GG	TT	TT	GG	GG	GG	GG	GG	GT	GT	TT	GG	GG	GG	GG	GG	GT	GG	GG
id2005182	A	2	10995452	+	NA	NA	NA	NA	NA	NA	AA	AA	AA	AA	AA	AA	AA	AA	AA	AA	AA	AA	AA	AA	AA	AA	AA	AA	AA	AA	AA	AA	AA	AA	AA	AA	AA	AA	AA	AA	AA	AA	AA	AA	AA	AA	AA	AA	AA
1711443	C/T	2	11052053	+	NA	NA	NA	NA	NA	NA	CC	CC	TT	CC	CC	CC	CC	CC	CC	CC	CC	CC	CC	CC	CC	TT	TT	CC	CC	CC	TT	CC	CC	TT	CC	CC	TT	TT	CT	CT	CC	TT	TT	TT	TT	TT	CC	TT	TT
1713522	A/G	2	11101156	+	NA	NA	NA	NA	NA	NA	AA	AA	AA	AA	--	AA	AA	AA	AA	AA	AA	AA	--	--	AA	--	--	AA	--	AA	--	AA	AA	--	--	--	--	--	AA	AA	AA	--	--	--	--	--	GG	--	--
1713544	G/T	2	11102127	+	NA	NA	NA	NA	NA	NA	GG	GG	GG	GG	GG	GG	GG	GG	GG	GG	GG	GG	GG	GG	GG	GG	GG	GG	GG	GG	GG	GG	GG	GG	GG	GG	GG	GG	GG	GG	GG	GG	GG	GG	GG	GG	--	GG	GG
1713554	C/T	2	11102648	+	NA	NA	NA	NA	NA	NA	CC	CC	CC	CC	TT	CC	CC	CC	CC	CC	CC	CC	TT	TT	CC	TT	TT	CC	TT	CC	TT	CC	CC	TT	TT	TT	TT	TT	CT	CT	CC	TT	TT	TT	TT	TT	TT	TT	TT
1714923	G/A	2	11133163	+	NA	NA	NA	NA	NA	NA	GG	GG	GG	GG	GG	GG	GG	GG	GG	GG	GG	GG	GG	GG	GG	GG	GG	GG	GG	GG	GG	GG	GG	GG	GG	GG	GG	GG	GG	GG	GG	GG	GG	GG	GG	GG	GG	GG	GG
1715617	G/A	2	11153201	+	NA	NA	NA	NA	NA	NA	GG	GG	GG	GG	GG	GG	GG	GG	GG	GG	GG	GG	GG	GG	GG	GG	GG	GG	GG	GG	GG	GG	GG	GG	GG	GG	GG	GG	GG	GG	GG	GG	GG	GG	GG	GG	GG	GG	GG
1717430	C/T	2	11227552	+	NA	NA	NA	NA	NA	NA	CC	CC	CC	CC	CC	CC	CC	CC	CC	CC	CC	CC	CC	CC	CC	CC	CC	CC	CC	CC	CC	CC	CC	CC	CC	CC	CC	CC	CC	CC	CC	CC	CC	CC	CC	CC	CC	CC	CC
1725183	G/A	2	11437686	+	NA	NA	NA	NA	NA	NA	GG	GG	GG	GG	GG	GG	GG	GG	GG	GG	GG	GG	GG	GG	GG	GG	GG	GG	GG	GG	GG	GG	GG	GG	GG	GG	GG	GG	GG	GG	GG	GG	GG	GG	GG	GG	--	GG	GG
1727846	G/A	2	11515882	+	NA	NA	NA	NA	NA	NA	GG	GG	GG	GG	AA	GG	GG	GG	GG	GG	GG	GG	AA	AA	GG	GG	GG	GG	GG	GG	GG	GG	GG	GG	AA	AA	GG	GG	GG	GG	GG	GG	GG	GG	GG	GG	AA	GG	GG
id2005453	A/G	2	11701123	+	NA	NA	NA	NA	NA	NA	AA	AA	AA	AA	GG	AA	AA	AA	AA	AA	AA	AA	GG	GG	AA	AA	AA	AA	AA	AA	AA	AA	AA	AA	GG	GG	AA	AA	AA	AA	AA	AA	AA	AA	AA	AA	GG	AA	AA
id2005462	G/A	2	11707238	+	NA	NA	NA	NA	NA	NA	GG	GG	GG	GG	GG	GG	GG	GG	GG	GG	GG	GG	GG	GG	GG	GG	GG	GG	GG	GG	GG	GG	GG	GG	GG	GG	GG	GG	GG	GG	GG	GG	GG	GG	GG	GG	AG	GG	GG
1737661	G/A	2	11842943	+	NA	NA	NA	NA	NA	NA	GG	GG	GG	GG	GG	GG	GG	GG	GG	GG	GG	GG	GG	GG	GG	GG	GG	GG	GG	GG	GG	GG	GG	GG	GG	GG	GG	GG	GG	GG	GG	GG	GG	GG	GG	GG	AA	GG	GG
1739007	A	2	11861014	+	NA	NA	NA	NA	NA	NA	AA	AA	AA	AA	AA	AA	AA	AA	AA	AA	AA	AA	AA	AA	AA	AA	AA	AA	AA	AA	AA	AA	AA	AA	AA	AA	AA	AA	AA	AA	AA	AA	AA	AA	AA	AA	AA	AA	AA
1741033	T/G	2	11996866	+	NA	NA	NA	NA	NA	NA	TT	TT	TT	TT	TT	TT	TT	TT	TT	TT	TT	TT	TT	TT	TT	TT	TT	TT	TT	TT	TT	TT	TT	TT	TT	TT	TT	TT	TT	TT	TT	TT	TT	TT	TT	TT	TT	TT	TT
1741464	C/A	2	12035419	+	NA	NA	NA	NA	NA	NA	CC	CC	CC	CC	AA	CC	CC	CC	CC	CC	CC	CC	AA	CC	CC	CC	CC	CC	CC	CC	AA	CC	CC	CC	CC	CC	CC	CC	CC	CC	CC	CC	CC	CC	CC	CC	CC	CC	CC
id2005538	A/G	2	12154391	+	NA	NA	NA	NA	NA	NA	AA	AA	AA	AA	AA	AA	AA	AA	AA	AA	AA	AA	AA	AA	AA	AA	AA	AA	AA	AA	AA	AA	AA	AA	AA	AA	AA	AA	AA	AA	AA	AA	AA	AA	AA	AA	AG	AA	AA
id2005552	G/A	2	12198383	+	NA	NA	NA	NA	NA	NA	GG	GG	GG	GG	GG	GG	GG	GG	GG	GG	GG	GG	GG	GG	GG	GG	GG	GG	GG	GG	GG	GG	GG	GG	GG	GG	GG	GG	GG	GG	GG	GG	GG	GG	GG	GG	AG	GG	GG
1747326	G/A	2	12210356	+	NA	NA	NA	NA	NA	NA	GG	GG	GG	GG	GG	GG	GG	GG	GG	GG	GG	GG	GG	GG	GG	GG	GG	GG	GG	GG	GG	GG	GG	GG	GG	GG	GG	GG	GG	GG	GG	GG	GG	GG	GG	GG	GG	GG	GG
1751938	A/G	2	12355019	+	NA	NA	NA	NA	NA	NA	AA	AA	AA	GG	AA	AA	AA	AA	AA	AA	AA	AA	AA	AA	AA	AA	AA	AA	AA	AA	AA	AA	AA	AA	AA	AA	AA	AA	AA	AA	AA	AA	AA	AA	AA	AA	AG	AA	AA
1752676	C/T	2	12384319	+	NA	NA	NA	NA	NA	NA	CC	CC	CC	CC	CC	CC	CC	CC	CC	CC	CC	CC	CC	CC	CC	CC	CC	CC	CC	CC	CC	CC	CC	CC	CC	CC	CC	CC	CC	CC	CC	CC	CC	CC	CC	CC	CC	CC	CC
1753569	A/G	2	12423297	+	NA	NA	NA	NA	NA	NA	AA	AA	AA	AA	AA	AA	AA	AA	AA	AA	AA	AA	AA	AA	AA	AA	AA	AA	AA	AA	AA	AA	AA	AA	AA	AA	AA	AA	AA	AA	AA	AA	AA	AA	AA	AA	AG	AA	AA
id2005670	A/G	2	12568352	+	NA	NA	NA	NA	NA	NA	AA	AA	AA	AA	AA	AA	AA	AA	AA	AA	AA	AA	AA	AA	AA	AA	AA	AA	AA	AA	AA	AA	AA	AA	AA	AA	AA	AA	AA	AA	AA	AA	AA	AA	AA	AA	AG	AA	AA
1758376	T/C	2	12588662	+	NA	NA	NA	NA	NA	NA	TT	TT	TT	TT	CC	TT	TT	TT	TT	TT	TT	TT	CC	TT	TT	TT	TT	TT	TT	TT	CC	TT	TT	TT	TT	TT	TT	TT	TT	TT	TT	TT	TT	TT	TT	TT	TT	TT	TT
id2005707	G/A	2	12728795	+	NA	NA	NA	NA	NA	NA	GG	GG	GG	GG	GG	GG	GG	GG	GG	GG	GG	GG	GG	GG	GG	GG	GG	GG	GG	GG	GG	GG	GG	GG	GG	GG	GG	GG	GG	GG	GG	GG	GG	GG	GG	GG	GG	GG	GG
1764783	G/A	2	12809491	+	NA	NA	NA	NA	NA	NA	GG	GG	GG	GG	GG	GG	GG	GG	GG	GG	GG	GG	GG	GG	GG	GG	GG	GG	GG	GG	GG	GG	GG	GG	GG	GG	GG	GG	GG	GG	GG	GG	GG	GG	GG	GG	AG	GG	GG
1768471	C/T	2	12933570	+	NA	NA	NA	NA	NA	NA	CC	CC	CC	CC	CC	CC	CC	CC	CC	CC	CC	CC	CC	CC	CC	CC	CC	CC	CC	CC	CC	CC	CC	CC	CC	CC	CC	CC	CC	CC	CC	CC	CC	CC	CC	CC	CC	CC	CC
1769934	T/C	2	12977555	+	NA	NA	NA	NA	NA	NA	TT	TT	TT	TT	TT	TT	TT	TT	TT	TT	TT	TT	TT	TT	TT	TT	TT	TT	TT	TT	TT	TT	TT	TT	TT	TT	TT	TT	TT	TT	TT	TT	TT	TT	TT	TT	CT	TT	TT
1774938	G/A	2	13118224	+	NA	NA	NA	NA	NA	NA	GG	GG	GG	GG	GG	GG	GG	GG	GG	GG	GG	GG	GG	GG	GG	GG	GG	GG	GG	GG	GG	GG	GG	GG	GG	GG	GG	GG	GG	GG	GG	GG	GG	GG	GG	GG	AG	GG	GG
1774978	G/T	2	13119013	+	NA	NA	NA	NA	NA	NA	GG	GG	GG	GG	GG	GG	GG	GG	GG	GG	GG	GG	GG	GG	GG	GG	GG	GG	GG	GG	GG	GG	GG	GG	GG	GG	GG	GG	GG	GG	GG	GG	GG	GG	GG	GG	GT	GG	GG
1778302	T/C	2	13251121	+	NA	NA	NA	NA	NA	NA	TT	TT	TT	TT	TT	TT	TT	TT	TT	TT	TT	TT	TT	TT	TT	TT	TT	TT	TT	TT	TT	TT	TT	TT	TT	TT	TT	TT	TT	TT	TT	TT	TT	TT	TT	TT	CT	TT	TT
1778303	T/C	2	13251132	+	NA	NA	NA	NA	NA	NA	TT	TT	TT	CC	TT	TT	TT	TT	TT	TT	TT	TT	TT	TT	TT	TT	TT	TT	TT	TT	TT	TT	TT	TT	TT	TT	TT	TT	TT	TT	TT	TT	TT	TT	TT	TT	--	TT	TT
id2005813	T/C	2	13291811	+	NA	NA	NA	NA	NA	NA	TT	TT	TT	TT	TT	TT	TT	TT	TT	TT	TT	TT	TT	TT	TT	TT	TT	TT	TT	TT	TT	TT	TT	TT	TT	TT	TT	TT	TT	TT	TT	TT	TT	TT	TT	TT	CT	TT	TT
1784837	C/T	2	13471345	+	NA	NA	NA	NA	NA	NA	CC	CC	CC	CC	CC	CC	CC	CC	CC	CC	CC	CC	CC	CC	CC	CC	--	CC	CC	CC	CC	CC	--	CC	--	--	CC	CC	CC	CC	CC	CC	CC	CC	CC	CC	TT	CC	CC
1785831	C/T	2	13503011	+	NA	NA	NA	NA	NA	NA	CC	CC	CC	CC	CC	CC	CC	CC	CC	CC	CC	CC	CC	CC	CC	CC	CC	CC	CC	CC	CC	CC	CC	CC	CC	CC	CC	CC	CC	CC	CC	CC	CC	CC	CC	CC	CT	CC	CC
1800425	T/G	2	13766634	+	NA	NA	NA	NA	NA	NA	TT	TT	TT	TT	TT	TT	TT	TT	TT	TT	TT	TT	TT	TT	TT	TT	TT	TT	TT	TT	TT	TT	TT	TT	TT	TT	TT	TT	TT	TT	TT	TT	TT	TT	TT	TT	TT	TT	TT
1800430	C/T	2	13767127	+	NA	NA	NA	NA	NA	NA	CC	CC	CC	CC	CC	CC	CC	CC	CC	CC	CC	CC	CC	CC	CC	CC	CC	CC	CC	CC	CC	CC	CC	CC	CC	CC	CC	CC	CC	CC	CC	CC	CC	CC	CC	CC	CT	CC	CC
1803158	C/T	2	13842501	+	NA	NA	NA	NA	NA	NA	CC	CC	CC	CC	CC	CC	CC	CC	CC	CC	CC	CC	CC	CC	CC	CC	CC	CC	CC	CC	CC	CC	CC	CC	CC	CC	CC	CC	CC	CC	CC	CC	CC	CC	CC	CC	CT	CC	CC
1805978	G/A	2	13930408	+	NA	NA	NA	NA	NA	NA	GG	GG	GG	AA	GG	GG	GG	GG	GG	GG	GG	GG	GG	GG	GG	GG	GG	GG	GG	GG	GG	GG	GG	GG	GG	GG	GG	GG	GG	GG	GG	GG	GG	GG	GG	GG	AG	GG	GG
id2005920	G/A	2	13982816	+	NA	NA	NA	NA	NA	NA	GG	GG	GG	GG	GG	GG	GG	GG	GG	GG	GG	GG	GG	GG	GG	GG	GG	GG	GG	GG	GG	GG	GG	GG	GG	GG	GG	GG	GG	GG	GG	GG	GG	GG	GG	GG	GG	GG	GG
ud2000759	G/T	2	14117955	+	NA	NA	NA	NA	NA	NA	GG	GG	GG	GG	GG	GG	GG	GG	GG	GG	GG	GG	GG	GG	GG	GG	GG	GG	GG	GG	GG	GG	GG	GG	GG	GG	GG	GG	GG	GG	GG	GG	GG	GG	GG	GG	GT	GG	GG
1819139	G/A	2	14331463	+	NA	NA	NA	NA	NA	NA	GG	GG	GG	GG	GG	GG	GG	GG	GG	GG	GG	GG	GG	GG	GG	GG	GG	GG	GG	GG	GG	GG	GG	GG	GG	GG	GG	GG	GG	GG	GG	GG	GG	GG	GG	GG	AG	GG	GG
1819741	G/A	2	14354706	+	NA	NA	NA	NA	NA	NA	GG	GG	GG	AA	GG	GG	GG	GG	GG	GG	GG	GG	GG	GG	GG	GG	GG	GG	GG	GG	GG	GG	GG	GG	GG	GG	GG	GG	GG	GG	GG	GG	GG	GG	GG	GG	AG	GG	GG
1822725	C/T	2	14433016	+	NA	NA	NA	NA	NA	NA	CC	CC	CC	CC	CC	CC	CC	CC	CC	CC	CC	CC	CC	CC	CC	CC	CC	CC	CC	CC	CC	CC	CC	CC	CC	CC	CC	CC	CC	CC	CC	CC	CC	CC	CC	CC	CT	CC	CC
1826094	T/G	2	14536609	+	NA	NA	NA	NA	NA	NA	TT	TT	TT	TT	TT	TT	TT	TT	TT	TT	TT	TT	TT	TT	TT	TT	TT	TT	TT	TT	TT	TT	TT	TT	TT	TT	TT	TT	TT	TT	TT	TT	TT	TT	TT	TT	TT	TT	TT
1834242	T/C	2	14765817	+	NA	NA	NA	NA	NA	NA	TT	TT	TT	TT	TT	TT	TT	TT	TT	TT	TT	TT	TT	TT	TT	TT	TT	TT	TT	TT	TT	TT	TT	TT	TT	TT	TT	TT	TT	TT	TT	TT	TT	TT	TT	TT	TT	TT	TT
1840844	G/A	2	14965789	+	NA	NA	NA	NA	NA	NA	GG	GG	GG	GG	GG	GG	GG	GG	GG	GG	GG	GG	GG	GG	GG	GG	GG	GG	GG	GG	GG	GG	GG	GG	GG	GG	GG	GG	GG	GG	GG	GG	GG	GG	GG	GG	GG	GG	GG
1843374	G/A	2	15052866	+	NA	NA	NA	NA	NA	NA	GG	GG	GG	GG	GG	GG	GG	GG	GG	GG	GG	GG	GG	GG	GG	GG	GG	GG	GG	GG	GG	GG	GG	GG	GG	GG	GG	GG	GG	GG	GG	GG	GG	GG	GG	GG	AG	GG	GG
wd2001405	A/C	2	15059386	+	NA	NA	NA	NA	NA	NA	AA	AA	AA	AA	AA	AA	AA	AA	AA	AA	AA	AA	AA	AA	AA	AA	AA	AA	AA	AA	AA	AA	AA	AA	AA	AA	AA	AA	AA	AA	AA	AA	AA	AA	AA	AA	AC	AA	AA
1845605	G/A	2	15102274	+	NA	NA	NA	NA	NA	NA	GG	GG	AA	GG	AA	GG	GG	GG	GG	GG	GG	GG	AA	GG	GG	GG	GG	GG	GG	GG	AA	GG	GG	GG	GG	GG	GG	GG	GG	GG	GG	GG	GG	GG	GG	GG	GG	GG	GG
id2006189	A/C	2	15156570	+	NA	NA	NA	NA	NA	NA	AA	AA	AA	AA	AA	AA	AA	AA	AA	AA	AA	AA	AA	AA	AA	AA	AA	AA	AA	AA	AA	AA	AA	AA	AA	AA	AA	AA	AA	AA	AA	AA	AA	AA	AA	AA	AC	AA	AA
1848208	T/C	2	15187139	+	NA	NA	NA	NA	NA	NA	TT	TT	TT	CC	TT	TT	TT	TT	TT	TT	TT	TT	TT	TT	TT	TT	TT	TT	TT	TT	TT	TT	TT	TT	TT	TT	TT	TT	TT	TT	TT	TT	TT	TT	TT	TT	CT	TT	TT
1848218	C/T	2	15187723	+	NA	NA	NA	NA	NA	NA	CC	CC	CC	CC	CC	CC	CC	CC	CC	CC	CC	CC	CC	CC	CC	CC	CC	CC	CC	CC	CC	CC	CC	CC	CC	CC	CC	CC	CC	CC	CC	CC	CC	CC	CC	CC	CC	CC	CC
id2006214	T/G	2	15234003	+	NA	NA	NA	NA	NA	NA	TT	TT	TT	TT	TT	TT	TT	TT	TT	TT	TT	TT	TT	TT	TT	TT	TT	TT	TT	TT	TT	TT	TT	TT	TT	TT	TT	TT	TT	TT	TT	TT	TT	TT	TT	TT	GT	TT	TT
1849441	C/T	2	15237753	+	NA	NA	NA	NA	NA	NA	CC	CC	CC	CC	CC	CC	CC	CC	CC	CC	CC	CC	CC	CC	CC	CC	CC	CC	CC	CC	CC	CC	CC	CC	CC	CC	CC	CC	CC	CC	CC	CC	CC	CC	CC	CC	CT	CC	CC
1852470	G/A	2	15303533	+	NA	NA	NA	NA	NA	NA	GG	GG	GG	GG	GG	GG	GG	GG	GG	GG	GG	GG	GG	GG	GG	GG	GG	GG	GG	GG	GG	GG	GG	GG	GG	GG	GG	GG	GG	GG	GG	GG	GG	GG	GG	GG	AG	GG	GG
1855154	G/A	2	15388252	+	NA	NA	NA	NA	NA	NA	GG	GG	GG	GG	GG	GG	GG	GG	GG	GG	GG	GG	GG	GG	GG	GG	GG	GG	GG	GG	GG	GG	GG	GG	GG	GG	GG	GG	GG	GG	GG	GG	GG	GG	GG	GG	AG	GG	GG
1855406	T/C	2	15396319	+	NA	NA	NA	NA	NA	NA	TT	TT	TT	TT	TT	TT	TT	TT	TT	TT	TT	TT	TT	TT	TT	TT	TT	TT	TT	TT	TT	TT	TT	TT	TT	TT	TT	TT	TT	TT	TT	TT	TT	TT	TT	TT	CT	TT	TT
1860368	G/A	2	15555034	+	NA	NA	NA	NA	NA	NA	GG	GG	GG	AA	GG	GG	GG	GG	GG	GG	GG	GG	GG	GG	GG	GG	GG	GG	GG	GG	GG	GG	GG	GG	GG	GG	GG	GG	GG	GG	GG	GG	GG	GG	GG	GG	GG	GG	GG
1869660	C/A	2	15871329	+	NA	NA	NA	NA	NA	NA	CC	CC	CC	AA	CC	CC	CC	CC	CC	CC	CC	CC	CC	CC	CC	CC	CC	CC	CC	CC	CC	CC	CC	CC	CC	CC	CC	CC	CC	CC	CC	CC	CC	CC	CC	CC	CC	CC	CC
1871493	T/C	2	15922355	+	NA	NA	NA	NA	NA	NA	TT	TT	TT	CC	TT	TT	TT	TT	TT	TT	TT	TT	TT	TT	TT	TT	TT	TT	TT	TT	TT	TT	TT	TT	TT	TT	TT	TT	TT	TT	TT	TT	TT	TT	TT	TT	TT	TT	TT
1871782	C/T	2	15940692	+	NA	NA	NA	NA	NA	NA	CC	CC	CC	CC	CC	CC	CC	CC	CC	CC	CC	CC	CC	CC	CC	CC	CC	CC	CC	CC	CC	CC	CC	CC	CC	CC	CC	CC	CC	CC	CC	CC	CC	CC	CC	CC	CC	CC	CC
1871783	C/A	2	15940845	+	NA	NA	NA	NA	NA	NA	CC	CC	CC	AA	CC	CC	CC	CC	CC	CC	CC	CC	CC	CC	CC	CC	CC	CC	CC	CC	CC	CC	CC	CC	CC	CC	CC	CC	CC	CC	CC	CC	CC	CC	CC	CC	CC	CC	CC
id2006391	A	2	15947283	+	NA	NA	NA	NA	NA	NA	AA	AA	AA	AA	AA	AA	AA	AA	AA	AA	AA	AA	AA	AA	AA	AA	AA	AA	AA	AA	AA	AA	AA	AA	AA	AA	AA	AA	AA	AA	AA	AA	AA	AA	AA	AA	AA	AA	AA
id2006394	G/A	2	15961513	+	NA	NA	NA	NA	NA	NA	GG	GG	GG	GG	GG	GG	GG	GG	GG	GG	GG	GG	GG	GG	GG	GG	GG	GG	GG	GG	GG	GG	GG	GG	GG	GG	GG	GG	GG	GG	GG	GG	GG	GG	GG	GG	GG	GG	GG
id2006486	C/A	2	16086722	+	NA	NA	NA	NA	NA	NA	CC	AA	CC	CC	CC	AA	CC	CC	AA	AA	CC	AA	CC	CC	CC	CC	AA	AA	CC	CC	CC	CC	CC	CC	CC	CC	AA	AC	AA	AC	AA	AA	AA	AA	AA	AA	CC	AA	AA
1879653	C/T	2	16224316	+	NA	NA	NA	NA	NA	NA	CC	TT	TT	CC	TT	TT	CC	CC	CC	TT	CC	TT	TT	TT	CC	TT	CC	TT	TT	CC	TT	CC	TT	CC	TT	TT	CT	CT	CT	TT	TT	CC	CC	CC	TT	CC	TT	CC	CC
1879715	A	2	16227150	+	NA	NA	NA	NA	NA	NA	AA	AA	AA	AA	AA	AA	AA	AA	AA	AA	AA	AA	AA	AA	AA	AA	AA	AA	AA	AA	AA	AA	AA	AA	AA	AA	AA	AA	AA	AA	AA	AA	AA	AA	AA	AA	AA	AA	AA
1880759	G/A	2	16264028	+	NA	NA	NA	NA	NA	NA	GG	GG	GG	GG	GG	GG	GG	GG	GG	GG	GG	GG	GG	GG	GG	GG	GG	GG	GG	GG	GG	GG	GG	GG	GG	GG	GG	GG	GG	GG	GG	GG	GG	GG	GG	GG	GG	GG	GG
1885042	G/A	2	16387559	+	NA	NA	NA	NA	NA	NA	GG	GG	GG	AA	GG	GG	GG	GG	GG	GG	GG	GG	GG	GG	GG	GG	GG	GG	GG	GG	GG	GG	GG	GG	GG	GG	GG	GG	GG	GG	GG	GG	GG	GG	GG	GG	GG	GG	GG
1887628	T/C	2	16464872	+	NA	NA	NA	NA	NA	NA	TT	CC	CC	CC	CC	CC	TT	TT	TT	CC	TT	CC	CC	CC	TT	CC	TT	CC	CC	TT	CC	TT	CC	TT	CC	CC	CT	CT	CT	CC	CC	TT	TT	TT	CC	TT	CC	TT	TT
id2006621	C/T	2	16505038	+	NA	NA	NA	NA	NA	NA	CC	CC	CC	CC	CC	CC	CC	CC	CC	CC	CC	CC	CC	CC	CC	CC	CC	CC	CC	CC	CC	CC	CC	CC	CC	CC	CC	CC	CC	CC	CC	CC	CC	CC	CC	CC	CC	CC	CC
1900868	T/C	2	16790160	+	NA	NA	NA	NA	NA	NA	TT	TT	TT	TT	TT	TT	TT	TT	TT	TT	TT	TT	TT	TT	TT	TT	TT	TT	TT	TT	TT	TT	TT	TT	CC	CC	TT	TT	TT	TT	TT	TT	TT	TT	TT	TT	CC	TT	TT
1901291	A/G	2	16797174	+	NA	NA	NA	NA	NA	NA	AA	AA	AA	AA	AA	AA	AA	AA	AA	AA	AA	AA	AA	AA	AA	AA	AA	AA	AA	AA	AA	AA	AA	AA	AA	AA	AA	AA	AA	AA	AA	AA	AA	AA	AA	AA	AA	AA	AA
1901309	G/A	2	16797430	+	NA	NA	NA	NA	NA	NA	GG	GG	GG	GG	GG	GG	GG	GG	AA	GG	GG	GG	GG	GG	GG	GG	GG	GG	GG	GG	GG	GG	GG	GG	GG	GG	AG	AG	AG	GG	GG	AA	AA	AA	GG	AA	GG	AA	AA
1902547	A/G	2	16843222	+	NA	NA	NA	NA	NA	NA	AA	AA	GG	GG	AA	AA	AA	AA	AA	AA	AA	AA	AA	GG	AA	AA	GG	AA	AA	AA	AA	AA	AA	AA	GG	GG	AA	AG	AA	AG	AG	AA	AA	AA	AA	AA	GG	AA	AA
1905884	A/G	2	16919033	+	NA	NA	NA	NA	NA	NA	AA	AA	GG	AA	AA	AA	AA	AA	AA	AA	AA	AA	AA	GG	AA	AA	GG	AA	AA	AA	AA	AA	AA	AA	GG	GG	AA	AG	AA	AG	AG	AA	AA	AA	AA	AA	GG	AA	AA
id2006778	C/A	2	16968096	+	NA	NA	NA	NA	NA	NA	CC	CC	CC	AA	CC	CC	CC	CC	CC	CC	CC	CC	CC	CC	CC	CC	CC	CC	CC	CC	CC	CC	CC	CC	CC	CC	CC	CC	CC	CC	CC	CC	CC	CC	CC	CC	CC	CC	CC
1908299	C/T	2	17004763	+	NA	NA	NA	NA	NA	NA	CC	CC	CC	TT	CC	CC	CC	CC	CC	CC	CC	CC	CC	CC	CC	CC	CC	CC	CC	CC	CC	CC	CC	CC	CC	CC	CC	CC	CC	CC	CC	CC	CC	CC	CC	CC	CC	CC	CC
id2006795	A/G	2	17042797	+	NA	NA	NA	NA	NA	NA	AA	AA	AA	GG	AA	AA	AA	AA	AA	AA	AA	AA	AA	AA	AA	AA	AA	AA	AA	AA	AA	AA	AA	AA	AA	AA	AA	AA	AA	AA	AA	AA	AA	AA	AA	AA	AA	AA	AA
1914274	G/A	2	17169709	+	NA	NA	NA	NA	NA	NA	GG	GG	GG	GG	GG	GG	GG	GG	GG	GG	GG	GG	GG	GG	GG	GG	GG	GG	GG	GG	GG	GG	GG	GG	GG	GG	GG	GG	GG	GG	GG	GG	GG	GG	GG	GG	GG	GG	GG
1917475	A/G	2	17283660	+	NA	NA	NA	NA	NA	NA	AA	AA	AA	AA	AA	AA	AA	AA	GG	AA	AA	AA	AA	AA	AA	AA	AA	AA	AA	AA	AA	AA	AA	AA	AA	AA	AG	AG	AG	AA	AA	GG	GG	GG	AA	GG	AA	GG	GG
1921360	G/A	2	17414544	+	NA	NA	NA	NA	NA	NA	AA	GG	AA	GG	GG	GG	AA	AA	GG	GG	AA	GG	GG	AA	AA	GG	AA	GG	GG	AA	GG	AA	GG	AA	AA	AA	AG	AG	AG	AA	AA	GG	GG	GG	AA	GG	AA	GG	GG
id2006996	G/A	2	17497082	+	NA	NA	NA	NA	NA	NA	GG	AA	GG	GG	AA	AA	GG	GG	AA	AA	GG	AA	AA	GG	GG	AA	GG	AA	AA	GG	AA	GG	AA	GG	GG	GG	AG	AG	AG	GG	GG	AA	AA	AA	GG	AA	GG	AA	AA
1926538	G/T	2	17560758	+	NA	NA	NA	NA	NA	NA	GG	TT	GG	GG	TT	TT	GG	GG	GG	TT	GG	TT	TT	GG	GG	TT	GG	TT	TT	GG	TT	GG	TT	GG	GG	GG	GG	GG	GG	GG	GG	GG	GG	GG	GG	GG	GG	GG	GG
1927099	C/T	2	17578247	+	NA	NA	NA	NA	NA	NA	CC	CC	CC	CC	CC	CC	CC	CC	TT	CC	CC	CC	CC	CC	CC	CC	CC	CC	CC	CC	CC	CC	CC	CC	CC	CC	CT	CT	CT	CC	CC	TT	TT	TT	CC	TT	CC	TT	TT
1931422	G/A	2	17695190	+	NA	NA	NA	NA	NA	NA	--	--	--	GG	--	--	--	--	--	--	--	--	--	--	--	--	--	--	--	--	--	--	--	--	--	--	--	--	--	--	--	--	--	--	--	--	--	--	--
1934033	C/T	2	17775257	+	NA	NA	NA	NA	NA	NA	CC	CC	CC	TT	CC	CC	CC	CC	CC	CC	CC	CC	CC	CC	CC	CC	CC	CC	CC	CC	CC	CC	CC	CC	CC	CC	CC	CC	CC	CC	CC	CC	CC	CC	CC	CC	CC	CC	CC
1935818	G/A	2	17814808	+	NA	NA	NA	NA	NA	NA	GG	GG	GG	GG	GG	GG	GG	GG	GG	GG	GG	GG	GG	GG	GG	GG	GG	GG	GG	GG	GG	GG	GG	GG	GG	GG	GG	GG	GG	GG	GG	GG	GG	GG	GG	GG	GG	GG	GG
1940254	T/C	2	17929072	+	NA	NA	NA	NA	NA	NA	TT	TT	CC	TT	TT	TT	TT	TT	CC	TT	TT	TT	TT	TT	TT	TT	TT	TT	TT	TT	TT	TT	TT	TT	TT	TT	CT	CT	CT	TT	TT	CC	CC	CC	TT	CC	TT	CC	CC
c2p17996374	C/A	2	17996375	+	NA	NA	NA	NA	NA	NA	CC	CC	CC	CC	CC	CC	CC	CC	CC	CC	CC	CC	CC	CC	CC	CC	CC	CC	CC	CC	CC	CC	CC	CC	CC	CC	CC	CC	CC	CC	CC	CC	CC	CC	CC	CC	CC	CC	CC
1943203	C/T	2	18017516	+	NA	NA	NA	NA	NA	NA	CC	CC	CC	CC	CC	CC	CC	CC	CC	CC	CC	CC	CC	CC	CC	CC	CC	CC	CC	CC	CC	CC	CC	CC	CC	CC	CC	CC	CC	CC	CC	CC	CC	CC	CC	CC	CC	CC	CC
1943341	C/T	2	18021516	+	NA	NA	NA	NA	NA	NA	CC	CC	CC	CC	CC	CC	CC	CC	CC	CC	CC	CC	CC	CC	CC	CC	CC	CC	CC	CC	CC	CC	CC	CC	CC	CC	CC	CC	CC	CC	CC	CC	CC	CC	CC	CC	CC	CC	CC
1950440	A/G	2	18213838	+	NA	NA	NA	NA	NA	NA	AA	AA	GG	AA	AA	AA	AA	AA	GG	AA	AA	AA	AA	AA	AA	AA	AA	AA	AA	AA	AA	GG	AA	AA	AA	AA	AG	AG	AG	AA	AA	GG	GG	GG	AA	GG	AA	GG	GG
1950982	C/T	2	18229707	+	NA	NA	NA	NA	NA	NA	CC	CC	TT	CC	CC	CC	CC	CC	TT	CC	CC	CC	CC	CC	CC	CC	CC	CC	CC	CC	CC	TT	CC	CC	CC	CC	CT	CT	CT	CC	CC	TT	TT	TT	CC	TT	CC	TT	TT
1955025	G/A	2	18370293	+	NA	NA	NA	NA	NA	NA	AA	GG	GG	AA	GG	GG	AA	AA	GG	GG	AA	GG	GG	GG	AA	GG	AA	GG	GG	GG	GG	GG	GG	GG	GG	GG	AG	GG	AG	AG	AG	GG	GG	GG	AA	GG	GG	GG	GG
1956246	T/C	2	18404779	+	NA	NA	NA	NA	NA	NA	CC	TT	TT	CC	TT	TT	CC	CC	TT	TT	CC	TT	TT	TT	CC	TT	TT	TT	TT	TT	TT	TT	TT	TT	TT	TT	CT	TT	CT	CT	CT	TT	TT	TT	CC	TT	TT	TT	TT
1958940	C/T	2	18473502	+	NA	NA	NA	NA	NA	NA	CC	CC	TT	CC	CC	CC	CC	CC	TT	CC	CC	CC	CC	CC	CC	CC	CC	CC	CC	CC	CC	CC	CC	CC	CC	CC	CT	CT	CT	CC	CC	TT	TT	TT	CC	TT	CC	TT	TT
1962922	G/A	2	18587090	+	NA	NA	NA	NA	NA	NA	GG	GG	GG	GG	GG	GG	GG	GG	GG	GG	GG	GG	GG	GG	GG	GG	GG	GG	GG	GG	GG	GG	GG	GG	GG	GG	GG	GG	GG	GG	GG	GG	GG	GG	GG	GG	GG	GG	GG
1963191	A/G	2	18593477	+	NA	NA	NA	NA	NA	NA	GG	AA	AA	GG	AA	AA	GG	GG	AA	AA	GG	AA	AA	GG	GG	AA	AA	AA	AA	AA	AA	GG	AA	AA	AA	AA	AG	AA	AG	AG	AG	AA	AA	AA	GG	AA	AA	AA	AA
1964875	T/C	2	18637696	+	NA	NA	NA	NA	NA	NA	TT	TT	TT	TT	TT	TT	TT	TT	TT	TT	TT	TT	TT	TT	TT	TT	TT	TT	TT	TT	TT	TT	TT	TT	TT	TT	TT	TT	TT	TT	TT	TT	TT	TT	TT	TT	TT	TT	TT
1966660	T/G	2	18687161	+	NA	NA	NA	NA	NA	NA	TT	TT	GG	TT	TT	TT	TT	TT	GG	TT	TT	TT	TT	TT	TT	TT	TT	TT	TT	TT	TT	TT	TT	TT	TT	TT	GT	GT	GT	TT	TT	GG	GG	GG	TT	GG	TT	GG	GG
1967392	T/G	2	18707924	+	NA	NA	NA	NA	NA	NA	TT	TT	GG	TT	TT	TT	TT	TT	GG	TT	TT	TT	TT	TT	TT	TT	TT	TT	TT	TT	TT	TT	TT	TT	TT	TT	GT	TT	GT	TT	TT	GG	GG	GG	TT	GG	TT	GG	GG
1971651	G/T	2	18811812	+	NA	NA	NA	NA	NA	NA	GG	GG	TT	GG	GG	GG	GG	GG	TT	GG	GG	GG	GG	GG	GG	GG	GG	GG	GG	GG	GG	GG	GG	GG	GG	GG	TT	GG	TT	GG	GG	TT	TT	TT	GG	TT	GG	TT	TT
1972826	G/A	2	18863704	+	NA	NA	NA	NA	NA	NA	GG	GG	AA	GG	GG	GG	GG	GG	AA	GG	GG	GG	GG	GG	GG	GG	GG	GG	GG	GG	GG	GG	GG	GG	GG	GG	AA	GG	AA	AG	AG	AA	AA	AA	AA	AA	GG	AA	AA
1974288	G/A	2	18908970	+	NA	NA	NA	NA	NA	NA	GG	GG	GG	AA	GG	GG	GG	GG	GG	GG	GG	GG	GG	GG	GG	GG	GG	GG	GG	GG	GG	GG	GG	GG	GG	GG	GG	GG	GG	GG	GG	GG	GG	GG	GG	GG	GG	GG	GG
1977117	C/T	2	19015400	+	NA	NA	NA	NA	NA	NA	CC	CC	CC	CC	CC	CC	CC	CC	CC	CC	CC	CC	CC	CC	CC	CC	CC	CC	CC	CC	CC	CC	CC	CC	CC	CC	CC	CC	CC	CC	CC	CC	CC	CC	CC	CC	CC	CC	CC
1981019	A/G	2	19154391	+	NA	NA	NA	NA	NA	NA	AA	AA	AA	GG	AA	AA	AA	AA	AA	AA	AA	--	AA	--	AA	AA	AA	AA	AA	AA	AA	GG	AA	--	AA	AA	AA	AA	AA	AA	AA	AA	AA	AA	AA	AA	AA	AA	AA
id2007526	G/A	2	19229016	+	NA	NA	NA	NA	NA	NA	AA	GG	GG	AA	GG	GG	AA	AA	GG	GG	AA	GG	GG	GG	AA	AA	GG	GG	GG	GG	GG	GG	GG	GG	GG	GG	GG	GG	GG	GG	GG	GG	GG	GG	GG	GG	GG	GG	GG
c2p19270352	G/A	2	19270353	+	NA	NA	NA	NA	NA	NA	GG	GG	GG	GG	GG	GG	GG	GG	GG	GG	GG	GG	GG	GG	GG	GG	GG	GG	GG	GG	GG	GG	GG	GG	GG	GG	GG	GG	GG	GG	GG	GG	GG	GG	GG	GG	GG	GG	GG
id2007542	C/T	2	19294608	+	NA	NA	NA	NA	NA	NA	CC	CC	CC	CC	CC	CC	CC	CC	CC	CC	CC	CC	CC	CC	CC	CC	CC	CC	CC	CC	CC	CC	CC	CC	CC	CC	CC	CC	CC	CC	CC	CC	CC	CC	CC	CC	CC	CC	CC
1985488	G/A	2	19306731	+	NA	NA	NA	NA	NA	NA	GG	GG	GG	GG	GG	GG	GG	GG	GG	GG	GG	GG	GG	GG	GG	AA	GG	GG	GG	GG	GG	GG	GG	GG	GG	GG	GG	GG	GG	GG	GG	GG	GG	GG	GG	GG	GG	GG	GG
1990310	A/C	2	19457965	+	NA	NA	NA	NA	NA	NA	AA	CC	AA	AA	AA	CC	AA	AA	AA	CC	AA	CC	AA	AA	AA	AA	AA	CC	AA	AA	AA	AA	AA	AA	AA	AA	AA	AA	AA	AA	AA	AA	AA	AA	AA	AA	AA	AA	AA
1990444	G/A	2	19465483	+	NA	NA	NA	NA	NA	NA	GG	GG	GG	GG	GG	GG	GG	GG	GG	GG	GG	GG	GG	GG	GG	GG	GG	GG	GG	GG	GG	GG	GG	GG	GG	GG	GG	GG	GG	GG	GG	GG	GG	GG	GG	GG	GG	GG	GG
1995035	G/T	2	19620800	+	NA	NA	NA	NA	NA	NA	GG	GG	GG	GG	GG	GG	GG	GG	GG	GG	GG	GG	GG	GG	GG	TT	GG	GG	GG	GG	GG	GG	GG	GG	GG	GG	GG	GG	GG	GG	GG	GG	GG	GG	GG	GG	GG	GG	GG
1995431	G/A	2	19640254	+	NA	NA	NA	NA	NA	NA	GG	GG	GG	GG	GG	GG	GG	GG	GG	GG	GG	GG	GG	GG	GG	GG	GG	GG	GG	GG	GG	GG	GG	GG	GG	GG	GG	GG	GG	GG	GG	GG	GG	GG	GG	GG	GG	GG	GG
1999404	T/C	2	19751425	+	NA	NA	NA	NA	NA	NA	TT	CC	TT	CC	TT	CC	TT	TT	TT	CC	TT	CC	TT	CC	TT	TT	TT	CC	TT	TT	TT	TT	TT	TT	CC	CC	TT	TT	TT	TT	TT	TT	TT	TT	TT	TT	CC	TT	TT
2003150	C/T	2	19846632	+	NA	NA	NA	NA	NA	NA	CC	CC	CC	CC	CC	CC	CC	CC	CC	CC	CC	CC	CC	CC	CC	CC	CC	CC	CC	CC	CC	CC	CC	CC	CC	CC	CC	CC	CC	CC	CC	CC	CC	CC	CC	CC	CC	CC	CC
2003522	C/T	2	19857992	+	NA	NA	NA	NA	NA	NA	--	CC	CC	CC	CC	CC	--	--	CC	CC	--	CC	CC	CC	CC	CC	CC	CC	CC	CC	CC	CC	CC	CC	CC	CC	CC	CC	CC	CC	CC	CC	CC	CC	CC	CC	CC	CC	CC
2004695	G/A	2	19887724	+	NA	NA	NA	NA	NA	NA	GG	AA	GG	AA	GG	AA	GG	GG	GG	AA	GG	AA	GG	GG	GG	GG	GG	AA	GG	GG	GG	GG	GG	GG	AA	AA	GG	GG	GG	GG	GG	GG	GG	GG	GG	GG	AA	GG	GG
id2007797	G/A	2	19981768	+	NA	NA	NA	NA	NA	NA	GG	AA	GG	AA	GG	AA	GG	GG	GG	AA	GG	AA	GG	GG	GG	AA	GG	AA	GG	GG	GG	GG	GG	GG	AA	AA	GG	AA	GG	AA	AG	AA	GG	GG	AA	GG	AA	AA	AA
2012872	C/T	2	20145859	+	NA	NA	NA	NA	NA	NA	CC	TT	CC	CC	CC	TT	CC	CC	CC	TT	CC	TT	CC	CC	CC	TT	CC	TT	CC	CC	CC	CC	CC	CC	CC	CC	CC	CC	CC	CC	CC	CC	CC	CC	CC	CC	CC	CC	CC
2017530	A/G	2	20260555	+	NA	NA	NA	NA	NA	NA	AA	AA	AA	GG	GG	AA	AA	AA	AA	AA	AA	AA	AA	AA	GG	AA	AA	AA	AA	AA	AA	GG	AA	GG	AA	AA	AA	AA	AA	AA	AA	AA	AA	AA	AA	AA	AA	AA	AA
2031305	C/T	2	20616529	+	NA	NA	NA	NA	NA	NA	CC	CC	CC	CC	CC	CC	CC	CC	CC	CC	CC	CC	CC	CC	CC	CC	CC	CC	CC	CC	CC	CC	CC	CC	CC	CC	CC	CC	CC	CC	CC	CC	CC	CC	CC	CC	CC	CC	CC
2031544	C/T	2	20627198	+	NA	NA	NA	NA	NA	NA	CC	CC	CC	CC	CC	CC	CC	CC	CC	CC	CC	CC	CC	CC	CC	CC	CC	CC	CC	CC	CC	CC	CC	CC	CC	CC	CC	CC	CC	CC	CC	CC	CC	CC	CC	CC	CC	CC	CC
2035959	C/T	2	20747622	+	NA	NA	NA	NA	NA	NA	CC	CC	CC	TT	TT	CC	CC	CC	CC	CC	CC	CC	CC	CC	TT	CC	CC	CC	TT	CC	CC	TT	CC	TT	CC	CC	CC	CC	CC	CC	CC	CC	CC	CC	CC	CC	CC	CC	CC
2038145	C/T	2	20803521	+	NA	NA	NA	NA	NA	NA	CC	CC	CC	CC	CC	CC	CC	CC	CC	CC	CC	CC	CC	CC	CC	CC	CC	CC	CC	CC	CC	CC	CC	CC	CC	CC	CC	CC	CC	CC	CC	CC	CC	CC	CC	CC	CC	CC	CC
2038491	A	2	20812385	+	NA	NA	NA	NA	NA	NA	AA	AA	AA	AA	AA	AA	AA	AA	AA	AA	AA	AA	AA	AA	AA	AA	AA	AA	AA	AA	AA	AA	AA	AA	AA	AA	AA	AA	AA	AA	AA	AA	AA	AA	AA	AA	AA	AA	AA
2038617	A/G	2	20824958	+	NA	NA	NA	NA	NA	NA	GG	GG	AA	AA	AA	GG	GG	GG	AA	GG	GG	GG	AA	GG	AA	AA	GG	GG	AA	AA	AA	AA	AA	AA	GG	GG	AA	GG	AA	GG	AG	GG	AA	AA	GG	AA	GG	GG	GG
id2008219	C/A	2	20897137	+	NA	NA	NA	NA	NA	NA	CC	CC	CC	AA	CC	CC	CC	CC	CC	CC	CC	CC	CC	AA	CC	CC	AA	CC	CC	CC	CC	CC	CC	AA	CC	CC	AC	AA	AC	AA	AC	AA	AA	AA	AA	AA	CC	AA	AA
ud2001198	C/A	2	21096008	+	NA	NA	NA	NA	NA	NA	CC	CC	CC	CC	CC	CC	CC	CC	CC	CC	CC	CC	CC	CC	CC	CC	CC	CC	CC	CC	CC	CC	CC	CC	CC	CC	CC	CC	CC	CC	CC	CC	CC	CC	CC	CC	CC	CC	CC
2048774	T/C	2	21199929	+	NA	NA	NA	NA	NA	NA	TT	TT	TT	TT	TT	TT	TT	TT	TT	TT	TT	TT	TT	TT	TT	TT	TT	TT	TT	TT	TT	TT	TT	TT	TT	TT	TT	TT	TT	TT	TT	TT	TT	TT	TT	TT	TT	TT	TT
2051175	C/T	2	21300416	+	NA	NA	NA	NA	NA	NA	CC	CC	CC	CC	CC	CC	CC	CC	CC	CC	CC	CC	CC	CC	CC	CC	CC	CC	CC	CC	CC	CC	CC	CC	CC	CC	CC	CC	CC	CC	CC	CC	CC	CC	CC	CC	CC	CC	CC
2051794	A	2	21329057	+	NA	NA	NA	NA	NA	NA	AA	AA	AA	AA	AA	AA	AA	AA	AA	AA	AA	AA	AA	AA	AA	AA	AA	AA	AA	AA	AA	AA	AA	AA	AA	AA	AA	AA	AA	AA	AA	AA	AA	AA	AA	AA	AA	AA	AA
2054640	T/C	2	21442667	+	NA	NA	NA	NA	NA	NA	TT	TT	TT	TT	TT	TT	TT	TT	TT	TT	TT	TT	TT	TT	TT	TT	TT	TT	TT	TT	TT	TT	TT	TT	TT	TT	TT	TT	TT	TT	TT	TT	TT	TT	TT	TT	TT	TT	TT
2055218	C/T	2	21460400	+	NA	NA	NA	NA	NA	NA	CC	CC	CC	CC	CC	CC	CC	CC	CC	CC	CC	CC	CC	CC	CC	CC	CC	CC	CC	CC	CC	CC	CC	CC	CC	CC	CC	CC	CC	CC	CC	CC	CC	CC	CC	CC	TT	CC	CC
2058338	A/G	2	21569491	+	NA	NA	NA	NA	NA	NA	AA	AA	AA	AA	AA	AA	AA	AA	AA	AA	AA	AA	AA	AA	AA	AA	AA	AA	AA	AA	AA	AA	AA	AA	AA	AA	AA	AA	AA	AA	AA	AA	AA	AA	AA	AA	AA	AA	AA
id2008655	G/A	2	21612496	+	NA	NA	NA	NA	NA	NA	GG	GG	GG	GG	GG	GG	GG	GG	GG	GG	GG	GG	GG	GG	GG	GG	GG	GG	GG	GG	GG	GG	GG	GG	AA	AA	AG	GG	AG	GG	GG	GG	AA	AA	GG	AA	AA	GG	GG
2069057	G/A	2	21832777	+	NA	NA	NA	NA	NA	NA	GG	GG	GG	AA	AA	GG	GG	GG	GG	GG	GG	GG	AA	AA	AA	AA	GG	GG	AA	GG	GG	GG	AA	AA	GG	GG	GG	GG	GG	GG	GG	GG	GG	GG	GG	GG	GG	GG	GG
2077156	G/A	2	22037357	+	NA	NA	NA	NA	NA	NA	GG	GG	GG	GG	GG	GG	GG	GG	GG	GG	GG	GG	GG	GG	GG	GG	GG	GG	GG	GG	GG	GG	GG	GG	AA	AA	AG	GG	AG	GG	GG	GG	AA	AG	GG	AA	AA	GG	GG
2078559	T/G	2	22089558	+	NA	NA	NA	NA	NA	NA	TT	TT	TT	GG	TT	TT	TT	TT	TT	TT	TT	TT	TT	TT	TT	TT	TT	TT	TT	TT	TT	TT	GG	TT	GG	GG	GT	TT	GT	TT	TT	TT	GG	GT	TT	GG	GG	TT	TT
2078876	A/G	2	22104097	+	NA	NA	NA	NA	NA	NA	AA	AA	AA	AA	AA	AA	AA	AA	AA	AA	AA	AA	AA	AA	AA	AA	AA	AA	AA	AA	AA	AA	AA	AA	AA	AA	AA	AA	AA	AA	AA	AA	AA	AA	AA	AA	AA	AA	AA
2080430	C/T	2	22134302	+	NA	NA	NA	NA	NA	NA	CC	CC	CC	CC	CC	CC	CC	CC	CC	CC	CC	CC	CC	CC	CC	CC	CC	CC	CC	CC	CC	CC	CC	CC	CC	CC	CC	CC	CC	CC	CC	CC	CC	CC	CC	CC	CC	CC	CC
2084926	G/A	2	22256108	+	NA	NA	NA	NA	NA	NA	GG	GG	GG	GG	GG	GG	GG	GG	GG	GG	GG	GG	GG	GG	GG	GG	GG	GG	GG	GG	GG	GG	GG	GG	AA	AA	AG	GG	AG	GG	GG	GG	AA	AG	GG	AA	AA	GG	GG
id2008855	C/T	2	22262795	+	NA	NA	NA	NA	NA	NA	CC	CC	CC	CC	CC	CC	CC	CC	CC	CC	CC	CC	CC	CC	CC	CC	CC	CC	CC	CC	CC	CC	CC	CC	TT	TT	CT	CC	CT	CC	CC	CC	TT	CT	CC	TT	TT	CC	CC
2087054	T/C	2	22324900	+	NA	NA	NA	NA	NA	NA	TT	TT	TT	TT	TT	TT	TT	TT	TT	TT	TT	TT	TT	TT	TT	TT	TT	TT	TT	TT	TT	TT	TT	TT	CC	CC	CT	TT	CT	TT	TT	TT	CC	CT	TT	CC	CC	TT	TT
id2008866	G/A	2	22334916	+	NA	NA	NA	NA	NA	NA	GG	GG	GG	AA	AA	AA	GG	GG	GG	GG	GG	GG	AA	AA	AA	GG	GG	GG	AA	AA	GG	AA	AA	GG	AA	AA	AG	GG	AG	GG	GG	GG	AA	AG	GG	AA	AA	GG	GG
2087388	T/C	2	22340836	+	NA	NA	NA	NA	NA	NA	TT	TT	TT	CC	CC	CC	TT	TT	TT	TT	TT	TT	CC	CC	CC	CC	TT	TT	CC	CC	TT	CC	CC	CC	TT	TT	TT	TT	TT	TT	TT	TT	TT	TT	TT	TT	TT	TT	TT
2093408	T/C	2	22544620	+	NA	NA	NA	NA	NA	NA	TT	TT	TT	CC	TT	TT	TT	TT	TT	TT	TT	TT	TT	TT	TT	TT	TT	TT	TT	CC	TT	TT	TT	TT	TT	TT	TT	TT	TT	TT	TT	TT	TT	TT	TT	TT	TT	TT	TT
2094246	A/C	2	22565828	+	NA	NA	NA	NA	NA	NA	AA	AA	AA	AA	AA	AA	AA	AA	AA	AA	AA	AA	AA	AA	AA	AA	AA	AA	AA	AA	AA	AA	AA	AA	AA	AA	AA	AA	AA	AA	AA	AA	AA	AA	AA	AA	AA	AA	AA
2096898	G/A	2	22629198	+	NA	NA	NA	NA	NA	NA	GG	GG	GG	GG	GG	GG	GG	GG	GG	GG	GG	GG	GG	GG	GG	GG	GG	GG	GG	GG	GG	GG	GG	GG	GG	GG	GG	GG	GG	GG	GG	GG	GG	GG	GG	GG	GG	GG	GG
2101984	G/A	2	22778915	+	NA	NA	NA	NA	NA	NA	GG	--	GG	GG	--	GG	GG	GG	GG	--	GG	--	--	--	--	GG	GG	--	--	--	GG	--	GG	GG	--	--	--	--	--	--	--	--	--	--	--	--	--	--	--
2106593	T/C	2	22957031	+	NA	NA	NA	NA	NA	NA	TT	TT	TT	TT	TT	TT	TT	TT	TT	TT	TT	TT	TT	TT	TT	TT	TT	TT	TT	TT	TT	TT	TT	TT	TT	TT	TT	TT	TT	TT	TT	TT	TT	TT	TT	TT	TT	TT	TT
id2009186	G/T	2	23073414	+	NA	NA	NA	NA	NA	NA	GG	GG	GG	GG	GG	GG	GG	GG	GG	GG	GG	GG	GG	GG	GG	TT	GG	GG	TT	GG	GG	TT	GG	GG	GG	GG	GG	GG	GG	GG	GG	GG	GG	GG	GG	GG	GG	GG	GG
2110566	T/G	2	23091520	+	NA	NA	NA	NA	NA	NA	TT	TT	TT	--	TT	TT	TT	TT	TT	TT	TT	TT	TT	TT	TT	TT	TT	TT	TT	GG	TT	TT	TT	TT	TT	TT	GT	GG	GG	GG	GG	TT	GG	GT	TT	GG	TT	GT	GT
id2009229	C/A	2	23115199	+	NA	NA	NA	NA	NA	NA	CC	CC	CC	CC	CC	AA	CC	CC	CC	CC	CC	CC	CC	CC	CC	CC	CC	CC	CC	CC	CC	CC	CC	CC	CC	CC	CC	CC	CC	CC	CC	CC	CC	CC	CC	CC	CC	CC	CC
id2009246	T/C	2	23134050	+	NA	NA	NA	NA	NA	NA	TT	TT	TT	TT	TT	TT	TT	TT	TT	TT	TT	TT	TT	TT	TT	TT	TT	TT	TT	CC	TT	TT	TT	TT	TT	TT	CT	CC	CC	CC	CC	TT	CC	CT	TT	CC	TT	CT	CT
2115418	A/G	2	23209561	+	NA	NA	NA	NA	NA	NA	AA	AA	AA	AA	AA	AA	AA	AA	AA	AA	AA	AA	AA	AA	AA	AA	AA	AA	AA	AA	AA	AA	AA	AA	AA	AA	AA	AA	AA	AA	AA	AA	AA	AA	AA	AA	AA	AA	AA
2116603	T/C	2	23241418	+	NA	NA	NA	NA	NA	NA	TT	TT	TT	CC	TT	CC	TT	TT	TT	TT	TT	TT	TT	TT	TT	TT	TT	TT	TT	TT	TT	TT	--	TT	TT	TT	TT	TT	TT	TT	TT	TT	TT	TT	TT	TT	TT	TT	TT
2120623	C/A	2	23396915	+	NA	NA	NA	NA	NA	NA	AC	AC	AC	AA	CC	AA	AC	AC	AC	CC	AC	CC	AC	AC	CC	CC	AC	AC	CC	AA	AC	CC	CC	AC	AC	AC	AC	AA	AA	AA	AA	CC	AA	AC	CC	AA	AC	AC	AC
2120738	A/G	2	23400020	+	NA	NA	NA	NA	NA	NA	AA	AA	AA	GG	AA	GG	AA	AA	AA	AA	AA	AA	AA	AA	AA	AA	AA	AA	AA	GG	AA	AA	AA	AA	AA	AA	AG	GG	GG	GG	GG	AA	GG	AG	AA	GG	AA	AG	AG
2120852	A/G	2	23402747	+	NA	NA	NA	NA	NA	NA	AA	AA	AA	GG	AA	GG	AA	AA	AA	AA	AA	AA	AA	AA	AA	AA	AA	AA	AA	GG	AA	AA	GG	AA	AA	AA	AG	GG	GG	GG	GG	AA	GG	AG	AA	GG	AA	AG	AG
id2009463	A/G	2	23538743	+	NA	NA	NA	NA	NA	NA	AA	AA	AA	GG	GG	AA	AA	AA	AA	GG	AA	GG	AA	AA	GG	GG	AA	AA	GG	GG	AA	GG	GG	AA	GG	GG	GG	GG	GG	GG	GG	GG	GG	GG	GG	GG	GG	GG	GG
2125569	T/C	2	23552606	+	NA	NA	NA	NA	NA	NA	TT	TT	TT	TT	TT	TT	TT	TT	TT	TT	TT	TT	TT	TT	TT	TT	TT	TT	TT	TT	TT	TT	TT	TT	TT	TT	CT	CC	CC	CC	CC	TT	CC	CT	TT	CC	TT	CT	CT
id2009678	T/C	2	23749124	+	NA	NA	NA	NA	NA	NA	TT	TT	TT	TT	TT	TT	TT	TT	TT	TT	TT	TT	TT	TT	TT	CC	TT	TT	TT	TT	TT	TT	TT	TT	TT	TT	TT	TT	TT	TT	TT	TT	TT	TT	TT	TT	TT	TT	TT
2131264	C/T	2	23753937	+	NA	NA	NA	NA	NA	NA	CC	CC	CC	CC	CC	CC	CC	CC	CC	CC	CC	CC	CC	CC	CC	CC	CC	CC	CC	CC	CC	CC	CC	CC	CC	CC	CC	CC	CC	CC	CC	CC	CC	CC	CC	CC	CC	CC	CC
2133804	G/A	2	23824419	+	NA	NA	NA	NA	NA	NA	GG	GG	GG	AA	GG	GG	GG	GG	GG	GG	GG	GG	GG	GG	GG	GG	GG	GG	GG	GG	GG	GG	GG	GG	GG	GG	GG	GG	GG	GG	GG	GG	GG	GG	GG	GG	GG	GG	GG
id2009772	A/G	2	23852677	+	NA	NA	NA	NA	NA	NA	AA	AA	AA	GG	GG	AA	AA	AA	AA	GG	AA	GG	AA	AA	GG	GG	AA	AA	AA	AA	AA	AA	AA	AA	GG	GG	AG	AA	AA	AA	AA	GG	AA	AG	GG	AA	GG	AG	AG
2135713	G/A	2	23888162	+	NA	NA	NA	NA	NA	NA	GG	GG	GG	AA	AA	GG	GG	GG	GG	AA	GG	AA	GG	AA	AA	AA	GG	GG	AA	AA	AA	AA	GG	GG	AA	AA	AA	AA	AA	AA	AA	AA	AA	AA	AA	AA	AA	AA	AA
id2009889	G/A	2	23977679	+	NA	NA	NA	NA	NA	NA	GG	GG	GG	AA	GG	GG	GG	GG	GG	GG	GG	GG	GG	GG	GG	GG	GG	GG	GG	GG	--	GG	GG	GG	AA	AA	GG	GG	GG	GG	GG	GG	GG	GG	GG	GG	AA	GG	GG
2140834	C/T	2	23992049	+	NA	NA	NA	NA	NA	NA	CC	CC	CC	TT	CC	CC	CC	CC	CC	CC	CC	CC	CC	CC	CC	CC	CC	CC	CC	CC	CC	CC	CC	CC	TT	TT	CC	CC	CC	CC	CC	CC	CC	CC	CC	CC	TT	CC	CC
2142337	A/G	2	24018258	+	NA	NA	NA	NA	NA	NA	AA	AA	AA	GG	GG	AA	AA	AA	AA	GG	AA	GG	AA	GG	GG	GG	AA	AA	GG	GG	GG	GG	AA	AA	GG	GG	GG	GG	GG	GG	GG	GG	GG	GG	GG	GG	GG	GG	GG
2147095	G/T	2	24140642	+	NA	NA	NA	NA	NA	NA	GG	GG	GG	GG	GG	GG	GG	GG	GG	GG	GG	GG	GG	GG	GG	GG	GG	GG	GG	GG	GG	GG	GG	GG	GG	GG	GG	GG	GG	GG	GG	GG	GG	GG	GG	GG	GG	GG	GG
2147248	G/T	2	24147598	+	NA	NA	NA	NA	NA	NA	GG	GG	GG	GG	GG	GG	GG	GG	GG	GG	GG	GG	GG	GG	GG	TT	GG	GG	GG	GG	GG	GG	GG	TT	GG	GG	GG	GG	GG	GG	GG	GG	GG	GG	GG	GG	GG	GG	GG
id2010102	A/G	2	24168273	+	NA	NA	NA	NA	NA	NA	AA	AA	AA	AA	AA	AA	AA	AA	AA	AA	AA	AA	AA	GG	AA	AA	AA	AA	GG	GG	GG	GG	GG	AA	AA	AA	AG	GG	GG	GG	GG	AA	GG	AG	AA	GG	AA	AG	AG
2153125	A/C	2	24264653	+	NA	NA	NA	NA	NA	NA	AA	AA	AA	AA	AA	CC	AA	AA	AA	AA	AA	AA	AA	AA	AA	CC	AA	AA	AA	AA	CC	AA	CC	CC	CC	CC	AA	AA	AA	AA	AA	AA	AA	AA	AA	AA	CC	AA	AA
2165278	T/C	2	24473315	+	NA	NA	NA	NA	NA	NA	TT	TT	TT	CC	TT	TT	TT	TT	TT	TT	TT	TT	TT	TT	TT	TT	TT	TT	TT	CC	TT	TT	CC	TT	TT	TT	TT	TT	TT	TT	TT	TT	TT	TT	TT	TT	TT	TT	TT
2165822	C/T	2	24480199	+	NA	NA	NA	NA	NA	NA	CC	CC	CC	TT	CC	CC	CC	CC	CC	CC	CC	CC	CC	CC	CC	CC	CC	CC	CC	TT	CC	CC	CC	CC	CC	CC	CC	CC	CC	CC	CC	CC	CC	CC	CC	CC	CC	CC	CC
id2010564	A/G	2	24693023	+	NA	NA	NA	NA	NA	NA	GG	GG	GG	AA	AA	AA	GG	GG	GG	AA	GG	AA	GG	AA	AA	AA	GG	GG	AA	AA	AA	AA	AA	AA	GG	GG	AA	AA	AA	AA	AA	AA	AA	AA	AA	AA	GG	AA	AA
2178948	A/G	2	24712704	+	NA	NA	NA	NA	NA	NA	AA	AA	AA	AA	AA	AA	AA	AA	AA	AA	AA	AA	AA	AA	AA	AA	AA	AA	AA	AA	AA	AA	AA	AA	GG	GG	AA	AA	AA	AA	AA	AA	AA	AA	AA	AA	GG	AA	AA
2181296	C/A	2	24772301	+	NA	NA	NA	NA	NA	NA	CC	CC	CC	AA	CC	AA	CC	CC	CC	CC	CC	CC	CC	AA	CC	AA	CC	CC	CC	CC	AA	CC	CC	AA	CC	CC	CC	CC	CC	CC	CC	CC	CC	CC	CC	CC	CC	CC	CC
2181688	A/C	2	24780754	+	NA	NA	NA	NA	NA	NA	AA	AA	AA	AA	AA	AA	AA	AA	AA	AA	AA	AA	AA	AA	AA	AA	AA	AA	AA	AA	AA	AA	AA	AA	CC	CC	AA	AA	AA	AA	AA	AA	AA	AA	AA	AA	CC	AA	AA
2189630	C/T	2	24975676	+	NA	NA	NA	NA	NA	NA	CC	CC	CC	CC	CC	CC	CC	CC	CC	CC	CC	CC	CC	CC	CC	CC	CC	CC	CC	CC	CC	CC	TT	CC	TT	TT	CC	CC	CC	CC	CC	CC	CC	CC	CC	CC	TT	CC	CC
2193623	C/T	2	25052759	+	NA	NA	NA	NA	NA	NA	CC	CC	CC	CC	CC	CC	CC	CC	CC	CC	CC	CC	CC	CC	CC	CC	CC	CC	CC	CC	CC	CC	CC	CC	CC	CC	CC	CC	CC	CC	CC	CC	CC	CC	CC	CC	CC	CC	CC
2196003	A/C	2	25103047	+	NA	NA	NA	NA	NA	NA	AA	AA	AA	AA	AA	AA	AA	AA	AA	AA	AA	AA	AA	CC	AA	CC	AA	AA	CC	AA	CC	CC	CC	CC	AA	AA	AA	AA	AA	AA	AA	AA	AA	AA	AA	AA	AA	AA	AA
2196008	A/G	2	25103588	+	NA	NA	NA	NA	NA	NA	AA	AA	AA	AA	AA	AA	AA	AA	AA	AA	AA	AA	AA	GG	AA	GG	AA	AA	GG	AA	GG	GG	AA	GG	AA	AA	AA	AA	AA	AA	AA	AA	AA	AA	AA	AA	AA	AA	AA
2197456	A/G	2	25149389	+	NA	NA	NA	NA	NA	NA	AA	AA	AA	AA	GG	AA	AA	AA	AA	GG	AA	GG	AA	AA	GG	AA	AA	AA	AA	GG	AA	AA	GG	AA	GG	GG	GG	GG	GG	GG	GG	GG	GG	GG	GG	GG	GG	GG	GG
2198557	T/C	2	25193353	+	NA	NA	NA	NA	NA	NA	TT	TT	TT	CC	CC	CC	TT	TT	TT	CC	TT	CC	TT	TT	CC	TT	TT	TT	TT	CC	TT	TT	CC	TT	CC	CC	CC	CC	CC	CC	CC	CC	CC	CC	CC	CC	CC	CC	CC
2204731	G/A	2	25339669	+	NA	NA	NA	NA	NA	NA	GG	GG	GG	GG	GG	GG	GG	GG	GG	GG	GG	GG	GG	GG	GG	GG	GG	GG	GG	GG	GG	GG	GG	GG	GG	GG	GG	GG	GG	GG	GG	GG	GG	GG	GG	GG	GG	GG	GG
2215213	C/T	2	25646452	+	NA	NA	NA	NA	NA	NA	CC	CC	CC	CC	CC	CC	CC	CC	CC	CC	CC	CC	CC	CC	CC	CC	CC	CC	CC	CC	CC	CC	CC	CC	TT	TT	CC	CC	CC	CC	CC	CC	CC	CC	CC	CC	TT	CC	CC
2222655	C/T	2	25884492	+	NA	NA	NA	NA	NA	NA	CC	CC	CC	CC	CC	CC	CC	CC	CC	CC	CC	CC	CC	CC	TT	CC	CC	CC	CC	TT	CC	CC	CC	TT	TT	TT	CC	CC	CC	CC	CC	CC	CC	CC	CC	CC	TT	CC	CC
2223592	C/T	2	25911651	+	NA	NA	NA	NA	NA	NA	CC	CC	CC	CC	CC	CC	CC	CC	CC	CC	CC	CC	CC	CC	CC	CC	CC	CC	CC	CC	CC	CC	CC	CC	CC	CC	CC	CC	CC	CC	CC	CC	CC	CC	CC	CC	CC	CC	CC
2223639	C/T	2	25913268	+	NA	NA	NA	NA	NA	NA	CC	CC	CC	CC	CC	CC	CC	CC	CC	CC	CC	CC	CC	CC	CC	CC	CC	CC	CC	CC	CC	CC	CC	CC	CC	CC	CC	CC	CC	CC	CC	CC	CC	CC	CC	CC	CC	CC	CC
2224585	A/C	2	25949636	+	NA	NA	NA	NA	NA	NA	AA	AA	AA	CC	AA	CC	AA	AA	AA	AA	AA	AA	AA	AA	CC	AA	AA	AA	CC	CC	AA	CC	AA	AA	CC	CC	AA	AA	AA	AA	AA	AA	AA	AA	AA	AA	CC	AA	AA
2231118	A/G	2	26110968	+	NA	NA	NA	NA	NA	NA	AA	AA	AA	AA	AA	AA	AA	AA	AA	AA	AA	AA	AA	AA	AA	AA	AA	AA	AA	AA	AA	AA	AA	AA	GG	GG	AA	AA	AA	AA	AA	AA	AA	AA	AA	AA	GG	AA	AA
2234371	T	2	26208783	+	NA	NA	NA	NA	NA	NA	TT	TT	TT	TT	TT	TT	TT	TT	TT	TT	TT	TT	TT	TT	TT	TT	TT	TT	TT	TT	TT	TT	TT	TT	TT	TT	TT	TT	TT	TT	TT	TT	TT	TT	TT	TT	TT	TT	TT
2234965	G/A	2	26231409	+	NA	NA	NA	NA	NA	NA	GG	GG	GG	GG	GG	GG	GG	GG	GG	GG	GG	GG	GG	GG	GG	GG	GG	GG	AA	GG	GG	AA	GG	GG	GG	GG	GG	GG	GG	GG	GG	GG	GG	GG	GG	GG	GG	GG	GG
2235076	G/A	2	26235041	+	NA	NA	NA	NA	NA	NA	GG	GG	GG	GG	GG	GG	GG	GG	GG	GG	GG	GG	GG	GG	GG	GG	GG	GG	GG	GG	GG	GG	GG	GG	AA	AA	GG	GG	GG	GG	GG	GG	GG	GG	GG	GG	AA	GG	GG
id2011509	A/G	2	26276211	+	NA	NA	NA	NA	NA	NA	GG	GG	GG	AA	GG	AA	GG	GG	GG	GG	GG	AA	GG	GG	AA	AA	AA	GG	AA	AA	AA	AA	AA	GG	AA	AA	GG	AA	AA	AA	AA	GG	AA	AG	AA	AA	AA	AG	AG
2236772	G/A	2	26291389	+	NA	NA	NA	NA	NA	NA	AA	AA	AA	GG	AA	GG	AA	AA	AA	AA	AA	GG	AA	AA	GG	GG	GG	AA	GG	AA	GG	GG	GG	AA	GG	GG	AA	GG	GG	GG	GG	AA	GG	AG	GG	GG	GG	AG	AG
2236918	G/A	2	26300324	+	NA	NA	NA	NA	NA	NA	GG	GG	GG	GG	GG	GG	GG	GG	GG	GG	GG	GG	GG	GG	GG	GG	GG	GG	GG	GG	GG	GG	GG	GG	AA	AA	GG	GG	GG	GG	GG	GG	GG	GG	GG	GG	AA	GG	GG
2237404	C/T	2	26320984	+	NA	NA	NA	NA	NA	NA	CC	CC	CC	TT	CC	TT	CC	CC	CC	CC	CC	CC	CC	CC	TT	CC	CC	CC	CC	CC	CC	CC	CC	CC	TT	TT	CC	CC	CC	CC	CC	CC	CC	CC	CC	CC	TT	CC	CC
2239803	G/A	2	26406867	+	NA	NA	NA	NA	NA	NA	AA	AA	AA	GG	AA	GG	AA	AA	AA	AA	AA	GG	AA	AA	GG	GG	GG	AA	AA	AA	AA	AA	GG	AA	GG	GG	AA	GG	GG	GG	GG	AA	GG	AG	GG	GG	GG	AG	AG
2250296	G	2	26766787	+	NA	NA	NA	NA	NA	NA	GG	GG	GG	GG	GG	GG	GG	GG	GG	GG	GG	GG	GG	GG	GG	GG	GG	GG	GG	GG	GG	GG	GG	GG	GG	GG	GG	GG	GG	GG	GG	GG	GG	GG	GG	GG	GG	GG	GG
id2011813	G/A	2	26821526	+	NA	NA	NA	NA	NA	NA	GG	GG	GG	GG	GG	GG	GG	GG	GG	GG	GG	GG	GG	GG	GG	GG	GG	GG	GG	GG	GG	GG	GG	GG	AA	AA	GG	GG	GG	GG	GG	GG	GG	GG	GG	GG	AA	GG	GG
2251630	A/C	2	26827904	+	NA	NA	NA	NA	NA	NA	AA	AA	AA	CC	AA	AA	AA	AA	AA	AA	AA	AA	AA	AA	AA	AA	AA	AA	AA	AA	AA	AA	AA	AA	CC	CC	AA	AA	AA	AA	AA	AA	AA	AA	AA	AA	CC	AA	AA
2252638	T/G	2	26875955	+	NA	NA	NA	NA	NA	NA	TT	TT	TT	GG	TT	TT	TT	TT	TT	TT	TT	TT	TT	TT	TT	TT	TT	TT	TT	TT	TT	TT	TT	TT	GG	GG	TT	TT	TT	TT	TT	TT	TT	TT	TT	TT	GG	TT	TT
2254300	A/G	2	26981642	+	NA	NA	NA	NA	NA	NA	AA	AA	AA	GG	AA	AA	AA	AA	AA	AA	AA	AA	AA	AA	AA	AA	AA	AA	AA	AA	AA	AA	AA	AA	GG	GG	AA	AA	AA	AA	AA	AA	AA	AA	AA	AA	GG	AA	AA
2255755	G/A	2	27038680	+	NA	NA	NA	NA	NA	NA	GG	GG	GG	GG	GG	GG	GG	GG	GG	GG	GG	GG	GG	GG	GG	GG	GG	GG	GG	GG	GG	GG	GG	GG	GG	GG	GG	GG	GG	GG	GG	GG	GG	GG	GG	GG	GG	GG	GG
id2011890	A/G	2	27062426	+	NA	NA	NA	NA	NA	NA	AA	AA	AA	AA	AA	AA	AA	AA	AA	AA	AA	AA	AA	AA	AA	AA	AA	AA	AA	AA	AA	AA	AA	AA	GG	GG	AA	AA	AA	AA	AA	AA	AA	AA	AA	AA	GG	AA	AA
2256962	C/T	2	27097614	+	NA	NA	NA	NA	NA	NA	CC	CC	CC	CC	CC	CC	CC	CC	CC	CC	CC	CC	CC	CC	CC	CC	CC	CC	CC	CC	CC	CC	CC	CC	CC	CC	CC	CC	CC	CC	CC	CC	CC	CC	CC	CC	CC	CC	CC
id2011962	C/A	2	27183827	+	NA	NA	NA	NA	NA	NA	CC	CC	CC	CC	CC	CC	CC	CC	CC	CC	CC	CC	CC	CC	CC	CC	CC	CC	CC	CC	CC	CC	CC	CC	CC	CC	CC	CC	CC	CC	CC	CC	CC	CC	CC	CC	CC	CC	CC
id2011968	C/A	2	27208843	+	NA	NA	NA	NA	NA	NA	CC	CC	CC	CC	CC	AA	CC	CC	CC	CC	CC	CC	CC	CC	CC	AA	CC	CC	CC	CC	CC	CC	CC	CC	CC	CC	CC	CC	CC	CC	CC	CC	CC	CC	CC	CC	CC	CC	CC
2261405	T/C	2	27272606	+	NA	NA	NA	NA	NA	NA	TT	TT	TT	CC	TT	CC	TT	TT	TT	TT	TT	TT	TT	TT	TT	CC	TT	TT	TT	TT	TT	TT	TT	TT	TT	TT	TT	TT	TT	TT	TT	TT	TT	TT	TT	TT	TT	TT	TT
2262412	A/G	2	27320637	+	NA	NA	NA	NA	NA	NA	AA	AA	AA	AA	AA	AA	AA	AA	AA	AA	AA	AA	AA	AA	AA	AA	AA	AA	AA	AA	AA	AA	AA	AA	GG	GG	AA	AA	AA	AA	AA	AA	AA	AA	AA	AA	GG	AA	AA
2263894	C/T	2	27397327	+	NA	NA	NA	NA	NA	NA	CC	CC	CC	CC	CC	TT	CC	CC	CC	CC	CC	CC	CC	CC	CC	TT	CC	CC	CC	CC	CC	CC	TT	CC	CC	CC	CC	CC	CC	CC	CC	CC	CC	CC	CC	CC	CC	CC	CC
2265653	T/C	2	27465267	+	NA	NA	NA	NA	NA	NA	TT	TT	TT	TT	TT	TT	TT	TT	TT	TT	TT	TT	TT	TT	TT	TT	TT	TT	TT	TT	TT	TT	TT	TT	CC	CC	TT	TT	TT	TT	TT	TT	TT	TT	TT	TT	CC	TT	TT
2267750	A/C	2	27548893	+	NA	NA	NA	NA	NA	NA	CC	CC	CC	AA	CC	AA	CC	CC	AA	CC	CC	CC	CC	AA	CC	AA	CC	CC	AA	CC	CC	AA	AA	AA	AA	AA	CC	CC	AA	CC	CC	CC	AA	AC	CC	AA	AA	AC	AC
2268502	C/T	2	27589268	+	NA	NA	NA	NA	NA	NA	CC	CC	CC	TT	CC	CC	CC	CC	CC	CC	CC	CC	CC	CC	CC	CC	CC	CC	CC	CC	CC	CC	CC	CC	TT	TT	CC	CC	CC	CC	CC	CC	CC	CC	CC	CC	TT	CC	CC
id2012123	A/G	2	27767915	+	NA	NA	NA	NA	NA	NA	AA	AA	AA	AA	AA	AA	AA	AA	AA	AA	AA	AA	AA	AA	AA	AA	AA	AA	AA	AA	AA	AA	AA	AA	AA	AA	AA	AA	AA	AA	AA	AA	AA	AA	AA	AA	AA	AA	AA
c2p27830567	T/C	2	27830568	+	NA	NA	NA	NA	NA	NA	TT	TT	TT	TT	TT	TT	TT	TT	TT	TT	TT	TT	TT	TT	TT	TT	TT	TT	TT	TT	TT	TT	TT	TT	CC	CC	TT	TT	TT	TT	TT	TT	TT	TT	TT	TT	CC	TT	TT
2278345	G/A	2	27943307	+	NA	NA	NA	NA	NA	NA	GG	GG	GG	GG	GG	GG	GG	GG	GG	GG	GG	GG	GG	GG	GG	GG	GG	GG	GG	GG	GG	GG	GG	GG	GG	GG	GG	GG	GG	GG	GG	GG	GG	GG	GG	GG	GG	GG	GG
id2012185	G/A	2	28016931	+	NA	NA	NA	NA	NA	NA	GG	GG	GG	AA	GG	AA	GG	GG	GG	GG	GG	GG	GG	GG	GG	AA	GG	GG	GG	GG	GG	GG	AA	GG	AA	AA	GG	GG	GG	GG	GG	GG	GG	GG	GG	GG	AA	GG	GG
2281454	G/A	2	28049479	+	NA	NA	NA	NA	NA	NA	GG	GG	GG	AA	GG	GG	GG	GG	GG	GG	GG	GG	GG	GG	GG	GG	GG	GG	AA	GG	GG	AA	GG	AA	AA	AA	GG	GG	GG	GG	GG	GG	GG	GG	GG	GG	AA	GG	GG
2283054	T/C	2	28123415	+	NA	NA	NA	NA	NA	NA	TT	TT	TT	CC	TT	TT	TT	TT	TT	TT	TT	TT	TT	TT	TT	TT	TT	TT	TT	TT	TT	TT	TT	TT	CC	CC	TT	TT	TT	TT	TT	TT	TT	TT	TT	TT	CC	TT	TT
2284603	A/G	2	28176697	+	NA	NA	NA	NA	NA	NA	AA	AA	AA	GG	AA	AA	AA	AA	AA	AA	AA	AA	AA	AA	AA	AA	AA	AA	AA	AA	AA	AA	AA	AA	GG	GG	AA	AA	AA	AA	AA	AA	AA	AA	AA	AA	GG	AA	AA
2285747	C/T	2	28211032	+	NA	NA	NA	NA	NA	NA	CC	CC	CC	CT	CT	CC	CC	CC	CT	CC	CC	CC	CT	CC	CT	CT	CC	CC	CT	CC	CT	CT	CT	CC	--	--	CT	CT	CT	CT	CT	--	CT	CC	CT	CT	--	CT	CT
2288110	A/G	2	28297749	+	NA	NA	NA	NA	NA	NA	AA	AA	AA	AA	AA	AA	AA	AA	AA	AA	AA	AA	AA	AA	AA	AA	AA	AA	AA	AA	AA	AA	AA	AA	GG	GG	AA	AA	AA	AA	AA	AA	AA	AA	AA	AA	GG	AA	AA
2289040	G/A	2	28337985	+	NA	NA	NA	NA	NA	NA	GG	GG	GG	GG	GG	GG	GG	GG	GG	GG	GG	GG	GG	GG	GG	GG	GG	GG	GG	GG	GG	GG	GG	GG	GG	GG	GG	GG	GG	GG	GG	GG	GG	GG	GG	GG	GG	GG	GG
2289425	G/A	2	28356227	+	NA	NA	NA	NA	NA	NA	GG	GG	GG	GG	GG	GG	GG	GG	GG	GG	GG	GG	GG	GG	GG	GG	GG	GG	GG	GG	GG	GG	GG	GG	GG	GG	GG	GG	GG	GG	GG	GG	GG	GG	GG	GG	GG	GG	GG
2292929	A/C	2	28483305	+	NA	NA	NA	NA	NA	NA	AA	AA	AA	CC	AA	CC	AA	AA	AA	AA	AA	AA	AA	AA	AA	CC	AA	AA	AA	AA	AA	AA	CC	AA	CC	CC	AA	AA	AA	AA	AA	AA	AA	AA	AA	AA	CC	AA	AA
id2012408	G/A	2	28543962	+	NA	NA	NA	NA	NA	NA	GG	GG	GG	AA	GG	AA	GG	GG	GG	GG	GG	GG	GG	GG	GG	AA	GG	GG	GG	GG	GG	GG	AA	GG	GG	GG	GG	GG	GG	GG	GG	GG	GG	GG	GG	GG	GG	GG	GG
2296893	T/C	2	28635836	+	NA	NA	NA	NA	NA	NA	TT	TT	TT	TT	TT	TT	TT	TT	TT	TT	TT	TT	TT	TT	TT	TT	TT	TT	TT	TT	TT	TT	TT	TT	TT	TT	TT	TT	TT	TT	TT	TT	TT	TT	TT	TT	TT	TT	TT
id2012453	T/C	2	28649274	+	NA	NA	NA	NA	NA	NA	TT	TT	TT	CC	TT	CC	TT	TT	TT	TT	TT	TT	TT	TT	TT	CC	TT	TT	TT	TT	TT	TT	TT	TT	CC	CC	TT	TT	TT	TT	TT	TT	TT	TT	TT	TT	CC	TT	TT
2298802	C/A	2	28727533	+	NA	NA	NA	NA	NA	NA	CC	CC	CC	CC	CC	CC	CC	CC	CC	CC	CC	CC	CC	CC	CC	CC	CC	CC	CC	CC	CC	CC	CC	CC	CC	CC	CC	CC	CC	CC	CC	CC	CC	CC	CC	CC	CC	CC	CC
id2012493	G/A	2	28733338	+	NA	NA	NA	NA	NA	NA	GG	GG	GG	GG	GG	GG	GG	GG	GG	GG	GG	GG	GG	GG	GG	GG	GG	GG	GG	GG	GG	GG	GG	GG	GG	GG	GG	GG	GG	GG	GG	GG	GG	GG	GG	GG	GG	GG	GG
fd12	T/C	2	28895812	+	NA	NA	NA	NA	NA	NA	TT	TT	TT	CC	TT	CC	TT	TT	CC	TT	TT	TT	TT	TT	TT	TT	CC	TT	TT	TT	TT	TT	TT	TT	CC	CC	TT	TT	TT	TT	TT	TT	TT	TT	TT	TT	CC	TT	TT
2307304	A/G	2	29009948	+	NA	NA	NA	NA	NA	NA	AA	AA	AA	GG	AA	GG	AA	AA	GG	AA	AA	AA	AA	AA	AA	AA	GG	AA	AA	AA	AA	AA	AA	AA	GG	GG	AA	AA	AA	AA	AA	AA	AA	AA	AA	AA	GG	AA	AA
2307844	C/A	2	29029099	+	NA	NA	NA	NA	NA	NA	CC	CC	CC	CC	CC	CC	CC	CC	CC	CC	CC	CC	CC	CC	CC	CC	CC	CC	CC	CC	CC	CC	CC	CC	CC	CC	CC	CC	CC	CC	CC	CC	CC	CC	CC	CC	CC	CC	CC
2309227	C/T	2	29102484	+	NA	NA	NA	NA	NA	NA	CC	CC	CC	TT	CC	TT	CC	CC	CC	CC	CC	CC	CC	CC	CC	CC	CC	CC	CC	CC	CC	CC	CC	CC	TT	TT	CC	CC	CC	CC	CC	CC	CC	CC	CC	CC	TT	CC	CC
2309388	C/T	2	29111475	+	NA	NA	NA	NA	NA	NA	CC	CC	CC	CC	CC	CC	CC	CC	CC	CC	CC	CC	CC	CC	CC	CC	CC	CC	CC	CC	CC	CC	CC	CC	CC	CC	CC	CC	CC	CC	CC	CC	CC	CC	CC	CC	CC	CC	CC
id2012773	C/T	2	29136459	+	NA	NA	NA	NA	NA	NA	CC	CC	CC	CC	CC	TT	CC	CC	CC	CC	CC	CC	CC	CC	CC	CC	CC	CC	CC	CC	CC	CC	CC	CC	TT	TT	CC	CC	CC	CC	CC	CC	CC	CC	CC	CC	TT	CC	CC
2313160	A	2	29188921	+	NA	NA	NA	NA	NA	NA	AA	AA	AA	AA	AA	AA	AA	AA	AA	AA	AA	AA	AA	AA	AA	AA	AA	AA	AA	AA	AA	AA	AA	AA	AA	AA	AA	AA	AA	AA	AA	AA	AA	AA	AA	AA	AA	AA	AA
2313656	A/G	2	29213304	+	NA	NA	NA	NA	NA	NA	AA	AA	AA	AA	AA	GG	AA	AA	AA	AA	AA	AA	AA	AA	AA	AA	AA	AA	AA	AA	AA	AA	AA	AA	GG	GG	AA	AA	AA	AA	AA	AA	AA	AA	AA	AA	GG	AA	AA
2318356	T/C	2	29415200	+	NA	NA	NA	NA	NA	NA	TT	TT	TT	TT	TT	TT	TT	TT	TT	TT	TT	CC	TT	CC	TT	TT	TT	TT	TT	TT	CC	TT	TT	TT	TT	TT	TT	CC	CC	CC	CC	TT	CC	CT	CC	CC	TT	CT	CT
2321304	C/T	2	29526829	+	NA	NA	NA	NA	NA	NA	CC	CC	CC	CC	CC	CC	CC	CC	CC	CC	CC	CC	CC	CC	CC	CC	CC	CC	CC	CC	CC	CC	CC	CC	TT	TT	CC	CC	CC	CC	CC	CC	CC	CC	CC	CC	TT	CC	CC
2322855	T/C	2	29568762	+	NA	NA	NA	NA	NA	NA	TT	TT	TT	CC	TT	CC	TT	TT	TT	TT	TT	CC	TT	CC	TT	TT	TT	TT	TT	TT	CC	CC	CC	CC	TT	TT	TT	CC	CC	CC	CC	TT	CC	CT	CC	CC	TT	CT	CT
2323755	G	2	29609136	+	NA	NA	NA	NA	NA	NA	GG	GG	GG	GG	GG	GG	GG	GG	GG	GG	GG	GG	GG	GG	GG	GG	GG	GG	GG	GG	GG	GG	GG	GG	GG	GG	GG	GG	GG	GG	GG	GG	GG	GG	GG	GG	GG	GG	GG
2326123	A/G	2	29692154	+	NA	NA	NA	NA	NA	NA	AA	AA	AA	AA	AA	AA	AA	AA	AA	AA	AA	AA	AA	AA	AA	AA	AA	AA	AA	AA	AA	AA	AA	AA	AA	AA	AA	AA	AA	AA	AA	AA	AA	AA	AA	AA	AA	AA	AA
2329387	T	2	29787912	+	NA	NA	NA	NA	NA	NA	TT	TT	TT	TT	TT	TT	TT	TT	TT	TT	TT	TT	TT	TT	TT	TT	TT	TT	TT	TT	TT	TT	TT	TT	TT	TT	TT	TT	TT	TT	TT	TT	TT	TT	TT	TT	TT	TT	TT
2332011	A/G	2	29894590	+	NA	NA	NA	NA	NA	NA	AA	AA	AA	AA	AA	AA	AA	AA	AA	AA	AA	AA	AA	AA	AA	AA	AA	AA	AA	AA	AA	AA	AA	AA	AA	AA	AA	AA	AA	AA	AA	AA	AA	AA	AA	AA	AA	AA	AA
id2013256	A/C	2	29934311	+	NA	NA	NA	NA	NA	NA	AA	AA	AA	AA	AA	AA	AA	AA	AA	AA	AA	AA	AA	AA	AA	AA	CC	AA	AA	AA	AA	AA	CC	AA	CC	CC	AA	AA	AA	AA	AA	AA	AA	AA	AA	AA	CC	AA	AA
2336882	C/T	2	30053383	+	NA	NA	NA	NA	NA	NA	CC	CC	CC	CC	CC	CC	CC	CC	CC	CC	CC	CC	CC	CC	CC	CC	TT	CC	CC	CC	CC	CC	CC	CC	CC	CC	CC	CC	CC	CC	CC	CC	CC	CC	CC	CC	CC	CC	CC
2339503	G	2	30166782	+	NA	NA	NA	NA	NA	NA	GG	GG	GG	GG	GG	GG	GG	GG	GG	GG	GG	GG	GG	GG	GG	GG	GG	GG	GG	GG	GG	GG	GG	GG	GG	GG	GG	GG	GG	GG	GG	GG	GG	GG	GG	GG	GG	GG	GG
2341541	G/A	2	30202202	+	NA	NA	NA	NA	NA	NA	GG	GG	GG	GG	GG	GG	GG	GG	AA	GG	GG	AA	GG	GG	GG	GG	GG	GG	GG	GG	GG	GG	GG	GG	AA	AA	GG	AA	AA	AA	AA	GG	AG	AG	AA	AA	AA	AG	AG
id2013398	C	2	30230048	+	NA	NA	NA	NA	NA	NA	CC	CC	CC	CC	CC	CC	CC	CC	CC	CC	CC	CC	CC	CC	CC	CC	CC	CC	CC	CC	CC	CC	CC	CC	CC	CC	CC	CC	CC	CC	CC	CC	CC	CC	CC	CC	CC	CC	CC
2343222	C/T	2	30285094	+	NA	NA	NA	NA	NA	NA	CC	CC	CC	CC	CC	CC	CC	CC	CC	CC	CC	CC	CC	CC	CC	CC	CC	CC	CC	CC	CC	CC	CC	CC	CC	CC	CC	CC	CC	CC	CC	CC	CC	CC	CC	CC	CC	CC	CC
id2013434	C/A	2	30345735	+	NA	NA	NA	NA	NA	NA	CC	CC	CC	CC	CC	CC	CC	CC	AA	CC	CC	CC	CC	AA	CC	CC	CC	CC	CC	CC	AA	CC	CC	CC	AA	AA	CC	CC	AA	CC	CC	CC	AC	AC	AA	AA	AA	AC	AC
2347052	G/A	2	30422241	+	NA	NA	NA	NA	NA	NA	GG	GG	GG	GG	GG	GG	GG	GG	GG	GG	GG	GG	GG	GG	GG	GG	GG	GG	GG	GG	GG	GG	GG	GG	GG	GG	GG	GG	GG	GG	GG	GG	GG	GG	GG	GG	GG	GG	GG
2347302	C/T	2	30429912	+	NA	NA	NA	NA	NA	NA	CC	CC	CC	CC	CC	CC	CC	CC	CC	CC	CC	CC	CC	CC	CC	CC	CC	CC	CC	CC	CC	CC	CC	CC	CC	CC	CC	CC	CC	CC	CC	CC	CC	CC	CC	CC	CC	CC	CC
2347413	C/T	2	30437868	+	NA	NA	NA	NA	NA	NA	CC	CC	CC	CC	CC	CC	CC	CC	CC	CC	CC	CC	CC	CC	CC	CC	CC	CC	CC	CC	CC	CC	CC	CC	CC	CC	CC	CC	CC	CC	CC	CC	CC	CC	CC	CC	CC	CC	CC
2350752	A/G	2	30530432	+	NA	NA	NA	NA	NA	NA	AA	AA	AA	GG	AA	AA	AA	AA	AA	AA	AA	GG	AA	AA	AA	AA	GG	AA	GG	AA	AA	GG	AA	GG	GG	GG	AA	GG	GG	GG	GG	AA	AG	AG	GG	GG	GG	AG	AG
2356136	A/G	2	30743855	+	NA	NA	NA	NA	NA	NA	AA	AA	AA	AA	AA	AA	AA	AA	AA	AA	AA	AA	AA	AA	AA	AA	AA	AA	AA	AA	AA	AA	AA	AA	AA	AA	AA	AA	AA	AA	AA	AA	AA	AA	AA	AA	AA	AA	AA
id2013739	G/A	2	30811762	+	NA	NA	NA	NA	NA	NA	GG	GG	GG	GG	GG	GG	GG	GG	GG	GG	GG	GG	GG	GG	GG	GG	GG	GG	GG	GG	GG	GG	GG	GG	GG	GG	GG	GG	GG	GG	GG	GG	GG	GG	GG	GG	GG	GG	GG
2362152	G/T	2	30956323	+	NA	NA	NA	NA	NA	NA	GG	GG	GG	GG	GG	TT	GG	GG	TT	GG	GG	TT	GG	TT	GG	GG	GG	GG	TT	GG	TT	TT	TT	TT	GG	GG	GG	TT	GG	TT	TT	GG	GG	GG	TT	GG	GG	GT	GT
2363522	C/T	2	31018694	+	NA	NA	NA	NA	NA	NA	CC	CC	CC	CC	CC	CC	CC	CC	CC	CC	CC	CC	CC	CC	CC	CC	CC	CC	CC	CC	CC	CC	CC	CC	CC	CC	CC	CC	CC	CC	CC	CC	CC	CC	CC	CC	CC	CC	CC
2364472	C/T	2	31069398	+	NA	NA	NA	NA	NA	NA	CC	CC	CC	CC	CC	CC	CC	CC	CC	CC	CC	CC	CC	CC	CC	CC	CC	CC	CC	CC	CC	CC	CC	CC	CC	CC	CC	CC	CC	CC	CC	CC	CC	CC	CC	CC	CC	CC	CC
2365681	G/A	2	31126484	+	NA	NA	NA	NA	NA	NA	GG	GG	GG	GG	GG	GG	GG	GG	GG	GG	GG	GG	GG	GG	GG	GG	GG	GG	GG	GG	GG	GG	GG	GG	AA	AA	GG	GG	AA	GG	GG	GG	AG	AG	GG	AA	AA	GG	GG
id2013897	A/G	2	31163692	+	NA	NA	NA	NA	NA	NA	AA	AA	AA	AA	AA	AA	AA	AA	AA	AA	AA	AA	AA	AA	AA	AA	--	AA	AA	AA	AA	AA	AA	AA	AA	AA	AA	AA	AA	AA	AA	AA	AA	AA	AA	AA	AA	AA	AA
2367393	C/T	2	31203132	+	NA	NA	NA	NA	NA	NA	CC	CC	CC	CC	CC	CC	CC	CC	CC	CC	CC	CC	CC	CC	CC	CC	CC	CC	CC	CC	CC	CC	CC	CC	CC	CC	CC	CC	CC	CC	CC	CC	CC	CC	CC	CC	CC	CC	CC
2369745	T	2	31295132	+	NA	NA	NA	NA	NA	NA	TT	TT	TT	TT	TT	TT	TT	TT	TT	TT	TT	TT	TT	TT	TT	TT	TT	TT	TT	TT	TT	TT	TT	TT	TT	TT	TT	TT	TT	TT	TT	TT	TT	TT	TT	TT	TT	TT	TT
2375486	A/G	2	31547627	+	NA	NA	NA	NA	NA	NA	AA	AA	AA	AA	AA	AA	AA	AA	GG	AA	AA	AA	AA	AA	AA	AA	GG	AA	AA	AA	AA	AA	AA	AA	GG	GG	AA	AA	GG	AA	AA	AA	AG	AG	AA	GG	GG	AA	AA
2375623	C/T	2	31550710	+	NA	NA	NA	NA	NA	NA	CC	CC	CC	CC	CC	CC	CC	CC	TT	CC	CC	CC	CC	CC	CC	CC	TT	CC	CC	CC	CC	CC	CC	CC	TT	TT	CC	CC	TT	CC	CC	CC	CT	CT	CC	TT	TT	CC	CC
2376721	T/C	2	31611759	+	NA	NA	NA	NA	NA	NA	TT	TT	TT	TT	TT	TT	TT	TT	TT	TT	TT	TT	TT	TT	TT	TT	TT	TT	TT	TT	TT	TT	TT	TT	TT	TT	TT	TT	TT	TT	TT	TT	TT	TT	TT	TT	TT	TT	TT
2380703	C/A	2	31800654	+	NA	NA	NA	NA	NA	NA	CC	CC	CC	CC	CC	CC	CC	CC	CC	CC	CC	CC	CC	CC	CC	CC	CC	CC	CC	CC	CC	CC	CC	CC	CC	CC	CC	CC	CC	CC	CC	CC	CC	CC	CC	CC	CC	CC	CC
2383427	G/A	2	31900018	+	NA	NA	NA	NA	NA	NA	GG	GG	GG	GG	GG	GG	GG	GG	GG	GG	GG	GG	GG	GG	GG	GG	GG	GG	GG	GG	GG	GG	GG	GG	GG	GG	GG	GG	GG	GG	GG	GG	GG	GG	GG	GG	GG	GG	GG
2383478	T/G	2	31901912	+	NA	NA	NA	NA	NA	NA	TT	TT	TT	TT	TT	TT	TT	TT	TT	TT	TT	TT	TT	TT	TT	TT	TT	TT	TT	TT	TT	TT	TT	TT	TT	TT	TT	TT	TT	TT	TT	TT	TT	TT	TT	TT	TT	TT	TT
2383802	G/A	2	31914486	+	NA	NA	NA	NA	NA	NA	GG	GG	GG	GG	GG	AA	GG	GG	GG	GG	GG	GG	GG	GG	GG	GG	GG	GG	AA	GG	AA	AA	GG	GG	GG	GG	GG	GG	GG	GG	GG	GG	GG	GG	GG	GG	GG	GG	GG
2385520	G/A	2	31985960	+	NA	NA	NA	NA	NA	NA	GG	GG	GG	GG	GG	GG	GG	GG	GG	GG	GG	GG	GG	GG	GG	GG	GG	GG	GG	GG	GG	GG	GG	GG	GG	GG	GG	GG	GG	GG	GG	GG	GG	GG	GG	GG	GG	GG	GG
2386934	A/G	2	32043068	+	NA	NA	NA	NA	NA	NA	AA	AA	AA	AA	AA	AA	AA	AA	AA	AA	AA	AA	AA	AA	AA	AA	AA	AA	AA	AA	AA	AA	AA	AA	AA	AA	AA	AA	AA	AA	AA	AA	AA	AA	AA	AA	AA	AA	AA
id2014329	C/T	2	32097262	+	NA	NA	NA	NA	NA	NA	CC	CC	TT	CC	CC	TT	CC	CC	TT	CC	TT	TT	TT	CC	CC	TT	CC	CC	TT	CC	TT	TT	CC	CC	CC	CC	CC	TT	CC	TT	TT	CC	CC	CC	TT	CC	CC	CT	CT
2388394	G/A	2	32101050	+	NA	NA	NA	NA	NA	NA	GG	GG	GG	GG	GG	GG	GG	GG	GG	GG	GG	AA	GG	GG	GG	GG	GG	GG	GG	GG	AA	GG	GG	GG	GG	GG	GG	AA	GG	AA	AA	GG	GG	GG	AA	GG	GG	AG	AG
2388807	T	2	32119693	+	NA	NA	NA	NA	NA	NA	TT	TT	TT	TT	TT	TT	TT	TT	TT	TT	TT	TT	TT	TT	TT	TT	TT	TT	TT	TT	TT	TT	TT	TT	TT	TT	TT	TT	TT	TT	TT	TT	TT	TT	TT	TT	TT	TT	TT
2390899	A/G	2	32213853	+	NA	NA	NA	NA	NA	NA	AA	AA	GG	AA	--	GG	AA	AA	GG	AA	GG	GG	GG	AA	AA	GG	AA	AA	GG	AA	GG	GG	AA	AA	AA	AA	AA	GG	AA	GG	GG	AA	AA	AA	GG	AA	AA	AG	AG
id2014417	A/G	2	32323814	+	NA	NA	NA	NA	NA	NA	AA	AA	AA	AA	AA	AA	AA	AA	AA	AA	AA	AA	AA	AA	AA	AA	AA	AA	AA	AA	AA	AA	AA	AA	AA	AA	AA	AA	AA	AA	AA	AA	AA	AA	AA	AA	AA	AA	AA
2394555	G/T	2	32399826	+	NA	NA	NA	NA	NA	NA	GG	GG	GG	GG	GG	GG	GG	GG	GG	GG	GG	GG	GG	GG	GG	GG	GG	GG	GG	GG	GG	GG	GG	GG	GG	GG	GG	GG	GG	GG	GG	GG	GG	GG	GG	GG	GG	GG	GG
2395456	G/A	2	32418013	+	NA	NA	NA	NA	NA	NA	GG	GG	GG	GG	GG	GG	GG	GG	GG	GG	GG	GG	GG	GG	GG	GG	GG	GG	GG	GG	GG	GG	GG	GG	GG	GG	GG	GG	GG	GG	GG	GG	GG	GG	GG	GG	GG	GG	GG
id2014488	T	2	32501677	+	NA	NA	NA	NA	NA	NA	TT	TT	TT	TT	TT	TT	TT	TT	TT	TT	TT	TT	TT	TT	TT	TT	TT	TT	TT	TT	TT	TT	TT	TT	TT	TT	TT	TT	TT	TT	TT	TT	TT	TT	TT	TT	TT	TT	TT
2399031	G	2	32555890	+	NA	NA	NA	NA	NA	NA	GG	GG	GG	GG	GG	GG	GG	GG	GG	GG	GG	GG	GG	GG	GG	GG	GG	GG	GG	GG	GG	GG	GG	GG	GG	GG	GG	GG	GG	GG	GG	GG	GG	GG	GG	GG	GG	GG	GG
2399667	C	2	32577071	+	NA	NA	NA	NA	NA	NA	CC	CC	CC	CC	CC	CC	CC	CC	CC	CC	CC	CC	CC	CC	CC	CC	CC	CC	CC	CC	CC	CC	CC	CC	CC	CC	CC	CC	CC	CC	CC	CC	CC	CC	CC	CC	CC	CC	CC
2400368	G/A	2	32610078	+	NA	NA	NA	NA	NA	NA	GG	GG	GG	GG	GG	GG	GG	GG	GG	GG	GG	GG	GG	GG	GG	GG	GG	GG	GG	GG	GG	GG	GG	GG	AA	AA	GG	GG	AA	GG	GG	GG	AG	AG	GG	AA	AA	GG	GG
2403253	A/G	2	32729596	+	NA	NA	NA	NA	NA	NA	AA	AA	AA	AA	AA	AA	AA	AA	AA	AA	AA	AA	AA	AA	AA	AA	AA	AA	AA	AA	AA	AA	AA	AA	AA	AA	AA	AA	AA	AA	AA	AA	AA	AA	AA	AA	AA	AA	AA
2403924	T/C	2	32776823	+	NA	NA	NA	NA	NA	NA	TT	TT	TT	TT	TT	TT	TT	TT	TT	TT	TT	CC	TT	TT	TT	TT	CC	TT	TT	TT	TT	TT	TT	TT	CC	CC	TT	CC	CC	CC	CC	TT	CT	CT	CC	CC	CC	CT	CT
2411693	G/A	2	33063997	+	NA	NA	NA	NA	NA	NA	GG	GG	GG	GG	GG	GG	GG	GG	GG	GG	GG	GG	GG	GG	GG	GG	GG	GG	GG	GG	GG	GG	GG	GG	GG	GG	GG	GG	GG	GG	GG	GG	GG	GG	GG	GG	GG	GG	GG
2413594	A/C	2	33173571	+	NA	NA	NA	NA	NA	NA	AA	AA	AA	AA	AA	AA	AA	AA	CC	AA	AA	AA	AA	AA	AA	AA	AA	AA	AA	AA	AA	AA	AA	AA	AA	AA	AA	AA	AA	AA	AA	AA	AA	AA	AA	AA	AA	AA	AA
2416886	A/G	2	33270058	+	NA	NA	NA	NA	NA	NA	AA	AA	AA	AA	AA	AA	AA	AA	AA	AA	AA	AA	AA	AA	AA	AA	AA	AA	AA	AA	AA	AA	AA	AA	AA	AA	AA	AA	AA	AA	AA	AA	AA	AA	AA	AA	AA	AA	AA
id2014833	A/G	2	33413385	+	NA	NA	NA	NA	NA	NA	AA	AA	AA	AA	AA	AA	AA	AA	AA	AA	AA	AA	AA	AA	AA	AA	AA	AA	AA	AA	AA	AA	AA	AA	GG	GG	AA	AA	GG	AA	AA	AA	AG	AG	AA	GG	GG	AA	AA
2421387	A/C	2	33446779	+	NA	NA	NA	NA	NA	NA	AA	AA	AA	AA	AA	AA	AA	AA	AA	AA	AA	AA	AA	AA	AA	AA	AA	AA	AA	AA	AA	AA	AA	AA	CC	CC	AA	AA	CC	AA	AA	AA	AC	AC	AA	CC	CC	AA	AA
2422788	C/A	2	33509271	+	NA	NA	NA	NA	NA	NA	CC	CC	CC	CC	AA	CC	CC	CC	CC	CC	AA	CC	CC	CC	CC	CC	CC	CC	CC	CC	CC	AA	CC	CC	AA	AA	CC	CC	AA	CC	CC	CC	AC	AC	CC	AA	AA	CC	CC
2424716	C/T	2	33571268	+	NA	NA	NA	NA	NA	NA	CC	CC	CC	CC	CC	CC	CC	CC	CC	CC	CC	CC	CC	CC	CC	CC	CC	CC	CC	CC	CC	CC	CC	CC	CC	CC	CC	CC	CC	CC	CC	CC	CC	CC	CC	CC	CC	CC	CC
id2014918	G/A	2	33577618	+	NA	NA	NA	NA	NA	NA	GG	GG	GG	GG	GG	GG	GG	GG	GG	GG	GG	GG	GG	GG	GG	GG	GG	GG	GG	GG	GG	GG	GG	GG	GG	GG	GG	GG	GG	GG	GG	GG	GG	GG	GG	GG	GG	GG	GG
2430179	G/T	2	33772981	+	NA	NA	NA	NA	NA	NA	GG	GG	GG	GG	TT	GG	GG	GG	GG	GG	TT	GG	GG	GG	GG	TT	GG	GG	GG	GG	GG	TT	TT	TT	TT	TT	TT	TT	TT	TT	TT	TT	TT	TT	TT	TT	TT	GT	GT
2430506	C/T	2	33792211	+	NA	NA	NA	NA	NA	NA	CC	CC	CC	CC	CC	CC	CC	CC	CC	CC	CC	CC	CC	CC	CC	CC	CC	CC	CC	CC	CC	CC	CC	CC	CC	CC	CC	CC	CC	CC	CC	CC	CC	CC	CC	CC	CC	CC	CC
2432286	A/G	2	33866229	+	NA	NA	NA	NA	NA	NA	AA	AA	AA	AA	AA	AA	AA	AA	AA	AA	AA	AA	AA	AA	AA	AA	AA	AA	AA	AA	AA	AA	AA	AA	AA	AA	AA	AA	AA	AA	AA	AA	AA	AA	AA	AA	AA	AA	AA
2432988	G/A	2	33885232	+	NA	NA	NA	NA	NA	NA	GG	GG	GG	GG	GG	GG	GG	GG	GG	GG	GG	GG	GG	GG	GG	GG	GG	GG	GG	GG	GG	GG	GG	GG	AA	AA	AA	AA	AA	AA	AA	AA	AA	AA	AA	AA	AA	AG	AG
2436222	T/C	2	34023444	+	NA	NA	NA	NA	NA	NA	TT	TT	TT	TT	TT	TT	TT	TT	TT	TT	TT	TT	TT	TT	TT	TT	TT	TT	TT	TT	TT	TT	TT	TT	TT	TT	TT	TT	TT	TT	TT	TT	TT	TT	TT	TT	TT	TT	TT
id2015227	T/C	2	34043545	+	NA	NA	NA	NA	NA	NA	TT	TT	TT	TT	TT	TT	TT	TT	TT	TT	TT	TT	TT	TT	TT	TT	TT	TT	TT	TT	TT	TT	TT	TT	TT	TT	TT	TT	TT	TT	TT	TT	TT	TT	TT	TT	TT	TT	TT
ud2002015	A/G	2	34044934	+	NA	NA	NA	NA	NA	NA	AA	AA	AA	GG	GG	AA	AA	AA	GG	AA	GG	AA	AA	AA	GG	AA	AA	AA	GG	AA	GG	GG	AA	GG	GG	GG	AG	AA	AA	AA	AA	GG	AG	AG	AA	AA	GG	AG	AG
2437583	C/T	2	34072964	+	NA	NA	NA	NA	NA	NA	CC	CC	CC	CC	CC	CC	CC	CC	TT	CC	CC	CC	CC	CC	TT	CC	CC	CC	TT	CC	TT	CC	CC	CC	CC	CC	CC	CC	CC	CC	CC	CC	CC	CC	CC	CC	CC	CT	CT
2438188	T/G	2	34175351	+	NA	NA	NA	NA	NA	NA	TT	TT	TT	TT	TT	TT	TT	TT	TT	TT	TT	TT	TT	TT	TT	TT	TT	TT	TT	TT	TT	TT	TT	TT	TT	TT	TT	TT	TT	TT	TT	TT	TT	TT	TT	TT	TT	TT	TT
2438190	C/A	2	34175625	+	NA	NA	NA	NA	NA	NA	CC	CC	CC	CC	CC	CC	CC	CC	CC	CC	CC	CC	CC	CC	CC	CC	CC	CC	CC	CC	CC	CC	CC	CC	CC	CC	CC	CC	CC	CC	CC	CC	CC	CC	CC	CC	CC	CC	CC
2443604	T/C	2	34409509	+	NA	NA	NA	NA	NA	NA	TT	TT	TT	TT	TT	TT	TT	TT	TT	TT	TT	TT	TT	TT	TT	CC	TT	TT	TT	TT	TT	TT	TT	TT	TT	TT	TT	TT	TT	TT	TT	TT	TT	TT	TT	TT	TT	TT	TT
2445311	C	2	34465445	+	NA	NA	NA	NA	NA	NA	CC	CC	CC	CC	CC	CC	CC	CC	CC	CC	CC	CC	CC	CC	CC	CC	CC	CC	CC	CC	CC	CC	CC	CC	CC	CC	CC	CC	CC	CC	CC	CC	CC	CC	CC	CC	CC	CC	CC
2449332	T/C	2	34571305	+	NA	NA	NA	NA	NA	NA	TT	TT	TT	TT	TT	TT	TT	TT	TT	TT	TT	TT	TT	TT	TT	TT	TT	TT	TT	TT	TT	TT	TT	TT	TT	TT	TT	TT	TT	TT	TT	TT	TT	TT	TT	TT	TT	TT	TT
2450246	C/T	2	34595374	+	NA	NA	NA	NA	NA	NA	CC	CC	CC	CC	CC	CC	CC	CC	CC	CC	CC	CC	CC	CC	CC	CC	CC	CC	CC	CC	CC	CC	CC	CC	CC	CC	CC	CC	CC	CC	CC	CC	CC	CC	CC	CC	CC	CC	CC
id2015657	G/T	2	34707946	+	NA	NA	NA	NA	NA	NA	GG	TT	TT	TT	GG	GG	GG	GG	GG	GG	GG	TT	TT	GG	GG	TT	GG	TT	TT	GG	GG	GG	GG	TT	GG	GG	TT	TT	TT	TT	TT	TT	TT	TT	TT	TT	GG	GT	GT
2454477	T/G	2	34758096	+	NA	NA	NA	NA	NA	NA	TT	TT	TT	TT	TT	TT	TT	TT	TT	TT	TT	TT	TT	TT	TT	TT	TT	TT	TT	TT	TT	TT	TT	TT	TT	TT	TT	TT	TT	TT	TT	TT	TT	TT	TT	TT	TT	TT	TT
2456801	C/T	2	34856330	+	NA	NA	NA	NA	NA	NA	CC	CC	CC	CC	TT	TT	CC	CC	CC	CC	TT	CC	CC	CC	CC	CC	TT	CC	CC	TT	CC	TT	TT	CC	TT	TT	CC	CC	CC	CC	CC	CC	CC	CC	CC	CC	TT	CC	CC
id2015762	A/G	2	34865754	+	NA	NA	NA	NA	NA	NA	AA	AA	AA	AA	GG	GG	AA	AA	AA	AA	AA	AA	AA	AA	AA	AA	GG	AA	AA	GG	AA	GG	GG	AA	GG	GG	AA	AA	AA	AA	AA	AA	AA	AA	AA	AA	GG	AA	AA
id2015767	G/A	2	34868096	+	NA	NA	NA	NA	NA	NA	GG	GG	GG	GG	AA	AA	GG	GG	GG	GG	GG	GG	GG	GG	GG	GG	AA	GG	GG	AA	GG	AA	AA	GG	AA	AA	GG	GG	GG	GG	GG	GG	GG	GG	GG	GG	AA	GG	GG
2457699	G/A	2	34883879	+	NA	NA	NA	NA	NA	NA	GG	GG	GG	GG	AA	AA	GG	GG	GG	GG	GG	GG	GG	GG	GG	GG	GG	GG	GG	AA	GG	AA	AA	GG	AA	AA	GG	GG	GG	GG	GG	GG	GG	GG	GG	GG	AA	GG	GG
2458315	G/A	2	34916620	+	NA	NA	NA	NA	NA	NA	GG	GG	GG	GG	GG	GG	GG	GG	GG	GG	GG	GG	GG	GG	GG	GG	GG	GG	GG	GG	GG	GG	GG	GG	GG	GG	GG	GG	GG	GG	GG	GG	GG	GG	GG	GG	GG	GG	GG
2459495	C/A	2	34987608	+	NA	NA	NA	NA	NA	NA	CC	CC	CC	CC	CC	CC	CC	CC	CC	CC	CC	CC	CC	CC	CC	CC	CC	CC	CC	CC	CC	CC	CC	CC	CC	CC	CC	CC	CC	CC	CC	CC	CC	CC	CC	CC	CC	CC	CC
id2015934	A/G	2	35037936	+	NA	NA	NA	NA	NA	NA	AA	AA	AA	AA	AA	AA	AA	AA	AA	AA	AA	AA	AA	AA	AA	AA	AA	AA	AA	AA	AA	AA	AA	AA	AA	AA	AA	AA	AA	AA	AA	AA	AA	AA	AA	AA	AA	AA	AA
2462399	C/T	2	35081420	+	NA	NA	NA	NA	NA	NA	TT	CC	TT	TT	TT	CC	TT	TT	TT	CC	TT	TT	CC	TT	TT	TT	TT	CC	TT	CC	TT	TT	TT	TT	CC	CC	TT	TT	TT	TT	TT	TT	TT	TT	TT	TT	CC	TT	TT
2463399	G/A	2	35111882	+	NA	NA	NA	NA	NA	NA	GG	GG	GG	GG	--	GG	GG	GG	GG	GG	GG	GG	GG	GG	GG	GG	GG	GG	GG	GG	GG	GG	GG	GG	GG	GG	GG	GG	GG	GG	GG	GG	GG	GG	GG	GG	GG	GG	GG
id2016013	C	2	35121757	+	NA	NA	NA	NA	NA	NA	CC	CC	CC	CC	CC	CC	CC	CC	CC	CC	CC	CC	CC	CC	CC	CC	CC	CC	CC	CC	CC	CC	CC	CC	CC	CC	CC	CC	CC	CC	CC	CC	CC	CC	CC	CC	CC	CC	CC
id2016084	A/C	2	35216781	+	NA	NA	NA	NA	NA	NA	AA	CC	AA	AA	AA	AA	AA	AA	AA	CC	AA	CC	CC	AA	AA	AA	AA	CC	CC	CC	AA	AA	AA	AA	AA	AA	AA	AA	AA	AA	AA	AA	AA	AA	AA	AA	AA	AA	AA
2470790	C/A	2	35401891	+	NA	NA	NA	NA	NA	NA	AA	AA	AA	AA	CC	CC	AA	AA	CC	AA	AA	AA	AA	AA	CC	AA	CC	AA	AA	CC	AA	AA	CC	AA	CC	CC	CC	CC	CC	CC	CC	CC	CC	CC	CC	CC	CC	AC	CC
id2016439	A/G	2	35691841	+	NA	NA	NA	NA	NA	NA	AA	AA	AA	AA	AA	AA	AA	AA	AA	AA	AA	AA	AA	AA	AA	AA	AA	AA	AA	AA	AA	AA	AA	AA	GG	GG	GG	AA	GG	AA	AA	AA	AG	AG	AA	GG	GG	AA	AA
2491701	G/A	3	398385	+	NA	NA	NA	NA	NA	NA	GG	GG	GG	GG	GG	GG	GG	GG	GG	GG	GG	GG	GG	GG	GG	GG	GG	GG	GG	GG	GG	GG	GG	GG	GG	GG	GG	GG	GG	GG	GG	GG	GG	GG	GG	GG	GG	GG	GG
2492869	C/A	3	470708	+	NA	NA	NA	NA	NA	NA	CC	CC	CC	CC	CC	CC	CC	CC	CC	CC	CC	CC	CC	CC	CC	CC	CC	CC	CC	CC	CC	CC	CC	CC	CC	CC	CC	CC	CC	CC	CC	CC	CC	CC	CC	CC	CC	CC	CC
2492905	C/A	3	472626	+	NA	NA	NA	NA	NA	NA	CC	CC	CC	CC	CC	CC	CC	CC	CC	CC	CC	CC	CC	CC	CC	CC	CC	CC	CC	CC	CC	CC	CC	CC	CC	CC	CC	CC	CC	CC	CC	CC	CC	CC	CC	CC	CC	CC	CC
2493088	A/G	3	480044	+	NA	NA	NA	NA	NA	NA	AA	AA	AA	AA	AA	AA	AA	AA	AA	AA	AA	AA	AA	AA	AA	AA	AA	AA	AA	AA	AA	AA	AA	AA	AA	AA	AA	AA	AA	AA	AA	AA	AA	AA	AA	AA	AA	AA	AA
2493147	T/C	3	484812	+	NA	NA	NA	NA	NA	NA	CC	CC	CC	TT	CC	CC	CC	CC	TT	CC	CC	CC	CC	CC	CC	CC	TT	CC	CC	TT	TT	TT	TT	CC	CC	CC	CC	CC	CC	CC	CC	CC	CC	CC	CT	CT	CC	CC	CC
2493609	G/A	3	508174	+	NA	NA	NA	NA	NA	NA	GG	GG	GG	GG	GG	GG	GG	GG	GG	GG	GG	GG	GG	GG	GG	GG	GG	GG	GG	GG	GG	GG	GG	GG	GG	GG	GG	GG	GG	GG	GG	GG	GG	GG	GG	GG	GG	GG	GG
2495084	G/A	3	574223	+	NA	NA	NA	NA	NA	NA	GG	GG	GG	GG	GG	GG	GG	GG	GG	GG	GG	GG	GG	GG	GG	GG	GG	GG	GG	GG	GG	GG	GG	GG	GG	GG	GG	GG	GG	GG	GG	GG	GG	GG	GG	GG	GG	GG	GG
2495249	G/A	3	588395	+	NA	NA	NA	NA	NA	NA	GG	GG	GG	GG	GG	GG	GG	GG	AA	GG	GG	GG	GG	GG	GG	GG	GG	GG	GG	GG	GG	GG	GG	GG	GG	GG	GG	GG	GG	GG	GG	GG	GG	GG	GG	GG	GG	GG	GG
2497338	C/A	3	707950	+	NA	NA	NA	NA	NA	NA	CC	CC	CC	CC	CC	CC	CC	CC	CC	CC	CC	CC	CC	CC	CC	CC	CC	CC	CC	CC	CC	CC	CC	CC	CC	CC	CC	CC	CC	CC	CC	CC	CC	CC	CC	CC	CC	CC	CC
2499175	G/T	3	815419	+	NA	NA	NA	NA	NA	NA	GG	GG	GG	GG	GG	GG	GG	GG	GG	GG	GG	GG	GG	GG	GG	GG	GG	GG	GG	GG	GG	GG	GG	GG	GG	GG	GG	GG	GG	GG	GG	GG	GG	GG	GG	GG	GG	GG	GG
2499734	T/C	3	851785	+	NA	NA	NA	NA	NA	NA	CC	CC	CC	TT	CC	CC	CC	CC	CC	CC	CC	CC	CC	CC	CC	CC	TT	CC	CC	TT	TT	TT	TT	CC	TT	TT	TT	TT	TT	TT	TT	TT	TT	TT	TT	TT	TT	TT	TT
id3000480	A/C	3	853802	+	NA	NA	NA	NA	NA	NA	CC	CC	CC	CC	CC	CC	CC	CC	CC	CC	CC	CC	CC	CC	CC	CC	AA	CC	CC	AA	CC	CC	AA	CC	AA	AA	AA	AA	AA	AA	AA	AA	AA	AA	AA	AA	AA	AA	AA
2501776	A/C	3	923667	+	NA	NA	NA	NA	NA	NA	AA	AA	AA	AA	AA	AA	AA	AA	AA	AA	AA	AA	AA	AA	AA	AA	AA	AA	AA	AA	AA	AA	AA	AA	AA	AA	AA	AA	AA	AA	AA	AA	AA	AA	AA	AA	AA	AA	AA
id3000576	T/G	3	988742	+	NA	NA	NA	NA	NA	NA	TT	TT	TT	TT	TT	TT	TT	TT	TT	TT	TT	TT	TT	TT	TT	TT	TT	TT	TT	TT	TT	TT	TT	TT	TT	TT	TT	TT	TT	TT	TT	TT	TT	TT	TT	TT	TT	TT	TT
id3000589	G/T	3	996213	+	NA	NA	NA	NA	NA	NA	GG	GG	GG	GG	GG	GG	GG	GG	GG	GG	GG	GG	GG	GG	GG	GG	GG	GG	GG	GG	GG	GG	GG	GG	GG	GG	GG	GG	GG	GG	GG	GG	GG	GG	GG	GG	GG	GG	GG
2506194	T/G	3	1155137	+	NA	NA	NA	NA	NA	NA	TT	TT	TT	TT	TT	TT	TT	TT	TT	TT	TT	TT	TT	TT	TT	TT	TT	TT	TT	TT	TT	TT	TT	TT	TT	TT	TT	TT	TT	TT	TT	TT	TT	TT	TT	TT	TT	TT	TT
2508459	C/T	3	1256423	+	NA	NA	NA	NA	NA	NA	CC	CC	CC	CC	CC	CC	CC	CC	CC	CC	CC	CC	CC	CC	CC	CC	CC	CC	CC	CC	CC	CC	CC	CC	CC	CC	CC	CC	CC	CC	CC	CC	CC	CC	CC	CC	CC	CC	CC
fd9	A/G	3	1270943	+	NA	NA	NA	NA	NA	NA	GG	GG	GG	AA	GG	AA	GG	GG	GG	GG	GG	GG	GG	AA	GG	GG	AA	GG	GG	AA	AA	AA	AA	GG	AA	AA	AA	AA	AA	AA	AA	AA	AA	AA	AA	AA	AA	AA	AA
2509250	G/A	3	1292063	+	NA	NA	NA	NA	NA	NA	GG	GG	GG	GG	GG	GG	GG	GG	GG	GG	GG	GG	GG	GG	GG	GG	GG	GG	GG	GG	GG	GG	GG	GG	GG	GG	GG	GG	GG	GG	GG	GG	GG	GG	GG	GG	GG	GG	GG
2511880	T/G	3	1380055	+	NA	NA	NA	NA	NA	NA	TT	TT	TT	TT	TT	TT	TT	TT	TT	TT	TT	TT	TT	TT	TT	TT	TT	TT	TT	TT	TT	TT	TT	TT	TT	TT	TT	TT	TT	TT	TT	TT	TT	TT	TT	TT	TT	TT	TT
2513833	T/C	3	1469412	+	NA	NA	NA	NA	NA	NA	TT	TT	TT	TT	TT	TT	TT	TT	TT	TT	TT	TT	TT	TT	TT	TT	TT	TT	TT	TT	TT	TT	TT	TT	TT	TT	TT	TT	TT	TT	TT	TT	TT	TT	TT	TT	TT	TT	TT
2515271	G/T	3	1520653	+	NA	NA	NA	NA	NA	NA	GG	GG	GG	GG	GG	GG	GG	GG	GG	GG	GG	GG	GG	GG	GG	GG	GG	GG	GG	GG	GG	GG	GG	GG	GG	GG	GG	GG	GG	GG	GG	GG	GG	GG	GG	GG	GG	GG	GG
2515335	T/C	3	1524051	+	NA	NA	NA	NA	NA	NA	TT	TT	TT	TT	TT	TT	TT	TT	TT	TT	TT	TT	TT	TT	TT	TT	TT	TT	TT	TT	TT	TT	TT	TT	TT	TT	TT	TT	TT	TT	TT	TT	TT	TT	TT	TT	TT	TT	TT
2515700	C	3	1544973	+	NA	NA	NA	NA	NA	NA	CC	CC	CC	CC	CC	CC	CC	CC	CC	CC	CC	CC	CC	CC	CC	CC	CC	CC	CC	CC	CC	CC	CC	CC	CC	CC	CC	CC	CC	CC	CC	CC	CC	CC	CC	CC	CC	CC	CC
id3000892	A/G	3	1640734	+	NA	NA	NA	NA	NA	NA	AA	AA	AA	AA	AA	AA	AA	AA	AA	AA	AA	AA	AA	AA	AA	AA	AA	AA	AA	AA	AA	AA	AA	AA	AA	AA	AA	AA	AA	AA	AA	AA	AA	AA	AA	AA	AA	AA	AA
id3000913	G/A	3	1670761	+	NA	NA	NA	NA	NA	NA	GG	GG	GG	GG	GG	GG	GG	GG	GG	GG	GG	GG	GG	AA	GG	GG	AA	GG	GG	GG	GG	GG	GG	GG	AA	AA	AA	AA	AA	AA	AA	AA	AA	AA	AG	AG	AA	AA	AA
2519460	G/A	3	1761412	+	NA	NA	NA	NA	NA	NA	AA	AA	AA	GG	AA	GG	AA	AA	GG	GG	AA	AA	AA	AA	AA	GG	GG	AA	AA	GG	GG	GG	GG	AA	GG	GG	GG	GG	GG	GG	GG	GG	GG	GG	GG	GG	GG	GG	GG
2519506	A/G	3	1763294	+	NA	NA	NA	NA	NA	NA	AA	AA	AA	AA	AA	AA	AA	AA	AA	AA	AA	AA	AA	AA	AA	AA	AA	AA	AA	AA	AA	AA	AA	AA	AA	AA	AA	AA	AA	AA	AA	AA	AA	AA	AA	AA	AA	AA	AA
2523005	A/G	3	1941961	+	NA	NA	NA	NA	NA	NA	AA	AA	AA	AA	AA	AA	AA	AA	AA	AA	AA	AA	AA	AA	AA	AA	AA	AA	AA	AA	AA	AA	AA	AA	AA	AA	AA	AA	AA	AA	AA	AA	AA	AA	AA	AA	AA	AA	AA
id3001087	C/A	3	1953172	+	NA	NA	NA	NA	NA	NA	CC	CC	CC	CC	CC	CC	CC	CC	CC	CC	CC	CC	CC	CC	CC	CC	CC	CC	CC	CC	CC	CC	CC	CC	CC	CC	CC	CC	CC	CC	CC	CC	CC	CC	CC	CC	CC	CC	CC
id3001137	A/C	3	2067580	+	NA	NA	NA	NA	NA	NA	AA	AA	AA	AA	AA	AA	AA	AA	AA	AA	AA	AA	AA	AA	AA	AA	CC	AA	AA	AA	AA	AA	AA	AA	CC	CC	CC	CC	CC	CC	CC	CC	CC	CC	AC	AC	CC	CC	CC
2529060	A	3	2196956	+	NA	NA	NA	NA	NA	NA	AA	AA	AA	AA	AA	AA	AA	AA	AA	AA	AA	AA	AA	AA	AA	AA	AA	AA	AA	AA	AA	AA	AA	AA	AA	AA	AA	AA	AA	AA	AA	AA	AA	AA	AA	AA	AA	AA	AA
2530217	A/G	3	2230854	+	NA	NA	NA	NA	NA	NA	AA	AA	AA	AA	AA	AA	AA	AA	AA	AA	AA	AA	AA	AA	AA	AA	GG	AA	AA	AA	AA	AA	AA	AA	GG	GG	GG	GG	GG	GG	GG	GG	GG	GG	AG	AG	GG	GG	GG
2531426	A/G	3	2259122	+	NA	NA	NA	NA	NA	NA	AA	AA	AA	AA	AA	AA	AA	AA	AA	AA	AA	AA	AA	AA	AA	AA	GG	AA	AA	AA	AA	AA	AA	AA	GG	GG	GG	GG	GG	GG	GG	GG	GG	GG	AG	AG	GG	GG	GG
2532869	C/T	3	2295158	+	NA	NA	NA	NA	NA	NA	CC	CC	CC	CC	CC	CC	CC	CC	CC	CC	CC	CC	CC	CC	CC	CC	CC	CC	CC	CC	CC	CC	CC	CC	CC	CC	CC	CC	CC	CC	CC	CC	CC	CC	CC	CC	CC	CC	CC
2534594	C/T	3	2362173	+	NA	NA	NA	NA	NA	NA	CC	CC	CC	CC	CC	CC	CC	CC	CC	CC	CC	CC	CC	CC	CC	CC	CC	CC	CC	CC	CC	CC	CC	CC	CC	CC	CC	CC	CC	CC	CC	CC	CC	CC	CC	CC	CC	CC	CC
2538347	A/G	3	2578321	+	NA	NA	NA	NA	NA	NA	AA	AA	AA	AA	AA	AA	AA	AA	AA	AA	AA	AA	AA	AA	AA	AA	AA	AA	AA	AA	AA	AA	AA	AA	AA	AA	AA	AA	AA	AA	AA	AA	AA	AA	AA	AA	AA	AA	AA
id3001422	G/A	3	2594469	+	NA	NA	NA	NA	NA	NA	GG	GG	GG	GG	GG	GG	GG	GG	GG	GG	GG	GG	GG	GG	GG	GG	GG	GG	GG	GG	GG	GG	GG	GG	GG	GG	GG	GG	GG	GG	GG	GG	GG	GG	GG	GG	GG	GG	GG
2543372	A/G	3	2794807	+	NA	NA	NA	NA	NA	NA	AA	AA	AA	AA	AA	AA	AA	AA	AA	AA	AA	AA	AA	AA	AA	AA	GG	AA	GG	GG	AA	AA	AA	GG	AA	AA	AA	AA	AA	AA	AA	AA	AA	AA	AA	AA	AA	AA	AA
2544768	A	3	2876421	+	NA	NA	NA	NA	NA	NA	AA	AA	AA	AA	AA	AA	AA	AA	AA	AA	AA	AA	AA	AA	AA	AA	AA	AA	AA	AA	AA	AA	AA	AA	AA	AA	AA	AA	AA	AA	AA	AA	AA	AA	AA	AA	AA	AA	AA
2544876	C/T	3	2881274	+	NA	NA	NA	NA	NA	NA	CC	CC	CC	CC	CC	CC	CC	CC	CC	CC	CC	CC	CC	CC	CC	CC	CC	CC	CC	CC	CC	CC	CC	CC	CC	CC	CC	CC	CC	CC	CC	CC	CC	CC	CC	CC	CC	CC	CC
2544962	T/C	3	2885423	+	NA	NA	NA	NA	NA	NA	TT	TT	TT	CC	TT	TT	TT	TT	TT	CC	TT	TT	TT	TT	TT	CC	TT	TT	TT	TT	CC	CC	TT	TT	TT	TT	CC	CC	CC	CC	CC	CC	CC	CC	CC	CC	TT	CC	CC
2545253	G/A	3	2906940	+	NA	NA	NA	NA	NA	NA	GG	GG	GG	GG	GG	GG	GG	GG	GG	GG	GG	GG	GG	GG	GG	GG	GG	GG	GG	GG	GG	GG	GG	GG	GG	GG	GG	GG	GG	GG	GG	GG	GG	GG	GG	GG	GG	GG	GG
2547584	G/A	3	3000383	+	NA	NA	NA	NA	NA	NA	GG	GG	GG	GG	GG	GG	GG	GG	GG	GG	GG	GG	GG	GG	GG	GG	GG	GG	GG	GG	GG	GG	GG	GG	GG	GG	GG	GG	GG	GG	GG	GG	GG	GG	GG	GG	GG	GG	GG
2548245	A/G	3	3019629	+	NA	NA	NA	NA	NA	NA	AA	AA	AA	AA	AA	AA	AA	AA	AA	AA	AA	AA	AA	AA	AA	AA	AA	AA	AA	AA	AA	AA	AA	AA	AA	AA	AA	AA	AA	AA	AA	AA	AA	AA	AA	AA	AA	AA	AA
2550534	G/A	3	3131426	+	NA	NA	NA	NA	NA	NA	GG	GG	GG	GG	GG	GG	GG	GG	GG	GG	GG	GG	GG	GG	GG	GG	GG	GG	GG	GG	GG	GG	GG	GG	GG	GG	GG	GG	GG	GG	GG	GG	GG	GG	GG	GG	GG	GG	GG
2551624	T/C	3	3192451	+	NA	NA	NA	NA	NA	NA	TT	TT	TT	TT	TT	TT	TT	TT	TT	TT	TT	TT	TT	TT	TT	TT	CC	TT	CC	TT	TT	TT	TT	CC	TT	TT	TT	TT	TT	TT	TT	TT	TT	TT	TT	TT	TT	TT	TT
id3001712	A/G	3	3260697	+	NA	NA	NA	NA	NA	NA	AA	AA	AA	AA	AA	AA	AA	AA	AA	AA	AA	AA	AA	AA	AA	AA	AA	AA	GG	AA	AA	AA	AA	GG	AA	AA	AA	AA	AA	AA	AA	AA	AA	AA	AA	AA	AA	AA	AA
2553005	A/G	3	3270824	+	NA	NA	NA	NA	NA	NA	AA	AA	AA	AA	AA	AA	AA	AA	AA	AA	AA	AA	AA	AA	AA	AA	AA	AA	GG	AA	AA	AA	AA	GG	AA	AA	AA	AA	AA	AA	AA	AA	AA	AA	AA	AA	AA	AA	AA
id3001768	T/C	3	3313047	+	NA	NA	NA	NA	NA	NA	TT	TT	CC	TT	TT	TT	TT	TT	CC	TT	CC	CC	TT	CC	TT	TT	CC	TT	TT	TT	TT	TT	CC	TT	CC	CC	TT	TT	TT	TT	TT	TT	TT	TT	TT	TT	CC	TT	TT
2558392	A/G	3	3462717	+	NA	NA	NA	NA	NA	NA	AA	AA	AA	AA	AA	AA	AA	AA	AA	AA	AA	AA	AA	AA	AA	AA	AA	AA	AA	AA	AA	AA	AA	AA	AA	AA	AA	AA	AA	AA	AA	AA	AA	AA	AA	AA	AA	AA	AA
id3001869	A/G	3	3484027	+	NA	NA	NA	NA	NA	NA	AA	AA	AA	AA	AA	AA	AA	AA	AA	AA	AA	AA	AA	AA	AA	AA	AA	AA	AA	GG	AA	AA	AA	AA	AA	AA	AA	AA	AA	AA	AA	AA	AA	AA	AA	AA	AA	AA	AA
2560247	C/A	3	3542519	+	NA	NA	NA	NA	NA	NA	CC	CC	CC	AA	CC	CC	CC	CC	CC	AA	CC	CC	CC	AA	CC	CC	CC	CC	CC	CC	AA	AA	CC	CC	CC	CC	AA	AC	AA	AA	AA	AA	AA	AA	AC	AC	CC	AC	AC
2560888	T/C	3	3569876	+	NA	NA	NA	NA	NA	NA	TT	TT	TT	CC	TT	TT	TT	TT	TT	CC	TT	TT	TT	TT	TT	TT	TT	TT	CC	TT	CC	CC	TT	CC	TT	TT	CC	CC	CC	CC	CC	CC	CC	CC	CC	CC	TT	CC	CC
2563188	A	3	3671198	+	NA	NA	NA	NA	NA	NA	AA	AA	AA	AA	AA	AA	AA	AA	AA	AA	AA	AA	AA	AA	AA	AA	AA	AA	AA	AA	AA	AA	AA	AA	AA	AA	AA	AA	AA	AA	AA	AA	AA	AA	AA	AA	AA	AA	AA
2568392	T/G	3	3891759	+	NA	NA	NA	NA	NA	NA	TT	TT	TT	TT	TT	TT	TT	TT	TT	TT	TT	TT	TT	TT	TT	TT	TT	TT	TT	TT	TT	TT	TT	TT	TT	TT	TT	TT	TT	TT	TT	TT	TT	TT	TT	TT	TT	TT	TT
2569569	G/A	3	3936963	+	NA	NA	NA	NA	NA	NA	GG	GG	GG	GG	GG	GG	GG	GG	GG	GG	GG	GG	GG	GG	GG	GG	GG	GG	GG	GG	GG	GG	GG	GG	GG	GG	GG	GG	GG	GG	GG	GG	GG	GG	GG	GG	GG	GG	GG
2572256	C/T	3	4001408	+	NA	NA	NA	NA	NA	NA	CC	CC	CC	CC	CC	CC	CC	CC	CC	CC	CC	CC	CC	CC	CC	CC	CC	CC	CC	CC	CC	CC	CC	CC	CC	CC	CC	CC	CC	CC	CC	CC	CC	CC	CC	CC	CC	CC	CC
id3002191	G/A	3	4005009	+	NA	NA	NA	NA	NA	NA	GG	GG	GG	GG	GG	GG	GG	GG	GG	GG	GG	GG	GG	GG	GG	GG	GG	GG	GG	GG	GG	GG	GG	GG	GG	GG	GG	GG	GG	GG	GG	GG	GG	GG	GG	GG	GG	GG	GG
2572439	C/A	3	4010852	+	NA	NA	NA	NA	NA	NA	CC	CC	CC	CC	CC	CC	CC	CC	CC	CC	CC	CC	CC	CC	CC	CC	CC	CC	CC	CC	--	CC	CC	CC	CC	CC	CC	CC	CC	CC	CC	CC	CC	CC	CC	CC	CC	CC	CC
2573253	A/G	3	4043361	+	NA	NA	NA	NA	NA	NA	AA	AA	AA	AA	AA	AA	AA	AA	AA	AA	AA	AA	AA	AA	AA	AA	AA	AA	AA	AA	AA	AA	AA	AA	AA	AA	AA	AA	AA	AA	AA	AA	AA	AA	AA	AA	AA	AA	AA
2573346	C/T	3	4047654	+	NA	NA	NA	NA	NA	NA	CC	CC	CC	TT	CC	CC	CC	CC	CC	CC	TT	CC	CC	TT	CC	CC	CC	CC	CC	CC	CC	TT	CC	TT	CC	CC	TT	CT	TT	TT	TT	TT	TT	TT	CT	TT	CC	CT	CT
2573598	A/C	3	4061852	+	NA	NA	NA	NA	NA	NA	AA	AA	AA	AA	AA	AA	AA	AA	AA	AA	AA	AA	AA	AA	AA	AA	AA	AA	AA	AA	AA	AA	AA	AA	AA	AA	AA	AA	AA	AA	AA	AA	AA	AA	AA	AA	AA	AA	AA
2580102	C/A	3	4377975	+	NA	NA	NA	NA	NA	NA	CC	CC	CC	CC	CC	CC	CC	CC	CC	CC	CC	CC	CC	CC	CC	CC	CC	CC	CC	CC	CC	CC	CC	CC	CC	CC	CC	CC	CC	CC	CC	CC	CC	CC	CC	CC	CC	CC	CC
2583961	G/T	3	4524184	+	NA	NA	NA	NA	NA	NA	GG	GG	GG	GG	GG	GG	GG	GG	GG	GG	GG	GG	GG	GG	GG	GG	GG	GG	GG	GG	GG	GG	GG	GG	GG	GG	GG	GG	GG	GG	GG	GG	GG	GG	GG	GG	GG	GG	GG
2584928	T/C	3	4573725	+	NA	NA	NA	NA	NA	NA	TT	TT	TT	TT	TT	TT	TT	TT	TT	TT	CC	TT	TT	TT	TT	TT	TT	TT	TT	TT	TT	TT	TT	TT	CC	CC	TT	TT	TT	TT	TT	TT	TT	TT	TT	TT	CC	TT	TT
2586118	G/A	3	4632823	+	NA	NA	NA	NA	NA	NA	GG	GG	GG	GG	GG	GG	GG	GG	GG	GG	GG	GG	GG	GG	GG	GG	GG	GG	GG	GG	GG	GG	GG	GG	GG	GG	GG	GG	GG	GG	GG	GG	GG	GG	GG	GG	GG	GG	GG
2587600	C/A	3	4679076	+	NA	NA	NA	NA	NA	NA	CC	CC	CC	CC	CC	CC	CC	CC	CC	CC	CC	CC	CC	CC	CC	CC	CC	CC	CC	CC	CC	CC	CC	CC	CC	CC	CC	CC	CC	CC	CC	CC	CC	CC	CC	CC	CC	CC	CC
id3002805	A/G	3	4759086	+	NA	NA	NA	NA	NA	NA	AA	AA	GG	GG	AA	AA	AA	AA	AA	AA	GG	AA	AA	GG	AA	AA	GG	AA	AA	AA	GG	AA	AA	AA	GG	GG	AA	AA	AA	AA	AA	AA	AA	AA	AA	AA	GG	AA	AA
2592720	C/T	3	4864245	+	NA	NA	NA	NA	NA	NA	CC	CC	CC	CC	CC	CC	CC	CC	CC	CC	CC	CC	CC	CC	CC	CC	CC	CC	CC	CC	CC	CC	CC	CC	CC	CC	CC	CC	CC	CC	CC	CC	CC	CC	CC	CC	CC	CC	CC
2595628	C/T	3	4942122	+	NA	NA	NA	NA	NA	NA	CC	CC	CC	CC	CC	CC	CC	CC	CC	CC	TT	CC	CC	TT	CC	CC	CC	CC	CC	CC	CC	CC	CC	CC	CC	CC	CC	CC	CC	CC	CC	CC	CC	CC	CC	CC	CC	CC	CC
2599176	A/G	3	5057075	+	NA	NA	NA	NA	NA	NA	AA	AA	AA	AA	AA	AA	AA	AA	AA	AA	AA	AA	AA	AA	AA	AA	AA	AA	AA	AA	AA	AA	AA	AA	AA	AA	AA	AA	AA	AA	AA	AA	AA	AA	AA	AA	AA	AA	AA
2600138	C/T	3	5109298	+	NA	NA	NA	NA	NA	NA	CC	CC	TT	TT	CC	CC	CC	CC	CT	CC	TT	CC	CC	TT	CC	CC	CT	CC	CC	CT	TT	CC	TT	CC	TT	TT	TT	CT	TT	TT	TT	TT	TT	TT	CT	TT	TT	CT	CT
2600442	T/G	3	5124568	+	NA	NA	NA	NA	NA	NA	TT	TT	TT	TT	TT	TT	TT	TT	TT	TT	TT	TT	TT	TT	TT	TT	TT	TT	TT	TT	TT	TT	TT	TT	TT	TT	TT	TT	TT	TT	TT	TT	TT	TT	TT	TT	TT	TT	TT
2604498	A/G	3	5283005	+	NA	NA	NA	NA	NA	NA	AA	AA	AA	AA	AA	AA	AA	AA	AA	AA	AA	AA	AA	AA	AA	AA	AA	AA	AA	AA	AA	AA	AA	AA	AA	AA	AA	AA	AA	AA	AA	AA	AA	AA	AA	AA	AA	AA	AA
2607468	G/T	3	5452373	+	NA	NA	NA	NA	NA	NA	GG	GG	GG	GG	GG	GG	GG	GG	GG	GG	GG	GG	GG	GG	GG	GG	GG	GG	GG	GG	GG	GG	GG	GG	GG	GG	GG	GG	GG	GG	GG	GG	GG	GG	GG	GG	GG	GG	GG
2609279	G/A	3	5534861	+	NA	NA	NA	NA	NA	NA	GG	GG	GG	GG	GG	GG	GG	GG	GG	GG	GG	GG	GG	GG	GG	GG	GG	GG	GG	GG	GG	GG	GG	GG	GG	GG	GG	GG	GG	GG	GG	GG	GG	GG	GG	GG	GG	GG	GG
2610698	C/T	3	5604156	+	NA	NA	NA	NA	NA	NA	CC	CC	TT	TT	CC	CC	CC	CC	CC	CC	CC	CC	CC	CC	CC	CC	CC	CC	CC	CC	CC	CC	CC	CC	CC	CC	CC	CC	CC	CC	CC	CC	CC	CC	CC	CC	CC	CC	CC
id3003294	T/C	3	5613849	+	NA	NA	NA	NA	NA	NA	TT	TT	CC	CC	TT	TT	TT	TT	TT	TT	TT	TT	TT	CC	TT	TT	TT	TT	TT	TT	TT	TT	TT	TT	TT	TT	TT	TT	TT	TT	TT	TT	TT	TT	TT	TT	TT	TT	TT
2612562	G/T	3	5691982	+	NA	NA	NA	NA	NA	NA	GG	GG	GG	GG	GG	GG	GG	GG	GG	GG	GG	GG	GG	GG	GG	GG	GG	GG	GG	GG	GG	GG	GG	GG	GG	GG	GG	GG	GG	GG	GG	GG	GG	GG	GG	GG	GG	GG	GG
id3003462	G/A	3	5872068	+	NA	NA	NA	NA	NA	NA	GG	GG	GG	GG	GG	GG	GG	GG	GG	GG	GG	GG	GG	GG	GG	GG	GG	GG	GG	GG	GG	GG	GG	GG	GG	GG	GG	GG	GG	GG	GG	GG	GG	GG	GG	GG	GG	GG	GG
2616958	T/C	3	5880211	+	NA	NA	NA	NA	NA	NA	TT	CC	TT	TT	TT	TT	TT	TT	TT	TT	TT	CC	CC	CC	TT	CC	TT	CC	TT	CC	CC	TT	CC	TT	TT	TT	CC	CC	CC	CC	CC	CC	CC	CC	CT	CC	TT	CT	CT
id3003535	A/C	3	5983456	+	NA	NA	NA	NA	NA	NA	CC	AA	CC	CC	CC	CC	CC	CC	CC	CC	CC	AA	AA	CC	CC	AA	CC	AA	CC	AA	AA	CC	AA	CC	CC	CC	AA	AA	AA	AA	AA	AA	AA	AA	AC	AA	CC	AC	AC
2620932	G/A	3	6088057	+	NA	NA	NA	NA	NA	NA	GG	GG	GG	GG	GG	GG	GG	GG	GG	GG	GG	GG	GG	GG	GG	GG	GG	GG	GG	GG	GG	GG	GG	GG	GG	GG	GG	GG	GG	GG	GG	GG	GG	GG	GG	GG	GG	GG	GG
2624847	G/A	3	6274743	+	NA	NA	NA	NA	NA	NA	GG	GG	GG	GG	GG	GG	GG	GG	GG	GG	GG	GG	GG	GG	GG	GG	GG	GG	GG	GG	GG	GG	GG	GG	AA	AA	GG	GG	GG	GG	GG	GG	GG	GG	GG	GG	AA	GG	GG
2624901	C/A	3	6279424	+	NA	NA	NA	NA	NA	NA	CC	CC	CC	CC	CC	CC	CC	CC	CC	CC	CC	AA	CC	CC	CC	CC	CC	CC	CC	CC	AA	CC	CC	CC	CC	CC	AA	AA	AA	AA	AA	AA	AA	AA	AA	AA	CC	AC	AC
2624951	T/C	3	6283461	+	NA	NA	NA	NA	NA	NA	TT	TT	TT	TT	TT	TT	TT	TT	TT	TT	TT	CC	TT	TT	TT	TT	TT	TT	TT	TT	CC	TT	TT	TT	TT	TT	CC	CC	CC	CC	CC	CC	CC	CC	CC	CC	TT	CT	CT
2626805	A/G	3	6366944	+	NA	NA	NA	NA	NA	NA	AA	AA	AA	AA	AA	AA	AA	AA	AA	AA	AA	AA	AA	GG	AA	AA	AA	AA	AA	AA	AA	AA	AA	AA	GG	GG	AA	AA	AA	AA	AA	AA	AA	AA	AA	AA	GG	AA	AA
2629208	G/A	3	6484111	+	NA	NA	NA	NA	NA	NA	GG	GG	GG	GG	GG	GG	GG	GG	GG	GG	GG	GG	GG	GG	GG	GG	GG	GG	GG	GG	GG	GG	GG	GG	AA	AA	GG	GG	GG	GG	GG	GG	GG	GG	GG	GG	AA	GG	GG
2629845	A/G	3	6513486	+	NA	NA	NA	NA	NA	NA	AA	AA	AA	AA	AA	AA	AA	AA	AA	AA	AA	AA	AA	AA	AA	AA	AA	AA	AA	AA	AA	AA	AA	AA	AA	AA	AA	AA	AA	AA	AA	AA	AA	AA	AA	AA	AA	AA	AA
id3003795	G/A	3	6679852	+	NA	NA	NA	NA	NA	NA	GG	GG	GG	GG	GG	GG	GG	GG	GG	GG	GG	GG	GG	GG	GG	GG	GG	GG	GG	GG	GG	GG	GG	GG	AA	AA	GG	GG	GG	GG	GG	GG	GG	GG	GG	GG	AA	GG	GG
2634523	A	3	6732927	+	NA	NA	NA	NA	NA	NA	AA	AA	AA	AA	AA	AA	AA	AA	AA	AA	AA	AA	AA	AA	AA	AA	AA	AA	AA	AA	AA	AA	AA	AA	AA	AA	AA	AA	AA	AA	AA	AA	AA	AA	AA	AA	AA	AA	AA
id3003846	G/A	3	6902921	+	NA	NA	NA	NA	NA	NA	GG	GG	GG	GG	GG	AA	GG	GG	GG	AA	GG	AA	GG	GG	GG	GG	GG	GG	GG	AA	AA	GG	AA	GG	GG	GG	AA	AA	AA	AA	AA	AA	AA	AA	AA	AA	GG	AG	AG
2640717	C	3	6975221	+	NA	NA	NA	NA	NA	NA	CC	CC	CC	CC	CC	CC	CC	CC	CC	CC	CC	CC	CC	CC	CC	CC	CC	CC	CC	CC	CC	CC	CC	CC	CC	CC	CC	CC	CC	CC	CC	CC	CC	CC	CC	CC	CC	CC	CC
2641058	T/C	3	6995968	+	NA	NA	NA	NA	NA	NA	TT	CC	CC	TT	TT	TT	TT	TT	TT	TT	TT	TT	CC	CC	TT	CC	CC	CC	TT	CC	TT	TT	TT	TT	CC	CC	TT	TT	TT	TT	TT	TT	TT	TT	TT	TT	CC	CT	CT
id3003877	G/A	3	7012965	+	NA	NA	NA	NA	NA	NA	GG	GG	GG	GG	GG	GG	GG	GG	GG	GG	GG	GG	GG	GG	GG	GG	GG	GG	GG	GG	GG	GG	GG	GG	GG	GG	GG	GG	GG	GG	GG	GG	GG	GG	GG	GG	GG	GG	--
2645329	C/T	3	7166134	+	NA	NA	NA	NA	NA	NA	CC	CC	CC	CC	CC	CC	CC	CC	CC	CC	CC	CC	CC	CC	CC	CC	CC	CC	CC	CC	CC	CC	CC	CC	CC	CC	CC	CC	CC	CC	CC	CC	CC	CC	CC	CC	CC	CC	CC
2646087	T/G	3	7194780	+	NA	NA	NA	NA	NA	NA	TT	TT	TT	TT	TT	TT	TT	TT	TT	TT	TT	TT	TT	TT	TT	TT	TT	TT	TT	TT	TT	TT	TT	TT	TT	TT	TT	TT	TT	TT	TT	TT	TT	TT	TT	TT	TT	TT	TT
2647310	T/C	3	7240208	+	NA	NA	NA	NA	NA	NA	TT	TT	TT	TT	TT	TT	TT	TT	TT	TT	TT	TT	TT	TT	TT	TT	TT	TT	TT	TT	TT	TT	TT	TT	TT	TT	TT	TT	TT	TT	TT	TT	TT	TT	TT	TT	TT	TT	TT
2650075	A/G	3	7327929	+	NA	NA	NA	NA	NA	NA	AA	AA	AA	AA	AA	AA	AA	AA	AA	AA	AA	AA	AA	AA	AA	AA	AA	AA	AA	AA	AA	AA	AA	AA	AA	AA	AA	AA	AA	AA	AA	AA	AA	AA	AA	AA	AA	AA	AA
2650330	G/T	3	7344063	+	NA	NA	NA	NA	NA	NA	GG	GG	GG	GG	GG	GG	GG	GG	GG	GG	GG	GG	GG	GG	GG	GG	GG	GG	GG	GG	GG	GG	GG	GG	GG	GG	GG	GG	GG	GG	GG	GG	GG	GG	GG	GG	GG	GG	GG
2650599	C/A	3	7359971	+	NA	NA	NA	NA	NA	NA	CC	CC	CC	CC	CC	CC	CC	CC	CC	CC	CC	CC	CC	CC	CC	CC	CC	CC	CC	CC	CC	CC	CC	CC	CC	CC	CC	CC	CC	CC	CC	CC	CC	CC	CC	CC	CC	CC	CC
id3004023	A/G	3	7447602	+	NA	NA	NA	NA	NA	NA	AA	GG	AA	AA	AA	AA	AA	AA	AA	AA	AA	AA	GG	AA	AA	GG	AA	GG	AA	AA	AA	AA	AA	AA	GG	GG	AA	AA	AA	AA	AA	AA	AA	AA	AA	AA	GG	AA	AA
2656193	G/A	3	7605347	+	NA	NA	NA	NA	NA	NA	GG	GG	GG	GG	GG	AA	GG	GG	GG	AA	GG	AA	GG	GG	GG	GG	GG	GG	AA	GG	AA	AA	AA	AA	GG	GG	AA	AA	AA	AA	AA	AA	AA	AA	AA	AA	GG	AG	AG
2660387	A/G	3	7749415	+	NA	NA	NA	NA	NA	NA	AA	AA	AA	AA	AA	AA	AA	AA	AA	AA	AA	AA	AA	AA	AA	AA	AA	AA	AA	AA	AA	AA	AA	AA	AA	AA	AA	AA	AA	AA	AA	AA	AA	AA	AA	AA	AA	AA	AA
id3004190	G/A	3	7849199	+	NA	NA	NA	NA	NA	NA	GG	GG	AA	GG	GG	GG	GG	GG	GG	GG	AA	GG	GG	GG	GG	GG	GG	GG	GG	GG	GG	GG	GG	GG	AA	AA	GG	GG	GG	GG	GG	GG	GG	GG	GG	GG	AA	GG	GG
2663802	C/T	3	7870028	+	NA	NA	NA	NA	NA	NA	CC	CC	CC	CC	CC	CC	CC	CC	CC	CC	CC	CC	CC	CC	CC	CC	CC	CC	CC	CC	CC	CC	CC	CC	CC	CC	CC	CC	CC	CC	CC	CC	CC	CC	CC	CC	CC	CC	CC
2666586	A/G	3	7970936	+	NA	NA	NA	NA	NA	NA	AA	GG	AA	AA	AA	AA	AA	AA	AA	AA	AA	AA	GG	AA	AA	GG	AA	GG	AA	AA	AA	AA	AA	AA	GG	GG	AA	AA	AA	AA	AA	AA	AA	AA	AA	AA	GG	AA	AA
2669132	G	3	8060685	+	NA	NA	NA	NA	NA	NA	GG	GG	GG	GG	GG	GG	GG	GG	GG	GG	GG	GG	GG	GG	GG	GG	GG	GG	GG	GG	GG	GG	GG	GG	GG	GG	GG	GG	GG	GG	GG	GG	GG	GG	GG	GG	GG	GG	GG
2670272	C	3	8098672	+	NA	NA	NA	NA	NA	NA	CC	CC	CC	CC	CC	CC	CC	CC	CC	CC	CC	CC	CC	CC	CC	CC	CC	CC	CC	CC	CC	CC	CC	CC	CC	CC	CC	CC	CC	CC	CC	CC	CC	CC	CC	CC	CC	CC	CC
id3004358	C/A	3	8217291	+	NA	NA	NA	NA	NA	NA	AA	CC	CC	AA	AA	AA	AA	AA	AA	AA	CC	AA	CC	CC	AA	CC	CC	CC	AA	AA	AA	AA	AA	AA	CC	CC	AA	AA	AA	AA	AA	AA	AA	AA	AA	AA	CC	AA	AA
2676051	G	3	8294213	+	NA	NA	NA	NA	NA	NA	GG	GG	GG	GG	GG	GG	GG	GG	GG	GG	GG	GG	GG	GG	GG	GG	GG	GG	GG	GG	GG	GG	GG	GG	GG	GG	GG	GG	GG	GG	GG	GG	GG	GG	GG	GG	GG	GG	GG
2679023	G/A	3	8384192	+	NA	NA	NA	NA	NA	NA	GG	GG	GG	GG	GG	GG	GG	GG	GG	GG	GG	GG	GG	GG	GG	GG	GG	GG	GG	GG	GG	GG	GG	GG	GG	GG	GG	GG	GG	GG	GG	GG	GG	GG	GG	GG	GG	GG	GG
2681946	C/A	3	8484420	+	NA	NA	NA	NA	NA	NA	CC	CC	CC	CC	CC	CC	CC	CC	CC	CC	CC	CC	CC	CC	CC	CC	CC	CC	CC	CC	CC	CC	CC	CC	CC	CC	CC	CC	CC	CC	CC	CC	CC	CC	CC	CC	CC	CC	CC
2683385	A	3	8531064	+	NA	NA	NA	NA	NA	NA	AA	AA	AA	AA	AA	AA	AA	AA	AA	AA	AA	AA	AA	AA	AA	AA	AA	AA	AA	AA	AA	AA	AA	AA	AA	AA	AA	AA	AA	AA	AA	AA	AA	AA	AA	AA	AA	AA	AA
2683406	A/G	3	8532555	+	NA	NA	NA	NA	NA	NA	AA	AA	AA	GG	AA	GG	AA	AA	AA	GG	AA	GG	AA	AA	AA	AA	AA	AA	GG	AA	GG	GG	GG	GG	AA	AA	GG	GG	GG	GG	GG	GG	GG	GG	GG	GG	AA	AG	AG
2685493	A/C	3	8624329	+	NA	NA	NA	NA	NA	NA	CC	CC	AA	AA	CC	AA	CC	CC	CC	AA	AA	AA	CC	AA	CC	CC	AA	CC	AA	CC	AA	AA	AA	AA	AA	AA	AA	AA	AA	AA	AA	AA	AA	AA	AA	AA	AA	AC	AC
rd3000825	C/T	3	8749101	+	NA	NA	NA	NA	NA	NA	CC	CC	CC	CC	CC	CC	CC	CC	CC	CC	CC	CC	CC	CC	CC	CC	CC	CC	CC	CC	CC	CC	CC	CC	CC	CC	CC	CC	CC	CC	CC	CC	CC	CC	CC	CC	CC	CC	CC
2689348	T/C	3	8799115	+	NA	NA	NA	NA	NA	NA	TT	TT	TT	TT	TT	TT	TT	TT	TT	TT	TT	TT	TT	TT	TT	TT	TT	TT	TT	TT	TT	TT	TT	TT	TT	TT	TT	TT	TT	TT	TT	TT	TT	TT	TT	TT	TT	TT	TT
id3004633	A/G	3	8803255	+	NA	NA	NA	NA	NA	NA	AA	AA	GG	GG	AA	GG	AA	AA	AA	GG	GG	GG	AA	GG	AA	AA	GG	AA	GG	GG	GG	GG	GG	GG	AA	AA	GG	GG	GG	GG	GG	GG	GG	GG	GG	GG	AA	GG	GG
2690184	C/A	3	8830368	+	NA	NA	NA	NA	NA	NA	CC	CC	CC	CC	CC	CC	CC	CC	CC	CC	CC	CC	CC	CC	CC	CC	CC	CC	CC	CC	CC	CC	CC	CC	CC	CC	CC	CC	CC	CC	CC	CC	CC	CC	CC	CC	CC	CC	CC
2695796	C	3	9070446	+	NA	NA	NA	NA	NA	NA	CC	CC	CC	CC	CC	CC	CC	CC	CC	CC	CC	CC	CC	CC	CC	CC	CC	CC	CC	CC	CC	CC	CC	CC	CC	CC	CC	CC	CC	CC	CC	CC	CC	CC	CC	CC	CC	CC	CC
2696289	G/A	3	9096663	+	NA	NA	NA	NA	NA	NA	GG	GG	GG	GG	GG	GG	GG	GG	GG	GG	AA	GG	GG	GG	GG	GG	GG	GG	GG	GG	GG	GG	GG	GG	GG	GG	GG	GG	GG	GG	GG	GG	GG	GG	GG	GG	GG	GG	GG
2697557	T/C	3	9122069	+	NA	NA	NA	NA	NA	NA	TT	TT	TT	TT	TT	TT	TT	TT	TT	TT	CC	TT	TT	TT	TT	TT	TT	TT	TT	TT	TT	TT	TT	TT	TT	TT	TT	TT	TT	TT	TT	TT	TT	TT	TT	TT	TT	TT	TT
2702392	C/A	3	9313148	+	NA	NA	NA	NA	NA	NA	CC	CC	CC	AA	CC	AA	CC	CC	CC	AA	CC	CC	CC	CC	CC	CC	CC	CC	AA	CC	AA	AA	AA	AA	CC	CC	AA	AA	AA	AA	AA	AA	AA	AA	AA	AA	CC	AC	AC
2703814	G/A	3	9375374	+	NA	NA	NA	NA	NA	NA	AA	GG	GG	GG	AA	GG	AA	AA	AA	GG	GG	GG	GG	GG	AA	GG	GG	GG	GG	GG	GG	GG	GG	GG	GG	GG	GG	GG	GG	GG	GG	GG	GG	GG	GG	GG	GG	GG	GG
2706696	C/T	3	9471911	+	NA	NA	NA	NA	NA	NA	CC	CC	CC	CC	CC	CC	CC	CC	CC	CC	CC	CC	CC	CC	CC	CC	CC	CC	CC	CC	CC	CC	CC	CC	CC	CC	CC	CC	CC	CC	CC	CC	CC	CC	CC	CC	CC	CC	CC
2707533	C/T	3	9513579	+	NA	NA	NA	NA	NA	NA	--	--	--	CC	--	--	--	--	--	CC	--	--	--	--	--	--	--	--	CC	--	CC	CC	CC	CC	--	--	CC	CC	CC	CC	CC	CC	CC	CC	CC	CC	--	CC	CC
2709543	G/A	3	9592986	+	NA	NA	NA	NA	NA	NA	GG	GG	GG	AA	GG	GG	GG	GG	GG	AA	AA	GG	GG	GG	GG	GG	GG	GG	AA	GG	AA	AA	AA	AA	GG	GG	AA	AA	AA	AA	AA	AA	AA	AA	AA	AA	GG	AG	AG
2710208	C/T	3	9636224	+	NA	NA	NA	NA	NA	NA	CC	CC	CC	TT	CC	CC	CC	CC	CC	TT	CC	CC	CC	CC	CC	CC	CC	CC	TT	CC	TT	TT	TT	TT	CC	CC	TT	TT	TT	TT	TT	TT	TT	TT	TT	TT	CC	CT	CT
2712931	T/C	3	9751213	+	NA	NA	NA	NA	NA	NA	TT	TT	TT	CC	TT	TT	TT	TT	TT	CC	TT	TT	TT	TT	TT	TT	TT	TT	CC	TT	CC	CC	CC	CC	TT	TT	CC	CC	CC	CC	CC	CC	CC	CC	CC	CC	TT	CT	CT
2713838	T/C	3	9795722	+	NA	NA	NA	NA	NA	NA	TT	TT	TT	TT	TT	TT	TT	TT	TT	TT	TT	TT	TT	TT	TT	TT	TT	TT	TT	TT	TT	TT	TT	TT	TT	TT	TT	TT	TT	TT	TT	TT	TT	TT	TT	TT	TT	TT	TT
2714612	G/A	3	9828999	+	NA	NA	NA	NA	NA	NA	GG	GG	GG	GG	GG	GG	GG	GG	GG	GG	GG	GG	GG	GG	GG	GG	GG	GG	GG	GG	GG	GG	GG	GG	GG	GG	GG	GG	GG	GG	GG	GG	GG	GG	GG	GG	GG	GG	GG
rd3000833	C/A	3	9852079	+	NA	NA	NA	NA	NA	NA	CC	CC	CC	CC	CC	CC	CC	CC	CC	CC	CC	CC	CC	CC	CC	CC	CC	CC	CC	CC	CC	CC	CC	CC	CC	CC	CC	CC	CC	CC	CC	CC	CC	CC	CC	CC	CC	CC	CC
ud3000555	C/T	3	9878813	+	NA	NA	NA	NA	NA	NA	CC	CC	CC	TT	CC	CC	CC	CC	CC	TT	CC	CC	CC	CC	CC	CC	CC	CC	TT	CC	TT	TT	TT	TT	CC	CC	TT	TT	TT	TT	TT	TT	TT	TT	TT	TT	CC	CT	CT
id3005168	G/A	3	9975083	+	NA	NA	NA	NA	NA	NA	GG	GG	GG	GG	GG	GG	GG	GG	GG	GG	GG	GG	GG	GG	GG	GG	GG	GG	GG	GG	GG	GG	GG	GG	GG	GG	GG	GG	GG	GG	GG	GG	GG	GG	GG	GG	GG	GG	GG
id3005176	C/A	3	9991134	+	NA	NA	NA	NA	NA	NA	CC	CC	CC	CC	CC	CC	CC	CC	CC	CC	CC	CC	CC	CC	CC	CC	CC	CC	CC	CC	CC	CC	CC	CC	CC	CC	CC	CC	CC	CC	CC	CC	CC	CC	CC	CC	CC	CC	CC
2719473	T/C	3	10010232	+	NA	NA	NA	NA	NA	NA	TT	TT	TT	TT	TT	TT	TT	TT	TT	TT	TT	TT	TT	TT	TT	TT	TT	TT	TT	TT	TT	TT	TT	TT	TT	TT	TT	TT	TT	TT	TT	TT	TT	TT	TT	TT	TT	TT	TT
id3005216	G/A	3	10093744	+	NA	NA	NA	NA	NA	NA	GG	GG	GG	AA	GG	GG	GG	GG	GG	AA	GG	GG	GG	GG	GG	GG	GG	GG	AA	GG	AA	AA	AA	AA	GG	GG	AA	AA	AA	AA	AA	AA	AA	AA	AA	AA	GG	AG	AG
2724361	A/G	3	10184356	+	NA	NA	NA	NA	NA	NA	AA	AA	AA	GG	AA	AA	AA	AA	AA	GG	AA	AA	AA	AA	AA	AA	AA	AA	GG	AA	GG	GG	GG	AA	AA	AA	GG	GG	GG	GG	GG	GG	GG	GG	GG	GG	AA	AG	AG
2727112	T/C	3	10301816	+	NA	NA	NA	NA	NA	NA	TT	CC	CC	TT	TT	CC	TT	TT	TT	TT	TT	CC	CC	TT	TT	CC	CC	CC	TT	CC	TT	TT	TT	TT	CC	CC	TT	TT	TT	TT	TT	TT	TT	TT	TT	TT	CC	CT	CT
2729230	T/G	3	10398681	+	NA	NA	NA	NA	NA	NA	TT	TT	TT	TT	TT	TT	TT	TT	TT	TT	TT	TT	TT	TT	TT	TT	TT	TT	TT	TT	TT	TT	TT	TT	TT	TT	TT	TT	TT	TT	TT	TT	TT	TT	TT	TT	TT	TT	TT
2732340	G/A	3	10511267	+	NA	NA	NA	NA	NA	NA	GG	GG	GG	GG	GG	GG	GG	GG	GG	GG	GG	GG	GG	GG	GG	GG	GG	GG	GG	GG	GG	GG	GG	GG	GG	GG	GG	GG	GG	GG	GG	GG	GG	GG	GG	GG	GG	GG	GG
2733626	C/T	3	10544320	+	NA	NA	NA	NA	NA	NA	CC	CC	CC	TT	CC	CC	CC	CC	CC	TT	TT	CC	CC	CC	CC	CC	CC	CC	TT	CC	TT	TT	TT	TT	CC	CC	TT	TT	CT	TT	TT	TT	TT	TT	TT	TT	CC	CT	CT
2735296	C/T	3	10622328	+	NA	NA	NA	NA	NA	NA	CC	CC	CC	CC	CC	CC	CC	CC	CC	CC	CC	CC	CC	CC	CC	CC	CC	CC	CC	CC	CC	CC	CC	CC	CC	CC	CC	CC	CC	CC	CC	CC	CC	CC	CC	CC	CC	CC	CC
2738069	A/G	3	10727877	+	NA	NA	NA	NA	NA	NA	AA	AA	AA	AA	AA	AA	AA	AA	AA	AA	AA	AA	AA	AA	AA	AA	AA	AA	AA	AA	AA	AA	AA	AA	AA	AA	AA	AA	AA	AA	AA	AA	AA	AA	AA	AA	AA	AA	AA
2738800	T/C	3	10766299	+	NA	NA	NA	NA	NA	NA	TT	TT	TT	TT	TT	TT	TT	TT	TT	TT	TT	TT	TT	TT	TT	TT	TT	TT	TT	TT	TT	TT	TT	TT	TT	TT	TT	TT	TT	TT	TT	TT	TT	TT	TT	TT	TT	TT	TT
2739775	T/C	3	10798982	+	NA	NA	NA	NA	NA	NA	TT	TT	TT	CC	TT	TT	TT	TT	TT	CC	TT	TT	TT	TT	TT	TT	TT	TT	CC	TT	CC	CC	CC	CC	TT	TT	CC	CC	CT	CC	CC	CC	CC	CC	CC	CC	TT	CT	CT
2740379	G/A	3	10823343	+	NA	NA	NA	NA	NA	NA	GG	GG	GG	GG	GG	GG	GG	GG	GG	GG	GG	GG	GG	GG	GG	GG	GG	GG	GG	GG	GG	GG	GG	GG	GG	GG	GG	GG	GG	GG	GG	GG	GG	GG	GG	GG	GG	GG	GG
2741913	A/G	3	10899980	+	NA	NA	NA	NA	NA	NA	AA	AA	AA	AA	AA	GG	AA	AA	AA	AA	AA	AA	AA	AA	AA	AA	AA	AA	AA	AA	AA	AA	AA	AA	AA	AA	AA	AA	AA	AA	AA	AA	AA	AA	AA	AA	AA	AA	--
2742650	G/A	3	10933337	+	NA	NA	NA	NA	NA	NA	GG	GG	GG	GG	GG	GG	GG	GG	GG	GG	GG	GG	GG	GG	GG	GG	GG	GG	GG	GG	GG	GG	GG	GG	GG	GG	GG	GG	GG	GG	GG	GG	GG	GG	GG	GG	GG	GG	GG
2746958	T/C	3	11108192	+	NA	NA	NA	NA	NA	NA	TT	TT	TT	TT	TT	TT	TT	TT	TT	TT	TT	TT	TT	TT	TT	TT	TT	TT	TT	TT	TT	TT	TT	TT	TT	TT	TT	TT	TT	TT	TT	TT	TT	TT	TT	TT	TT	TT	TT
2748943	C/T	3	11180554	+	NA	NA	NA	NA	NA	NA	CC	CC	CC	CC	CC	TT	CC	CC	CC	CC	CC	CC	CC	CC	CC	CC	CC	CC	CC	CC	CC	CC	CC	CC	CC	CC	CC	CC	CC	CC	CC	CC	CC	CC	CC	CC	CC	CC	CC
id3005852	A/G	3	11239065	+	NA	NA	NA	NA	NA	NA	AA	AA	AA	AA	AA	GG	AA	AA	AA	AA	AA	AA	AA	AA	AA	AA	AA	AA	AA	AA	AA	AA	AA	AA	AA	AA	AA	AA	AA	AA	AA	AA	AA	AA	AA	AA	AA	AA	AA
2755203	G/A	3	11382645	+	NA	NA	NA	NA	NA	NA	GG	GG	GG	GG	GG	GG	GG	GG	GG	GG	GG	GG	GG	GG	GG	GG	GG	GG	GG	GG	GG	GG	GG	GG	GG	GG	GG	GG	GG	GG	GG	GG	GG	GG	GG	GG	GG	GG	GG
2757325	T/C	3	11444961	+	NA	NA	NA	NA	NA	NA	TT	TT	TT	TT	TT	TT	TT	TT	TT	TT	TT	TT	TT	TT	TT	TT	TT	TT	TT	TT	TT	TT	TT	TT	TT	TT	TT	TT	TT	TT	TT	TT	TT	TT	TT	TT	TT	TT	TT
2759437	C/T	3	11510817	+	NA	NA	NA	NA	NA	NA	CC	CC	CC	CC	CC	CC	CC	CC	CC	CC	CC	CC	CC	CC	CC	CC	CC	CC	CC	CC	CC	CC	CC	CC	CC	CC	CC	CC	CC	CC	CC	CC	CC	CC	CC	CC	CC	CC	CC
2759587	T/G	3	11519535	+	NA	NA	NA	NA	NA	NA	TT	GG	TT	TT	TT	GG	TT	TT	TT	TT	TT	GG	GG	TT	TT	GG	TT	GG	TT	TT	TT	TT	TT	TT	TT	TT	TT	TT	TT	TT	TT	TT	TT	TT	TT	TT	TT	TT	TT
2763296	A/G	3	11694464	+	NA	NA	NA	NA	NA	NA	AA	AA	AA	AA	AA	AA	AA	AA	AA	AA	AA	AA	AA	AA	AA	AA	AA	AA	AA	AA	AA	AA	AA	AA	AA	AA	AA	AA	AA	AA	AA	AA	AA	AA	AA	AA	AA	AA	AA
id3006042	A/G	3	11723483	+	NA	NA	NA	NA	NA	NA	AA	GG	AA	AA	AA	AA	AA	AA	AA	AA	AA	GG	GG	AA	AA	GG	AA	GG	AA	AA	AA	AA	AA	AA	AA	AA	AA	AA	AA	AA	AA	AA	AA	AA	AA	AA	AA	AA	AA
2766266	G/A	3	11826533	+	NA	NA	NA	NA	NA	NA	GG	GG	GG	GG	GG	GG	GG	GG	GG	GG	GG	GG	GG	GG	GG	GG	GG	GG	GG	GG	GG	GG	GG	GG	GG	GG	GG	GG	GG	GG	GG	GG	GG	GG	GG	GG	GG	GG	GG
2770655	G/A	3	11987230	+	NA	NA	NA	NA	NA	NA	GG	GG	GG	GG	GG	GG	GG	GG	GG	GG	GG	GG	GG	GG	GG	GG	GG	GG	GG	GG	GG	GG	GG	GG	GG	GG	GG	GG	GG	GG	GG	GG	GG	GG	GG	GG	GG	GG	GG
2770990	A/C	3	12013490	+	NA	NA	NA	NA	NA	NA	AA	AA	--	--	--	AA	AA	AA	AA	--	AA	AA	--	AA	AA	AA	--	AA	AA	--	AA	AA	--	AA	--	--	--	--	--	--	AA	--	--	--	--	--	--	--	--
2772593	C/T	3	12070220	+	NA	NA	NA	NA	NA	NA	CC	CC	CC	CC	CC	CC	CC	CC	CC	CC	CC	CC	CC	CC	CC	CC	CC	CC	CC	CC	CC	CC	CC	CC	CC	CC	CC	CC	CC	CC	CC	CC	CC	CC	CC	CC	CC	CC	CC
id3006195	A/G	3	12154662	+	NA	NA	NA	NA	NA	NA	AA	AA	AA	AA	AA	AA	AA	AA	AA	AA	AA	AA	AA	AA	AA	AA	AA	AA	AA	AA	AA	AA	AA	AA	AA	AA	AA	AA	AA	AA	AA	AA	AA	AA	AA	AA	AA	AA	AA
2776748	G/A	3	12227282	+	NA	NA	NA	NA	NA	NA	GG	GG	GG	GG	GG	GG	GG	GG	GG	GG	GG	GG	GG	GG	GG	GG	GG	GG	GG	GG	GG	GG	GG	GG	GG	GG	GG	GG	GG	GG	GG	GG	GG	GG	GG	GG	GG	GG	GG
2780891	G/A	3	12414561	+	NA	NA	NA	NA	NA	NA	GG	GG	GG	GG	GG	GG	GG	GG	GG	GG	GG	GG	GG	GG	GG	GG	GG	GG	GG	GG	GG	GG	GG	GG	GG	GG	GG	GG	GG	GG	GG	GG	GG	GG	GG	GG	GG	GG	GG
2781712	C	3	12471576	+	NA	NA	NA	NA	NA	NA	CC	CC	CC	CC	CC	CC	CC	CC	CC	CC	CC	CC	CC	CC	CC	CC	CC	CC	CC	CC	CC	CC	CC	CC	CC	CC	CC	CC	CC	CC	CC	CC	CC	CC	CC	CC	CC	CC	CC
rd3000853	C/T	3	12472784	+	NA	NA	NA	NA	NA	NA	CC	CC	CC	CC	CC	CC	CC	CC	CC	CC	CC	CC	CC	CC	CC	CC	CC	CC	CC	CC	CC	CC	CC	CC	CC	CC	CC	CC	CC	CC	CC	CC	CC	CC	CC	CC	CC	CC	CC
2783055	C/A	3	12522167	+	NA	NA	NA	NA	NA	NA	CC	CC	CC	CC	CC	CC	CC	CC	CC	CC	CC	CC	CC	CC	CC	CC	CC	CC	CC	CC	CC	CC	CC	CC	CC	CC	CC	CC	CC	CC	CC	CC	CC	CC	CC	CC	CC	CC	CC
2783884	C/T	3	12564300	+	NA	NA	NA	NA	NA	NA	CC	CC	CC	TT	CC	CC	CC	CC	CC	CC	TT	CC	CC	CC	CC	CC	CC	CC	CC	CC	CC	TT	TT	CC	CC	CC	TT	TT	CT	TT	TT	TT	TT	TT	TT	TT	CC	CT	CT
2785595	C/T	3	12630582	+	NA	NA	NA	NA	NA	NA	CC	CC	CC	CC	CC	CC	CC	CC	CC	CC	CC	CC	CC	CC	CC	CC	CC	CC	CC	CC	CC	CC	CC	CC	CC	CC	CC	CC	CC	CC	CC	CC	CC	CC	CC	CC	CC	CC	CC
2786361	G	3	12656825	+	NA	NA	NA	NA	NA	NA	GG	GG	GG	GG	GG	GG	GG	GG	GG	GG	GG	GG	GG	GG	GG	GG	GG	GG	GG	GG	GG	GG	GG	GG	GG	GG	GG	GG	GG	GG	GG	GG	GG	GG	GG	GG	GG	GG	GG
id3006542	A/G	3	12694073	+	NA	NA	NA	NA	NA	NA	AA	AA	AA	AA	AA	AA	AA	AA	AA	AA	AA	AA	AA	AA	AA	AA	AA	AA	AA	GG	AA	AA	AA	AA	AA	AA	AA	AA	AG	AA	AA	AA	AA	AA	AA	AA	AA	AG	AG
rd3000859	G/A	3	13018072	+	NA	NA	NA	NA	NA	NA	GG	GG	GG	GG	GG	GG	GG	GG	GG	GG	GG	GG	GG	GG	GG	GG	GG	GG	GG	GG	GG	GG	GG	GG	--	--	GG	GG	GG	GG	GG	GG	GG	GG	GG	GG	--	GG	GG
2796703	G/A	3	13033575	+	NA	NA	NA	NA	NA	NA	GG	GG	GG	GG	GG	GG	GG	GG	GG	GG	GG	GG	GG	GG	GG	GG	GG	GG	GG	GG	GG	GG	GG	GG	GG	GG	GG	GG	GG	GG	GG	GG	GG	GG	GG	GG	GG	GG	GG
2797649	T/G	3	13060097	+	NA	NA	NA	NA	NA	NA	TT	TT	TT	TT	TT	TT	TT	TT	TT	TT	TT	TT	TT	TT	TT	TT	TT	TT	TT	TT	TT	TT	TT	TT	TT	TT	TT	TT	TT	TT	TT	TT	TT	TT	TT	TT	TT	TT	TT
2798882	C/A	3	13116567	+	NA	NA	NA	NA	NA	NA	CC	CC	CC	AA	CC	CC	CC	CC	CC	CC	CC	CC	CC	CC	CC	CC	CC	CC	CC	CC	CC	AA	AA	CC	CC	CC	CC	AA	CC	AA	AA	AA	AA	AC	AA	CC	CC	AC	AC
2799469	C	3	13131168	+	NA	NA	NA	NA	NA	NA	CC	CC	CC	CC	CC	CC	CC	CC	CC	CC	CC	CC	CC	CC	CC	CC	CC	CC	CC	CC	CC	CC	CC	CC	CC	CC	CC	CC	CC	CC	CC	CC	CC	CC	CC	CC	CC	CC	CC
id3006790	T/C	3	13193644	+	NA	NA	NA	NA	NA	NA	TT	TT	TT	CC	TT	TT	TT	TT	TT	TT	TT	TT	TT	TT	TT	TT	TT	TT	TT	TT	TT	CC	CC	TT	TT	TT	TT	CC	TT	CC	CC	CC	CC	CT	CC	TT	TT	CT	CT
2801683	A/G	3	13201617	+	NA	NA	NA	NA	NA	NA	AA	AA	AA	AA	AA	AA	AA	AA	AA	AA	AA	AA	AA	AA	AA	AA	AA	AA	AA	GG	AA	AA	AA	AA	AA	AA	GG	AA	GG	AA	AA	AA	AA	AG	AA	GG	AA	AG	AG
2813329	A/G	3	13456686	+	NA	NA	NA	NA	NA	NA	AA	AA	AA	GG	AA	GG	AA	AA	AA	AA	AA	AA	AA	AA	AA	AA	AA	AA	AA	GG	AA	GG	GG	AA	GG	GG	AG	GG	AG	GG	GG	GG	GG	AG	GG	AG	GG	GG	GG
2813334	C/T	3	13457112	+	NA	NA	NA	NA	NA	NA	CC	CC	CC	TT	CC	CC	CC	CC	CC	CC	CC	CC	CC	CC	CC	CC	CC	CC	CC	CC	CC	TT	TT	CC	CC	CC	CC	TT	CC	TT	TT	TT	TT	CT	TT	CC	CC	CT	CT
id3006941	A/G	3	13741450	+	NA	NA	NA	NA	NA	NA	AA	AA	AA	AA	AA	AA	AA	AA	AA	AA	AA	AA	AA	AA	AA	AA	AA	AA	AA	AA	AA	AA	AA	AA	AA	AA	AA	AA	AA	AA	AA	AA	AA	AA	AA	AA	AA	AA	AA
2828893	C/A	3	13813260	+	NA	NA	NA	NA	NA	NA	CC	CC	CC	CC	CC	CC	CC	CC	CC	CC	CC	CC	CC	CC	CC	CC	CC	CC	CC	CC	CC	CC	CC	CC	CC	CC	AC	AA	AC	AA	AA	AA	AA	AA	AA	AC	CC	AC	AC
2829327	C/A	3	13831766	+	NA	NA	NA	NA	NA	NA	CC	CC	CC	CC	CC	CC	CC	CC	CC	CC	CC	CC	CC	CC	CC	CC	CC	CC	CC	CC	CC	CC	CC	CC	CC	CC	CC	CC	CC	CC	CC	CC	CC	CC	CC	CC	CC	CC	CC
2830984	C/T	3	13902394	+	NA	NA	NA	NA	NA	NA	CC	CC	CC	CC	CC	CC	CC	CC	CC	CC	CC	CC	CC	CC	CC	CC	CC	CC	CC	CC	CC	CC	CC	CC	CC	CC	CC	CC	CC	CC	CC	CC	CC	CC	CC	CC	CC	CC	CC
2831765	A/C	3	13932387	+	NA	NA	NA	NA	NA	NA	AA	AA	AA	CC	AA	AA	AA	AA	AA	AA	AA	AA	AA	AA	AA	AA	AA	AA	CC	AA	AA	CC	AA	AA	AA	AA	AA	AA	AA	AA	AA	AA	AA	AA	AA	AA	AA	AA	AA
2836825	A/G	3	14108269	+	NA	NA	NA	NA	NA	NA	AA	AA	AA	AA	AA	AA	AA	AA	AA	AA	AA	AA	AA	AA	AA	AA	AA	AA	AA	AA	AA	AA	AA	AA	AA	AA	AG	GG	AG	GG	GG	GG	GG	GG	GG	AG	AA	AG	AG
2838381	G/T	3	14169727	+	NA	NA	NA	NA	NA	NA	TT	TT	TT	GG	TT	TT	TT	TT	TT	TT	GG	TT	TT	TT	TT	TT	GG	TT	GG	GG	GG	GG	GG	TT	TT	TT	GG	GG	GG	GG	GG	GG	GG	GG	GG	GG	TT	GG	GG
id3007109	A/G	3	14185660	+	NA	NA	NA	NA	NA	NA	AA	AA	AA	AA	AA	AA	AA	AA	AA	AA	AA	AA	AA	AA	AA	AA	AA	AA	AA	AA	AA	AA	AA	AA	AA	AA	AG	GG	AG	GG	GG	GG	GG	GG	GG	AG	AA	AG	AG
id3007120	C/A	3	14190518	+	NA	NA	NA	NA	NA	NA	CC	CC	CC	CC	CC	CC	CC	CC	CC	CC	CC	CC	CC	CC	CC	CC	CC	CC	CC	CC	CC	CC	CC	CC	CC	CC	AC	AA	AC	AA	AA	AA	AA	AA	AA	AC	CC	AC	AC
2838899	G/T	3	14201187	+	NA	NA	NA	NA	NA	NA	GG	GG	GG	GG	GG	GG	GG	GG	GG	GG	GG	GG	GG	GG	GG	GG	GG	GG	GG	GG	GG	GG	GG	GG	GG	GG	GT	TT	GT	TT	TT	TT	TT	TT	TT	GT	GG	GT	GT
2843984	C	3	14367388	+	NA	NA	NA	NA	NA	NA	CC	CC	CC	CC	CC	CC	CC	CC	CC	CC	CC	CC	CC	CC	CC	CC	CC	CC	CC	CC	CC	CC	CC	CC	CC	CC	CC	CC	CC	CC	CC	CC	CC	CC	CC	CC	CC	CC	CC
2846279	G/T	3	14447934	+	NA	NA	NA	NA	NA	NA	GG	GG	GG	GG	GG	GG	GG	GG	GG	GG	GG	GG	GG	GG	GG	GG	GG	GG	GG	GG	GG	GG	GG	GG	GG	GG	GT	TT	GT	TT	TT	TT	TT	TT	TT	GT	GG	GT	GT
2853978	G/A	3	14652096	+	NA	NA	NA	NA	NA	NA	AA	AA	GG	AA	AA	GG	AA	AA	AA	AA	GG	AA	AA	GG	AA	AA	GG	AA	AA	GG	AA	AA	GG	AA	GG	GG	AG	AA	AG	AA	AA	AA	AA	AA	AA	AG	GG	AA	AA
2856080	T/C	3	14721094	+	NA	NA	NA	NA	NA	NA	CC	CC	TT	TT	CC	TT	CC	CC	CC	CC	TT	CC	CC	TT	CC	CC	TT	CC	TT	TT	TT	TT	TT	CC	TT	TT	CT	CC	CT	CC	CC	CC	CC	CC	CC	CT	TT	CC	CC
2857490	A/G	3	14777813	+	NA	NA	NA	NA	NA	NA	AA	AA	AA	GG	AA	AA	AA	AA	AA	AA	AA	AA	AA	GG	AA	AA	AA	AA	GG	AA	GG	GG	AA	AA	AA	AA	AG	GG	AG	GG	GG	GG	GG	GG	GG	AG	AA	GG	GG
id3007410	G/A	3	14872623	+	NA	NA	NA	NA	NA	NA	GG	GG	AA	GG	GG	AA	GG	GG	GG	GG	AA	GG	GG	AA	GG	GG	AA	GG	GG	AA	GG	GG	AA	AA	AA	AA	AG	GG	AG	GG	GG	GG	GG	GG	GG	AG	AA	GG	GG
id3007541	G/A	3	15001183	+	NA	NA	NA	NA	NA	NA	GG	GG	GG	GG	GG	GG	GG	GG	GG	GG	GG	GG	GG	GG	GG	GG	GG	GG	GG	GG	GG	GG	GG	GG	GG	GG	GG	GG	GG	GG	GG	GG	GG	GG	GG	GG	GG	GG	GG
2865742	C/T	3	15014443	+	NA	NA	NA	NA	NA	NA	CC	CC	CC	CC	CC	CC	CC	CC	CC	CC	CC	CC	CC	CC	CC	CC	CC	CC	CC	CC	CC	CC	CC	CC	CC	CC	CC	CC	CC	CC	CC	CC	CC	CC	CC	CC	CC	CC	CC
id3007589	C/A	3	15072791	+	NA	NA	NA	NA	NA	NA	CC	AC	CC	AA	CC	CC	CC	CC	AC	CC	CC	CC	CC	CC	CC	CC	CC	AC	AA	AC	AA	AA	AC	CC	CC	CC	AC	AA	AC	AA	AA	AA	AA	AA	AA	AC	CC	AA	AA
2872455	A/G	3	15185385	+	NA	NA	NA	NA	NA	NA	AA	AA	AA	AA	AA	AA	AA	AA	AA	AA	AA	AA	AA	AA	AA	AA	AA	AA	AA	AA	GG	AA	AA	AA	AA	AA	AG	GG	AG	GG	GG	GG	GG	GG	GG	AG	AA	GG	GG
2878405	C/A	3	15292735	+	NA	NA	NA	NA	NA	NA	CC	CC	CC	CC	CC	CC	CC	CC	CC	CC	CC	CC	CC	CC	CC	CC	CC	CC	CC	CC	CC	CC	CC	CC	CC	CC	CC	CC	CC	CC	CC	CC	CC	CC	CC	CC	CC	CC	CC
2879402	G/A	3	15314953	+	NA	NA	NA	NA	NA	NA	GG	GG	GG	--	--	GG	GG	GG	GG	GG	GG	GG	GG	GG	--	GG	GG	GG	GG	--	AA	GG	GG	--	--	--	AA	AA	AA	AA	AA	AA	AA	AA	AA	AA	--	AA	AA
2883351	C/T	3	15389998	+	NA	NA	NA	NA	NA	NA	CC	CC	CC	CC	CC	CC	CC	CC	CC	CC	CC	CC	CC	CC	CC	CC	CC	CC	CC	CC	CC	CC	CC	CC	CC	CC	CC	CC	CC	CC	CC	CC	CC	CC	CC	CC	CC	CC	CC
id3007788	C/T	3	15533512	+	NA	NA	NA	NA	NA	NA	CC	CC	TT	CC	CC	TT	CC	CC	CC	CC	TT	CC	CC	CC	CC	CC	TT	CC	CC	TT	TT	CC	TT	TT	TT	TT	CT	TT	CT	TT	TT	TT	TT	CT	TT	CT	TT	TT	TT
2893649	G/A	3	15695090	+	NA	NA	NA	NA	NA	NA	AA	AA	GG	AA	AA	GG	AA	AA	AA	AA	GG	AA	AA	GG	AA	AA	GG	AA	AA	GG	GG	AA	GG	GG	GG	GG	AG	GG	AG	GG	GG	AG	GG	AG	GG	AG	GG	GG	GG
2894214	G/A	3	15709424	+	NA	NA	NA	NA	NA	NA	GG	GG	GG	GG	GG	GG	GG	GG	GG	GG	GG	GG	GG	GG	GG	GG	GG	GG	GG	GG	GG	GG	GG	GG	GG	GG	GG	GG	GG	GG	GG	GG	GG	GG	GG	GG	GG	GG	GG
id3007910	T/C	3	15748572	+	NA	NA	NA	NA	NA	NA	TT	TT	TT	TT	TT	TT	TT	TT	TT	TT	TT	TT	TT	TT	TT	TT	TT	TT	TT	TT	TT	TT	TT	TT	TT	TT	TT	TT	TT	TT	TT	TT	TT	TT	TT	TT	TT	TT	TT
2896885	T/C	3	15778608	+	NA	NA	NA	NA	NA	NA	TT	TT	TT	TT	TT	TT	TT	TT	TT	TT	TT	TT	TT	TT	TT	TT	TT	TT	TT	TT	TT	TT	TT	TT	TT	TT	TT	TT	TT	TT	TT	TT	TT	TT	TT	TT	TT	TT	TT
id3007932	A/G	3	15872706	+	NA	NA	NA	NA	NA	NA	AA	AA	AA	AA	AA	AA	AA	AA	AA	AA	AA	AA	AA	AA	AA	AA	AA	AA	AA	AA	AA	AA	GG	GG	AA	AA	AA	AA	AA	AA	AA	AA	AA	AA	AA	AA	AA	AA	AA
2902136	T/G	3	15918366	+	NA	NA	NA	NA	NA	NA	TT	TT	TT	TT	TT	GG	TT	TT	TT	TT	TT	TT	TT	TT	TT	TT	TT	TT	TT	TT	TT	TT	GG	GG	TT	TT	TT	TT	TT	TT	TT	TT	TT	TT	TT	TT	TT	TT	TT
2902759	T/G	3	15942519	+	NA	NA	NA	NA	NA	NA	TT	TT	TT	TT	TT	TT	TT	TT	TT	TT	TT	TT	TT	TT	TT	TT	TT	TT	TT	TT	TT	TT	TT	TT	TT	TT	TT	TT	TT	TT	TT	TT	TT	TT	TT	TT	TT	TT	TT
2904927	C/T	3	16022004	+	NA	NA	NA	NA	NA	NA	CC	CC	CC	CC	CC	CC	CC	CC	CC	CC	CC	CC	CC	CC	CC	CC	CC	CC	CC	CC	CC	CC	TT	CC	CC	CC	CC	TT	CC	TT	TT	CT	TT	CT	TT	CC	CC	TT	TT
id3008016	C/A	3	16044322	+	NA	NA	NA	NA	NA	NA	CC	CC	CC	CC	CC	CC	CC	CC	CC	CC	CC	CC	CC	CC	CC	CC	CC	CC	CC	AA	AA	CC	AA	CC	CC	CC	CC	AA	CC	AA	AA	AC	AA	AC	AA	CC	CC	AA	AA
2912279	G/T	3	16211192	+	NA	NA	NA	NA	NA	NA	GG	GG	GG	GG	GG	GG	GG	GG	GG	GG	GG	GG	GG	GG	GG	GG	GG	GG	GG	GG	TT	GG	GG	GG	GG	GG	GG	TT	GG	TT	TT	GT	TT	GT	TT	GG	GG	TT	TT
2914940	G/T	3	16282458	+	NA	NA	NA	NA	NA	NA	TT	GG	GG	TT	TT	GG	TT	TT	GG	GG	TT	GG	GG	GG	TT	GG	GG	GG	TT	GG	GG	TT	GG	GG	GG	GG	GT	GG	GT	GG	GG	GT	GG	GT	GG	GT	GG	GG	GG
2915115	A/C	3	16294363	+	NA	NA	NA	NA	NA	NA	AA	AA	AA	AA	AA	CC	AA	AA	AA	AA	AA	AA	AA	AA	AA	AA	AA	AA	AA	AA	CC	AA	AA	AA	AA	AA	AC	CC	AC	CC	CC	AC	CC	AC	CC	AC	AA	CC	CC
2916182	T/G	3	16324424	+	NA	NA	NA	NA	NA	NA	TT	TT	TT	TT	TT	GG	TT	TT	TT	TT	TT	TT	TT	TT	TT	TT	TT	TT	TT	GG	TT	TT	TT	TT	TT	TT	GT	GG	GT	GG	GG	GT	GG	GT	GG	GT	TT	GG	GG
2930235	T/G	3	16626519	+	NA	NA	NA	NA	NA	NA	GG	TT	TT	GG	GG	TT	GG	GG	TT	TT	GG	TT	TT	TT	GG	TT	TT	TT	GG	TT	GG	GG	TT	TT	TT	TT	GT	TT	GT	TT	TT	GT	TT	GT	TT	GT	TT	TT	TT
2931528	G/A	3	16665644	+	NA	NA	NA	NA	NA	NA	AA	GG	AA	AA	AA	AA	AA	AA	GG	GG	AA	GG	GG	GG	AA	GG	GG	GG	AA	GG	AA	AA	GG	AA	GG	GG	AG	AA	AG	AA	AA	AA	AA	AA	AA	AG	GG	AA	AA
id3008333	A/G	3	16666687	+	NA	NA	NA	NA	NA	NA	GG	AA	GG	GG	GG	GG	GG	GG	AA	AA	GG	AA	AA	AA	GG	AA	AA	AA	GG	AA	GG	GG	AA	GG	AA	AA	AG	GG	AG	GG	GG	GG	GG	GG	GG	AG	AA	GG	GG
2932640	C/A	3	16688962	+	NA	NA	NA	NA	NA	NA	AA	CC	AA	AA	AA	AA	AA	AA	CC	CC	AA	CC	CC	CC	AA	CC	CC	CC	AA	CC	AA	AA	CC	AA	CC	CC	AC	AA	AC	AA	AA	AA	AA	AA	AA	AC	CC	AA	AA
2934100	C/T	3	16731513	+	NA	NA	NA	NA	NA	NA	CC	CC	CC	CC	CC	CC	CC	CC	CC	CC	CC	CC	CC	CC	CC	CC	CC	CC	CC	CC	CC	CC	CC	CC	CC	CC	CC	CC	CC	CC	CC	CC	CC	CC	CC	CC	CC	CC	CC
wd3000590	T/G	3	16733872	+	NA	NA	NA	NA	NA	NA	TT	--	TT	TT	TT	TT	TT	TT	--	--	TT	--	--	--	TT	--	--	--	TT	GG	TT	TT	--	TT	--	--	GT	TT	GT	TT	TT	TT	TT	TT	TT	GT	--	TT	TT
2941650	G/A	3	16889939	+	NA	NA	NA	NA	NA	NA	GG	GG	GG	GG	GG	GG	GG	GG	GG	GG	GG	GG	GG	GG	GG	GG	GG	GG	GG	GG	GG	GG	GG	GG	GG	GG	GG	GG	GG	GG	GG	GG	GG	GG	GG	GG	GG	GG	GG
id3008386	C/A	3	16951659	+	NA	NA	NA	NA	NA	NA	CC	CC	CC	CC	CC	CC	CC	CC	CC	CC	CC	CC	CC	CC	CC	CC	CC	CC	CC	CC	CC	CC	CC	CC	CC	CC	CC	CC	CC	CC	CC	CC	CC	CC	CC	CC	CC	CC	CC
2945947	G/T	3	16996623	+	NA	NA	NA	NA	NA	NA	TT	GG	GG	GG	TT	TT	TT	TT	GG	GG	TT	GG	GG	GG	TT	GG	GG	GG	GG	GG	TT	TT	GG	TT	GG	GG	GT	TT	GT	TT	TT	TT	TT	TT	TT	GT	GG	TT	TT
id3008418	C/T	3	17019705	+	NA	NA	NA	NA	NA	NA	TT	CC	CC	CC	TT	TT	TT	TT	CC	CC	TT	CC	CC	CC	TT	CC	CC	CC	CC	CC	TT	TT	CC	TT	CC	CC	CT	TT	CT	TT	TT	TT	TT	TT	TT	CT	CC	TT	TT
2954333	A/G	3	17199235	+	NA	NA	NA	NA	NA	NA	AA	AA	AA	AA	AA	AA	AA	AA	AA	AA	AA	AA	AA	AA	AA	AA	AA	AA	AA	AA	AA	AA	AA	AA	AA	AA	AA	AA	AA	AA	AA	AA	AA	AA	AA	AA	AA	AA	AA
2955401	G/T	3	17227564	+	NA	NA	NA	NA	NA	NA	GG	GG	GG	GG	GG	GG	GG	GG	GG	GG	GG	GG	GG	GG	GG	GG	GG	GG	GG	GG	GG	GG	GG	GG	GG	GG	GG	GG	GG	GG	GG	GG	GG	GG	GG	GG	GG	GG	GG
2959498	A/G	3	17331708	+	NA	NA	NA	NA	NA	NA	AA	AA	AA	AA	AA	AA	AA	AA	AA	AA	AA	AA	AA	AA	AA	AA	AA	AA	AA	AA	AA	AA	AA	AA	AA	AA	AA	AA	AA	AA	AA	AA	AA	AA	AA	AA	AA	AA	AA
2960276	C/T	3	17349899	+	NA	NA	NA	NA	NA	NA	CC	CC	CC	CC	CC	CC	CC	CC	CC	CC	CC	CC	CC	CC	CC	CC	CC	CC	CC	CC	CC	CC	CC	CC	CC	CC	CC	CC	CC	CC	CC	CC	CC	CC	CC	CC	CC	CC	CC
2963464	C/T	3	17416529	+	NA	NA	NA	NA	NA	NA	CC	CC	CC	CC	CC	CC	CC	CC	CC	CC	CC	CC	CC	CC	CC	CC	CC	CC	CC	CC	CC	CC	CC	CC	CC	CC	CC	CC	CC	CC	CC	CC	CC	CC	CC	CC	CC	CC	CC
2964807	C/T	3	17453008	+	NA	NA	NA	NA	NA	NA	CC	CC	CC	CC	CC	CC	CC	CC	CC	CC	CC	CC	CC	CC	CC	CC	CC	CC	CC	CC	CC	CC	CC	CC	CC	CC	CC	CC	CC	CC	CC	CC	CC	CC	CC	CC	CC	CC	CC
id3008619	G/A	3	17644171	+	NA	NA	NA	NA	NA	NA	GG	GG	GG	GG	GG	GG	GG	GG	GG	GG	GG	GG	GG	GG	GG	GG	GG	GG	GG	GG	GG	GG	GG	GG	GG	GG	GG	GG	GG	GG	GG	GG	GG	GG	GG	GG	GG	GG	GG
id3008628	T/G	3	17671978	+	NA	NA	NA	NA	NA	NA	TT	TT	TT	TT	TT	TT	TT	TT	TT	TT	TT	TT	TT	TT	TT	TT	TT	TT	TT	GG	TT	TT	TT	TT	TT	TT	TT	TT	TT	TT	TT	TT	TT	TT	TT	TT	TT	TT	TT
2972375	T/C	3	17674269	+	NA	NA	NA	NA	NA	NA	TT	TT	TT	TT	TT	TT	TT	TT	TT	TT	TT	TT	TT	TT	TT	TT	TT	TT	TT	CC	TT	TT	TT	TT	TT	TT	TT	TT	TT	TT	TT	TT	TT	TT	TT	TT	TT	TT	TT
id3008660	A/G	3	17741591	+	NA	NA	NA	NA	NA	NA	AA	AA	AA	AA	AA	AA	AA	AA	AA	AA	AA	AA	AA	AA	AA	AA	AA	AA	AA	AA	AA	AA	AA	AA	AA	AA	AA	AA	AA	AA	AA	AA	AA	AA	AA	AA	AA	AA	AA
2975808	T	3	17803740	+	NA	NA	NA	NA	NA	NA	TT	TT	TT	TT	TT	TT	TT	TT	TT	TT	TT	TT	TT	TT	TT	TT	TT	TT	TT	TT	TT	TT	TT	TT	TT	TT	TT	TT	TT	TT	TT	TT	TT	TT	TT	TT	TT	TT	TT
2976658	A/G	3	17827706	+	NA	NA	NA	NA	NA	NA	AA	AA	AA	AA	GG	AA	AA	AA	AA	AA	AA	AA	AA	AA	GG	AA	AA	AA	GG	AA	GG	GG	AA	AA	AA	AA	GG	AA	GG	AA	AA	AG	AA	AG	AA	GG	AA	AA	AA
2976904	A/G	3	17840988	+	NA	NA	NA	NA	NA	NA	--	AA	AA	AA	--	AA	AA	AA	AA	AA	AA	AA	AA	AA	AA	AA	AA	AA	AA	AA	AA	AA	AA	AA	AA	AA	AA	AA	AA	AA	AA	AA	AA	AA	AA	AA	AA	AA	AA
2977128	G/A	3	17847337	+	NA	NA	NA	NA	NA	NA	GG	GG	GG	GG	GG	GG	GG	GG	GG	GG	GG	GG	GG	GG	GG	GG	GG	GG	GG	GG	GG	GG	GG	GG	GG	GG	GG	GG	GG	GG	GG	GG	GG	GG	GG	GG	GG	GG	GG
id3008738	G/A	3	17884540	+	NA	NA	NA	NA	NA	NA	GG	AA	GG	AA	GG	GG	GG	GG	GG	AA	GG	AA	AA	GG	GG	AA	GG	AA	GG	GG	GG	GG	GG	GG	GG	GG	GG	GG	GG	GG	GG	GG	GG	GG	GG	GG	GG	GG	GG
2980343	T/C	3	17950141	+	NA	NA	NA	NA	NA	NA	TT	TT	TT	TT	TT	TT	TT	TT	TT	TT	TT	TT	TT	TT	TT	TT	TT	TT	TT	TT	TT	TT	TT	TT	TT	TT	TT	TT	TT	TT	TT	TT	TT	TT	TT	TT	TT	TT	TT
2991273	T/C	3	18227090	+	NA	NA	NA	NA	NA	NA	TT	TT	TT	TT	TT	TT	TT	TT	TT	TT	TT	TT	TT	TT	TT	TT	TT	TT	TT	TT	TT	TT	TT	TT	TT	TT	TT	TT	TT	TT	TT	TT	TT	TT	TT	TT	TT	TT	TT
2993458	C/T	3	18273682	+	NA	NA	NA	NA	NA	NA	CC	CC	CC	CC	TT	CC	CC	CC	CC	CC	CC	CC	CC	CC	TT	CC	CC	CC	TT	CC	TT	TT	CC	CC	CC	CC	TT	CC	TT	CC	CC	CT	CC	CT	CC	TT	CC	CC	CC
2996441	T/C	3	18382221	+	NA	NA	NA	NA	NA	NA	TT	TT	TT	TT	TT	TT	TT	TT	TT	TT	TT	TT	TT	TT	TT	TT	TT	TT	TT	TT	TT	TT	TT	TT	TT	TT	TT	TT	TT	TT	TT	TT	TT	TT	TT	TT	TT	TT	TT
2997078	G/T	3	18437379	+	NA	NA	NA	NA	NA	NA	GG	TT	TT	TT	GG	GG	GG	GG	GG	TT	GG	TT	TT	GG	GG	TT	GG	TT	GG	GG	GG	GG	GG	TT	GG	GG	GG	GG	GG	GG	GG	GG	GG	GG	GG	GG	GG	GG	GG
2998047	C/T	3	18485556	+	NA	NA	NA	NA	NA	NA	CC	CC	CC	CC	CC	CC	CC	CC	CC	CC	CC	CC	CC	CC	CC	CC	CC	CC	CC	CC	CC	CC	CC	CC	CC	CC	CC	CC	CC	CC	CC	CC	CC	CC	CC	CC	CC	CC	CC
2999715	G/A	3	18529454	+	NA	NA	NA	NA	NA	NA	GG	GG	GG	GG	GG	GG	GG	GG	GG	GG	GG	GG	GG	GG	GG	GG	GG	GG	GG	GG	GG	GG	GG	GG	GG	GG	GG	GG	GG	GG	GG	GG	GG	GG	GG	GG	GG	GG	GG
id3009086	A/G	3	18625329	+	NA	NA	NA	NA	NA	NA	AA	AA	AA	AA	AA	AA	AA	AA	AA	AA	AA	AA	AA	AA	AA	AA	AA	AA	AA	AA	AA	AA	AA	AA	AA	AA	AA	AA	AA	AA	AA	AA	AA	AA	AA	AA	AA	AA	AA
id3009116	A/G	3	18684630	+	NA	NA	NA	NA	NA	NA	AA	AA	AA	AA	AA	AA	AA	AA	AA	AA	AA	AA	AA	AA	AA	AA	AA	AA	AA	AA	AA	AA	AA	AA	AA	AA	AA	AA	AA	AA	AA	AA	AA	AA	AA	AA	AA	AA	AA
3009211	T/C	3	18789617	+	NA	NA	NA	NA	NA	NA	TT	CC	CC	CC	TT	TT	TT	TT	TT	CC	TT	CC	CC	TT	TT	CC	TT	CC	TT	TT	TT	TT	TT	CC	TT	TT	TT	TT	TT	TT	TT	TT	TT	TT	TT	TT	TT	TT	TT
id3009193	C/A	3	18888264	+	NA	NA	NA	NA	NA	NA	CC	AA	AA	AA	CC	CC	CC	CC	CC	AA	CC	AA	AA	CC	CC	AA	CC	AA	CC	CC	CC	CC	CC	AA	CC	CC	CC	CC	CC	CC	CC	CC	CC	CC	CC	CC	CC	CC	CC
3015457	C/T	3	18929885	+	NA	NA	NA	NA	NA	NA	CC	TT	TT	TT	CC	CC	CC	CC	CC	TT	CC	TT	TT	CC	CC	TT	CC	TT	CC	CC	CC	CC	CC	TT	CC	CC	CC	CC	CC	CC	CC	CC	CC	CC	CC	CC	CC	CC	CC
3022199	G/A	3	19093852	+	NA	NA	NA	NA	NA	NA	GG	--	--	--	GG	GG	GG	GG	GG	--	GG	--	--	GG	GG	--	GG	--	GG	GG	GG	GG	GG	--	GG	GG	GG	GG	GG	GG	GG	GG	GG	GG	GG	GG	GG	GG	GG
3024069	G/A	3	19137324	+	NA	NA	NA	NA	NA	NA	GG	GG	--	GG	GG	GG	GG	GG	GG	GG	GG	GG	GG	GG	GG	GG	GG	GG	GG	GG	GG	GG	GG	--	GG	GG	GG	GG	GG	GG	GG	GG	GG	GG	GG	GG	GG	GG	GG
3036535	A/G	3	19425941	+	NA	NA	NA	NA	NA	NA	AA	AA	AA	AA	AA	AA	AA	AA	AA	AA	AA	AA	AA	AA	AA	AA	AA	AA	AA	AA	AA	AA	AA	AA	AA	AA	AA	AA	AA	AA	AA	AA	AA	AA	AA	AA	AA	AA	AA
3037895	T/G	3	19453955	+	NA	NA	NA	NA	NA	NA	TT	TT	TT	TT	TT	TT	TT	TT	TT	TT	TT	TT	TT	TT	TT	TT	TT	TT	TT	TT	TT	TT	TT	TT	TT	TT	TT	TT	TT	TT	TT	TT	TT	TT	TT	TT	TT	TT	TT
3041008	A/C	3	19519543	+	NA	NA	NA	NA	NA	NA	AA	CC	CC	CC	AA	AA	AA	AA	AA	CC	AA	CC	CC	AA	AA	CC	AA	CC	AA	AA	AA	AA	AA	CC	AA	AA	AA	AA	AA	AA	AA	AA	AA	AA	AA	AA	AA	AA	AA
3046543	A/G	3	19580423	+	NA	NA	NA	NA	NA	NA	AA	AA	GG	AA	AA	AA	AA	AA	AA	AA	AA	AA	AA	AA	AA	AA	AA	AA	AA	AA	AA	AA	AA	GG	AA	AA	AA	AA	AA	AA	AA	AA	AA	AA	AA	AA	AA	AA	AA
3046667	C/A	3	19585619	+	NA	NA	NA	NA	NA	NA	CC	CC	CC	CC	CC	CC	CC	CC	CC	CC	CC	CC	CC	CC	CC	CC	CC	CC	CC	CC	CC	CC	CC	CC	CC	CC	CC	CC	CC	CC	CC	CC	CC	CC	CC	CC	CC	CC	CC
3046830	T/C	3	19596996	+	NA	NA	NA	NA	NA	NA	TT	TT	TT	TT	TT	TT	TT	TT	TT	TT	TT	TT	TT	TT	TT	TT	TT	TT	TT	TT	TT	TT	TT	TT	TT	TT	TT	TT	TT	TT	TT	TT	TT	TT	TT	TT	TT	TT	TT
3050322	T/C	3	19667207	+	NA	NA	NA	NA	NA	NA	TT	TT	TT	TT	CC	TT	TT	TT	TT	TT	TT	TT	TT	TT	CC	TT	TT	TT	CC	TT	CC	CC	TT	TT	TT	TT	CC	TT	CC	TT	TT	CT	TT	CT	TT	CC	TT	TT	TT
3053346	T/C	3	19728467	+	NA	NA	NA	NA	NA	NA	TT	TT	TT	TT	TT	TT	TT	TT	TT	TT	TT	TT	TT	TT	TT	TT	TT	TT	TT	TT	TT	TT	TT	TT	TT	TT	TT	TT	TT	TT	TT	TT	TT	TT	TT	TT	TT	TT	TT
id3009433	C/T	3	19862435	+	NA	NA	NA	NA	NA	NA	CC	TT	TT	TT	CC	CC	CC	CC	CC	TT	CC	TT	TT	CC	CC	TT	CC	TT	CC	CC	CC	CC	CC	TT	CC	CC	CC	CC	CC	CC	CC	CC	CC	CC	CC	CC	CC	CC	CC
3070588	C/T	3	20105048	+	NA	NA	NA	NA	NA	NA	CC	CC	CC	CC	CC	CC	CC	CC	TT	CC	CC	CC	CC	CC	--	CC	TT	CC	--	CC	CC	CC	CC	CC	CC	CC	CC	CC	CC	CC	CC	CC	CC	CC	CC	CC	CC	CC	CC
3072095	C	3	20134234	+	NA	NA	NA	NA	NA	NA	CC	CC	CC	CC	CC	CC	CC	CC	CC	CC	CC	CC	CC	CC	CC	CC	CC	CC	CC	CC	CC	CC	CC	CC	CC	CC	CC	CC	CC	CC	CC	CC	CC	CC	CC	CC	CC	CC	CC
SNP-3_20257466	C/T	3	20258956	+	NA	NA	NA	NA	NA	NA	CC	CC	CC	CC	CC	CC	CC	CC	CC	CC	CC	CC	CC	CC	CC	CC	CC	CC	CC	CC	CC	CC	CC	CC	CC	CC	CC	CC	CC	CC	CC	CC	CC	CC	CC	CC	CC	CC	CC
3080964	C/A	3	20331924	+	NA	NA	NA	NA	NA	NA	CC	CC	CC	CC	CC	CC	CC	CC	CC	CC	CC	CC	CC	CC	CC	CC	CC	CC	CC	CC	CC	CC	CC	CC	CC	CC	CC	CC	CC	CC	CC	CC	CC	CC	CC	CC	CC	CC	CC
id3009515	A/G	3	20366430	+	NA	NA	NA	NA	NA	NA	AA	GG	GG	GG	AA	AA	AA	AA	AA	GG	AA	GG	GG	AA	AA	GG	AA	GG	AA	AA	AA	AA	AA	GG	AA	AA	AA	AA	AA	AA	AA	AA	AA	AA	AA	AA	AA	AA	AA
3084235	T/C	3	20440864	+	NA	NA	NA	NA	NA	NA	TT	TT	TT	TT	TT	TT	TT	TT	TT	TT	TT	TT	TT	TT	TT	TT	TT	TT	TT	TT	TT	TT	TT	TT	TT	TT	TT	TT	TT	TT	TT	TT	TT	TT	TT	TT	TT	TT	TT
3088244	T/C	3	20540040	+	NA	NA	NA	NA	NA	NA	TT	TT	TT	TT	TT	TT	TT	TT	TT	TT	TT	TT	TT	TT	TT	TT	TT	TT	TT	TT	TT	TT	TT	TT	TT	TT	TT	TT	TT	TT	TT	TT	TT	TT	TT	TT	TT	TT	TT
3093535	G/A	3	20697029	+	NA	NA	NA	NA	NA	NA	GG	GG	GG	GG	GG	GG	GG	GG	GG	GG	GG	GG	GG	GG	GG	GG	GG	GG	GG	GG	GG	GG	GG	GG	GG	GG	GG	GG	GG	GG	GG	GG	GG	GG	GG	GG	GG	GG	GG
3094195	A/G	3	20717376	+	NA	NA	NA	NA	NA	NA	AA	GG	GG	GG	AA	AA	AA	AA	AA	GG	AA	GG	GG	AA	AA	GG	AA	GG	AA	AA	AA	AA	AA	GG	AA	AA	AA	AA	AA	AA	AA	AA	AA	AA	AA	AA	AA	AA	AA
3096758	T/C	3	20774372	+	NA	NA	NA	NA	NA	NA	TT	CC	CC	CC	TT	TT	TT	TT	TT	CC	TT	CC	CC	TT	TT	CC	TT	CC	TT	TT	TT	TT	TT	CC	TT	TT	TT	TT	TT	TT	TT	TT	TT	TT	TT	TT	TT	TT	TT
id3009746	A/C	3	20779707	+	NA	NA	NA	NA	NA	NA	AA	AA	AA	AA	AA	AA	AA	AA	AA	AA	AA	AA	AA	AA	AA	AA	AA	AA	AA	AA	AA	AA	AA	AA	AA	AA	AA	AA	AA	AA	AA	AA	AA	AA	AA	AA	AA	AA	AA
3099358	T/C	3	20833026	+	NA	NA	NA	NA	NA	NA	TT	TT	TT	TT	TT	TT	TT	TT	TT	TT	TT	TT	TT	TT	TT	TT	TT	TT	TT	TT	TT	TT	TT	TT	TT	TT	TT	TT	TT	TT	TT	TT	TT	TT	TT	TT	TT	TT	TT
3103509	C/T	3	20946837	+	NA	NA	NA	NA	NA	NA	CC	CC	CC	CC	CC	CC	CC	CC	CC	CC	CC	CC	CC	CC	CC	CC	CC	CC	CC	CC	CC	CC	CC	CC	CC	CC	CC	CC	CC	CC	CC	CC	CC	CC	CC	CC	CC	CC	CC
3105388	C/T	3	21003404	+	NA	NA	NA	NA	NA	NA	CC	CC	CC	CC	TT	CC	CC	CC	CC	CC	CC	CC	CC	CC	TT	CC	CC	CC	TT	CC	TT	TT	CC	CC	CC	CC	TT	CC	TT	CC	CC	CT	CC	CT	CC	TT	CC	CC	CC
id3009800	T/C	3	21003799	+	NA	NA	NA	NA	NA	NA	TT	TT	TT	TT	TT	TT	TT	TT	TT	TT	TT	TT	TT	TT	TT	TT	TT	TT	TT	TT	TT	TT	TT	TT	TT	TT	TT	TT	TT	TT	TT	TT	TT	TT	TT	TT	TT	TT	TT
id3009824	A/G	3	21061633	+	NA	NA	NA	NA	NA	NA	AA	AA	AA	AA	AA	AA	AA	AA	AA	AA	AA	AA	AA	AA	AA	AA	AA	AA	AA	AA	AA	AA	AA	AA	AA	AA	AA	AA	AA	AA	AA	AA	AA	AA	AA	AA	AA	AA	AA
id3009859	C/T	3	21101413	+	NA	NA	NA	NA	NA	NA	CC	CC	CC	CC	CC	CC	CC	CC	CC	CC	CC	CC	CC	CC	CC	CC	CC	CC	CC	CC	CC	CC	CC	CC	CC	CC	CC	CC	CC	CC	CC	CC	CC	CC	CC	CC	CC	CC	CC
3113846	T/C	3	21229812	+	NA	NA	NA	NA	NA	NA	TT	TT	TT	TT	TT	TT	TT	TT	TT	TT	TT	TT	TT	TT	TT	TT	TT	TT	TT	TT	TT	TT	TT	TT	TT	TT	TT	TT	TT	TT	TT	TT	TT	TT	TT	TT	TT	TT	TT
id3009973	A/G	3	21271132	+	NA	NA	NA	NA	NA	NA	AA	AA	AA	AA	AA	AA	AA	AA	AA	AA	AA	AA	AA	AA	AA	AA	AA	AA	AA	AA	AA	AA	AA	AA	AA	AA	AA	AA	AA	AA	AA	AA	AA	AA	AA	AA	AA	AA	AA
3117490	C/T	3	21312299	+	NA	NA	NA	NA	NA	NA	CC	CC	CC	CC	CC	CC	CC	CC	CC	CC	CC	CC	CC	CC	CC	CC	CC	CC	CC	CC	CC	CC	CC	CC	CC	CC	CC	CC	CC	CC	CC	CC	CC	CC	CC	CC	CC	CC	CC
3121727	G/A	3	21439755	+	NA	NA	NA	NA	NA	NA	GG	GG	GG	GG	GG	GG	GG	GG	GG	GG	GG	GG	GG	GG	GG	GG	GG	GG	GG	GG	GG	GG	GG	GG	GG	GG	GG	GG	GG	GG	GG	GG	GG	GG	GG	GG	GG	GG	GG
3122415	G/A	3	21454730	+	NA	NA	NA	NA	NA	NA	AA	GG	AA	GG	GG	GG	AA	AA	GG	GG	AA	GG	GG	GG	GG	GG	GG	GG	GG	GG	GG	GG	GG	GG	GG	GG	GG	GG	GG	GG	GG	GG	GG	GG	GG	GG	GG	GG	--
3126189	A/G	3	21549480	+	NA	NA	NA	NA	NA	NA	AA	AA	AA	AA	AA	AA	AA	AA	AA	AA	AA	AA	AA	AA	AA	AA	AA	AA	AA	AA	AA	AA	AA	AA	AA	AA	AA	AA	AA	AA	AA	AA	AA	AA	AA	AA	AA	AA	AA
id3010094	C/A	3	21601356	+	NA	NA	NA	NA	NA	NA	AA	CC	AA	CC	AA	CC	AA	AA	CC	CC	AA	CC	CC	CC	AA	CC	CC	CC	AA	CC	AA	AA	CC	AA	CC	CC	AA	CC	AA	CC	CC	AC	CC	AC	CC	AA	CC	CC	CC
3129843	T/G	3	21633711	+	NA	NA	NA	NA	NA	NA	GG	TT	GG	TT	TT	TT	GG	GG	TT	TT	GG	TT	TT	TT	TT	TT	TT	TT	TT	TT	TT	TT	TT	TT	TT	TT	TT	TT	TT	TT	TT	TT	TT	TT	TT	TT	TT	TT	TT
3129933	A/G	3	21636122	+	NA	NA	NA	NA	NA	NA	AA	AA	GG	AA	AA	AA	AA	AA	AA	AA	AA	AA	AA	AA	AA	AA	AA	AA	AA	AA	AA	AA	AA	AA	AA	AA	AA	AA	AA	AA	AA	AA	AA	AA	AA	AA	AA	AA	AA
3130307	A/G	3	21651261	+	NA	NA	NA	NA	NA	NA	AA	AA	AA	AA	AA	AA	AA	AA	AA	AA	AA	AA	AA	AA	AA	AA	AA	AA	AA	AA	AA	AA	AA	AA	AA	AA	AA	AA	AA	AA	AA	AA	AA	AA	AA	AA	AA	AA	AA
3140154	G/A	3	21880370	+	NA	NA	NA	NA	NA	NA	AA	AA	GG	AA	AA	GG	AA	AA	AA	AA	AA	AA	AA	AA	AA	AA	GG	AA	AA	AA	AA	AA	GG	AA	AA	AA	AA	AA	AA	AA	AA	AA	AA	AA	AA	AA	AA	AA	AA
3140424	A	3	21890404	+	NA	NA	NA	NA	NA	NA	AA	AA	AA	AA	AA	AA	AA	AA	AA	AA	AA	AA	AA	AA	AA	AA	AA	AA	AA	AA	AA	AA	AA	AA	AA	AA	AA	AA	AA	AA	AA	AA	AA	AA	AA	AA	AA	AA	AA
3141580	C/T	3	21915421	+	NA	NA	NA	NA	NA	NA	CC	CC	CC	CC	CC	CC	CC	CC	CC	CC	CC	CC	CC	CC	CC	CC	CC	CC	CC	CC	CC	CC	CC	CC	CC	CC	CC	CC	CC	CC	CC	CC	CC	CC	CC	CC	CC	CC	CC
3148534	T/C	3	22050510	+	NA	NA	NA	NA	NA	NA	TT	TT	TT	TT	CC	TT	TT	TT	TT	TT	TT	TT	TT	TT	CC	TT	TT	TT	CC	TT	CC	CC	TT	TT	TT	TT	CC	TT	CC	TT	TT	CT	TT	CT	TT	CC	TT	TT	TT
id3010248	G/A	3	22083584	+	NA	NA	NA	NA	NA	NA	GG	GG	GG	GG	GG	GG	GG	GG	GG	GG	GG	GG	GG	GG	GG	GG	GG	GG	GG	GG	GG	GG	GG	GG	GG	GG	GG	GG	GG	GG	GG	GG	GG	GG	GG	GG	GG	GG	GG
3154545	C/T	3	22179948	+	NA	NA	NA	NA	NA	NA	CC	CC	CC	CC	CC	CC	CC	CC	CC	CC	CC	CC	CC	CC	CC	CC	CC	CC	CC	CC	CC	CC	CC	CC	CC	CC	CC	CC	CC	CC	CC	CC	CC	CC	CC	CC	CC	CC	CC
3157127	A/G	3	22262380	+	NA	NA	NA	NA	NA	NA	AA	AA	AA	AA	AA	AA	AA	AA	AA	AA	AA	AA	AA	AA	AA	AA	AA	AA	AA	AA	AA	AA	AA	AA	AA	AA	AA	AA	AA	AA	AA	AA	AA	AA	AA	AA	AA	AA	AA
id3010402	T/G	3	22354568	+	NA	NA	NA	NA	NA	NA	GG	TT	TT	TT	TT	TT	GG	GG	GG	TT	GG	TT	TT	TT	TT	TT	TT	TT	TT	GG	TT	TT	TT	TT	GG	GG	TT	GG	TT	GG	GG	GT	GG	GT	GG	TT	GG	GG	GG
3165312	A/C	3	22443229	+	NA	NA	NA	NA	NA	NA	AA	AA	AA	AA	AA	AA	AA	AA	AA	AA	AA	AA	AA	AA	AA	AA	AA	AA	AA	AA	AA	AA	AA	AA	AA	AA	AA	AA	AA	AA	AA	AA	AA	AA	AA	AA	AA	AA	AA
3172176	C/A	3	22630068	+	NA	NA	NA	NA	NA	NA	CC	CC	CC	CC	CC	CC	CC	CC	CC	CC	CC	CC	CC	CC	CC	CC	CC	CC	CC	CC	CC	CC	CC	CC	CC	CC	CC	CC	CC	CC	CC	CC	CC	CC	CC	CC	CC	CC	CC
3172307	G/A	3	22633713	+	NA	NA	NA	NA	NA	NA	GG	GG	GG	GG	AA	GG	GG	GG	GG	GG	GG	GG	GG	GG	AA	GG	GG	GG	AA	GG	AA	AA	GG	GG	GG	GG	AA	GG	AA	GG	GG	AG	GG	AG	GG	AA	GG	GG	GG
3173191	T/C	3	22657915	+	NA	NA	NA	NA	NA	NA	TT	CT	CT	CT	TT	CT	TT	TT	CT	CT	TT	CT	CT	CT	TT	CT	CT	CT	TT	TT	TT	TT	CT	CT	CT	CT	TT	CT	TT	CT	CT	CT	CT	CT	CT	TT	CT	CT	CT
3173594	C/A	3	22667928	+	NA	NA	NA	NA	NA	NA	CC	CC	CC	CC	CC	CC	CC	CC	CC	CC	CC	CC	CC	CC	CC	CC	CC	CC	CC	CC	CC	CC	CC	CC	CC	CC	CC	CC	CC	CC	CC	CC	CC	CC	CC	CC	CC	CC	CC
3177028	C/T	3	22746310	+	NA	NA	NA	NA	NA	NA	CC	CC	CC	CC	CC	TT	CC	CC	CC	CC	CC	CC	CC	TT	CC	CC	TT	CC	CC	CC	CC	CC	TT	CC	CC	CC	CC	CC	CC	CC	CC	CC	CC	CC	CC	CC	CC	CC	CC
id3010545	G/T	3	22999186	+	NA	NA	NA	NA	NA	NA	GG	GG	GG	GG	GG	GG	GG	GG	GG	GG	GG	GG	GG	GG	GG	GG	GG	GG	GG	GG	GG	GG	GG	GG	GG	GG	GG	GG	GG	GG	GG	GG	GG	GG	GG	GG	GG	GG	GG
3186477	T	3	23010799	+	NA	NA	NA	NA	NA	NA	TT	TT	TT	TT	TT	TT	TT	TT	TT	TT	TT	TT	TT	TT	TT	TT	TT	TT	TT	TT	TT	TT	TT	TT	TT	TT	TT	TT	TT	TT	TT	TT	TT	TT	TT	TT	TT	TT	TT
3187574	C/T	3	23037242	+	NA	NA	NA	NA	NA	NA	CC	CC	CC	CC	CC	CC	CC	CC	CC	CC	CC	CC	CC	CC	CC	CC	CC	CC	CC	CC	CC	CC	CC	CC	CC	CC	CC	CC	CC	CC	CC	CC	CC	CC	CC	CC	CC	CC	CC
3191739	T/G	3	23156978	+	NA	NA	NA	NA	NA	NA	TT	TT	TT	TT	TT	GG	TT	TT	TT	TT	TT	TT	TT	--	TT	TT	GG	TT	TT	TT	TT	TT	GG	TT	TT	TT	TT	TT	TT	TT	TT	TT	TT	TT	TT	TT	TT	TT	TT
3195749	A/G	3	23222844	+	NA	NA	NA	NA	NA	NA	AA	AA	AA	AA	AA	--	AA	AA	AA	AA	AA	AA	AA	AA	AA	AA	--	AA	AA	AA	AA	AA	--	AA	AA	AA	AA	AA	AA	AA	AA	AA	AA	AA	AA	AA	AA	AA	AA
3198665	C/A	3	23276810	+	NA	NA	NA	NA	NA	NA	CC	CC	CC	CC	CC	--	CC	CC	CC	CC	CC	CC	CC	CC	CC	CC	--	CC	CC	CC	CC	CC	--	CC	CC	CC	CC	CC	CC	CC	CC	CC	CC	CC	CC	CC	CC	CC	CC
3201553	C/T	3	23354868	+	NA	NA	NA	NA	NA	NA	CC	CC	CC	CC	CC	CC	CC	CC	CC	CC	CC	CC	CC	CC	CC	CC	CC	CC	TT	CC	TT	TT	CC	CC	CC	CC	TT	CC	TT	CC	CC	CT	CC	CT	CC	TT	CC	CC	CC
3203067	T/G	3	23403720	+	NA	NA	NA	NA	NA	NA	TT	TT	TT	TT	TT	TT	TT	TT	TT	TT	TT	TT	TT	TT	TT	TT	TT	TT	TT	TT	TT	TT	TT	TT	TT	TT	TT	TT	TT	TT	TT	TT	TT	TT	TT	TT	TT	TT	TT
3203187	C	3	23407941	+	NA	NA	NA	NA	NA	NA	CC	CC	CC	CC	CC	CC	CC	CC	CC	CC	CC	CC	CC	CC	CC	CC	CC	CC	CC	CC	CC	CC	CC	CC	CC	CC	CC	CC	CC	CC	CC	CC	CC	CC	CC	CC	CC	CC	CC
3203276	A/G	3	23410343	+	NA	NA	NA	NA	NA	NA	AA	AA	AA	AA	AA	AA	AA	AA	AA	AA	AA	AA	AA	AA	AA	AA	AA	AA	AA	AA	AA	AA	AA	AA	AA	AA	AA	AA	AA	AA	AA	AA	AA	AA	AA	AA	AA	AA	AA
3203524	T/C	3	23419698	+	NA	NA	NA	NA	NA	NA	TT	TT	TT	TT	TT	TT	TT	TT	TT	TT	TT	TT	TT	TT	TT	TT	TT	TT	TT	TT	TT	TT	TT	TT	TT	TT	TT	TT	TT	TT	TT	TT	TT	TT	TT	TT	TT	TT	TT
id3010700	A/G	3	23494214	+	NA	NA	NA	NA	NA	NA	AA	AA	AA	AA	AA	AA	AA	AA	AA	AA	AA	AA	AA	AA	AA	AA	AA	AA	AA	AA	AA	AA	AA	AA	AA	AA	AA	AA	AA	AA	AA	AA	AA	AA	AA	AA	AA	AA	AA
id3010726	T/C	3	23615656	+	NA	NA	NA	NA	NA	NA	TT	TT	TT	TT	TT	TT	TT	TT	TT	TT	TT	TT	TT	TT	TT	TT	TT	TT	TT	TT	TT	TT	TT	TT	TT	TT	TT	TT	TT	TT	TT	TT	TT	TT	TT	TT	TT	TT	TT
3216878	C/A	3	23804050	+	NA	NA	NA	NA	NA	NA	CC	CC	CC	CC	CC	CC	CC	CC	CC	CC	CC	CC	CC	CC	CC	CC	CC	CC	CC	CC	CC	CC	CC	CC	CC	CC	CC	CC	CC	CC	CC	CC	CC	CC	CC	CC	CC	CC	CC
3217184	C/A	3	23817933	+	NA	NA	NA	NA	NA	NA	AA	AA	AA	AA	AA	CC	AA	AA	AA	AA	AA	AA	AA	CC	AA	AA	CC	AA	AA	AA	AA	AA	CC	AA	AA	AA	AA	AA	AA	AA	AA	AA	AA	AA	AA	AA	AA	AA	AA
3221940	G/A	3	23972220	+	NA	NA	NA	NA	NA	NA	GG	GG	GG	GG	GG	GG	GG	GG	GG	GG	GG	GG	GG	GG	GG	GG	GG	GG	GG	GG	GG	GG	GG	GG	GG	GG	GG	GG	GG	GG	GG	GG	GG	GG	GG	GG	GG	GG	GG
id3010787	A/G	3	24002675	+	NA	NA	NA	NA	NA	NA	AA	AA	AA	AA	AA	AA	AA	AA	AA	AA	AA	AA	AA	AA	AA	AA	AA	AA	AA	AA	AA	AA	AA	AA	AA	AA	AA	AA	AA	AA	AA	AA	AA	AA	AA	AA	AA	AA	AA
3222972	G/A	3	24011853	+	NA	NA	NA	NA	NA	NA	GG	GG	GG	GG	GG	GG	GG	GG	GG	GG	GG	GG	GG	GG	GG	GG	GG	GG	GG	GG	GG	GG	GG	GG	GG	GG	GG	GG	GG	GG	GG	GG	GG	GG	GG	GG	GG	GG	GG
id3010802	C/T	3	24191740	+	NA	NA	NA	NA	NA	NA	CC	CC	CC	CC	CC	CC	CC	CC	CC	CC	CC	CC	CC	CC	CC	CC	CC	CC	CC	CC	CC	CC	CC	CC	CC	CC	CC	CC	CC	CC	CC	CC	CC	CC	CC	CC	CC	CC	CC
3229778	G/A	3	24207460	+	NA	NA	NA	NA	NA	NA	GG	GG	GG	GG	GG	GG	GG	GG	GG	GG	GG	GG	GG	GG	GG	GG	GG	GG	GG	GG	GG	GG	GG	GG	GG	GG	GG	GG	GG	GG	GG	GG	GG	GG	GG	GG	GG	GG	GG
3235686	C/T	3	24389241	+	NA	NA	NA	NA	NA	NA	CC	CC	CC	CC	CC	CC	CC	CC	CC	CC	CC	CC	CC	CC	CC	CC	CC	CC	CC	CC	CC	CC	CC	CC	CC	CC	CC	CC	CC	CC	CC	CC	CC	CC	CC	CC	CC	CC	CC
3236543	G/A	3	24413888	+	NA	NA	NA	NA	NA	NA	AA	GG	GG	AA	AA	GG	AA	AA	GG	GG	AA	GG	GG	GG	AA	GG	GG	GG	AA	GG	AA	AA	GG	AA	GG	GG	GG	GG	GG	GG	GG	GG	GG	GG	GG	GG	GG	GG	GG
3239756	G/A	3	24534240	+	NA	NA	NA	NA	NA	NA	GG	GG	GG	GG	GG	GG	GG	GG	GG	GG	GG	GG	GG	GG	GG	GG	GG	GG	GG	GG	GG	GG	GG	GG	GG	GG	GG	GG	GG	GG	GG	GG	GG	GG	GG	GG	GG	GG	GG
id3010875	C/T	3	24567728	+	NA	NA	NA	NA	NA	NA	CC	CC	CC	CC	CC	CC	CC	CC	CC	CC	CC	CC	CC	CC	CC	CC	CC	CC	CC	CC	CC	CC	CC	CC	CC	CC	CC	CC	CC	CC	CC	CC	CC	CC	CC	CC	CC	CC	CC
3243386	A/G	3	24652422	+	NA	NA	NA	NA	NA	NA	AA	AA	AA	AA	AA	AA	AA	AA	AA	AA	AA	AA	AA	GG	AA	AA	AA	AA	AA	AA	AA	AA	GG	AA	AA	AA	AA	GG	AG	GG	GG	GG	GG	GG	AA	AA	AA	GG	GG
id3010896	A/G	3	24731216	+	NA	NA	NA	NA	NA	NA	AA	AA	AA	AA	AA	GG	AA	AA	GG	AA	AA	AA	AA	GG	AA	AA	AA	AA	AA	AA	AA	AA	GG	AA	GG	GG	AA	GG	AG	GG	GG	GG	GG	GG	AA	AA	GG	GG	GG
3249412	C/T	3	24850358	+	NA	NA	NA	NA	NA	NA	CC	CC	CC	CC	CC	CC	CC	CC	TT	CC	CC	CC	CC	CC	CC	CC	CC	CC	CC	CC	CC	CC	CC	CC	CC	CC	CC	CC	CC	CC	CC	CC	CC	CC	CC	CC	CC	CC	CC
3250361	C/T	3	24877563	+	NA	NA	NA	NA	NA	NA	CT	TT	TT	CT	CT	CC	CT	CT	CT	TT	TT	TT	TT	CC	CT	TT	CT	TT	TT	CT	CT	TT	CC	CT	CC	CC	TT	CC	CT	CT	CT	CC	CC	CC	CT	CT	CT	CT	CT
3253331	C/A	3	24949231	+	NA	NA	NA	NA	NA	NA	CC	CC	CC	CC	CC	AA	CC	CC	CC	CC	CC	CC	CC	CC	CC	CC	CC	CC	CC	CC	CC	CC	CC	CC	CC	CC	CC	CC	CC	CC	CC	CC	CC	CC	CC	CC	CC	CC	CC
id3010951	C/T	3	25068684	+	NA	NA	NA	NA	NA	NA	CC	CC	CC	CC	CC	CC	CC	CC	TT	CC	CC	CC	CC	CC	CC	CC	CC	CC	CC	CC	CC	CC	CC	CC	CC	CC	CC	CC	CC	CC	CC	CC	CC	CC	CC	CC	CC	CC	CC
3258782	G/A	3	25143684	+	NA	NA	NA	NA	NA	NA	GG	GG	GG	GG	GG	GG	GG	GG	GG	GG	GG	GG	GG	GG	GG	GG	GG	GG	GG	GG	GG	GG	GG	GG	GG	GG	GG	GG	GG	GG	GG	GG	GG	GG	GG	GG	GG	GG	GG
id3010971	G/A	3	25144373	+	NA	NA	NA	NA	NA	NA	GG	GG	GG	GG	GG	GG	GG	GG	AA	GG	GG	GG	GG	GG	GG	GG	GG	GG	GG	GG	GG	GG	GG	GG	GG	GG	GG	GG	GG	GG	GG	GG	GG	GG	GG	GG	GG	GG	--
3259048	A/G	3	25157655	+	NA	NA	NA	NA	NA	NA	GG	AA	AA	GG	GG	AA	GG	GG	AA	AA	GG	AA	AA	AA	GG	AA	AA	AA	GG	AA	GG	GG	AA	GG	AA	AA	AA	AA	AA	AA	AA	AA	AA	AA	AA	AA	AA	AA	AA
3262035	A/G	3	25259336	+	NA	NA	NA	NA	NA	NA	GG	AA	AA	GG	GG	GG	GG	GG	AA	AA	GG	AA	AA	GG	GG	AA	AA	AA	GG	GG	GG	GG	AA	GG	AA	AA	GG	AA	AG	AA	AA	AA	AA	AA	GG	GG	AA	AA	AA
3269976	T/C	3	25463538	+	NA	NA	NA	NA	NA	NA	CC	TT	TT	CC	CC	CC	CC	CC	TT	TT	CC	TT	TT	CC	CC	TT	TT	TT	CC	CC	CC	CC	TT	CC	TT	TT	CC	TT	CT	TT	TT	TT	TT	TT	CC	CC	TT	TT	TT
3270035	C/T	3	25466035	+	NA	NA	NA	NA	NA	NA	CC	CC	CC	CC	CC	CC	CC	CC	CC	CC	CC	CC	CC	CC	CC	CC	CC	CC	CC	CC	CC	CC	CC	CC	CC	CC	CC	CC	CC	CC	CC	CC	CC	CC	CC	CC	CC	CC	CC
id3011023	A/C	3	25467268	+	NA	NA	NA	NA	NA	NA	CC	AA	AA	CC	CC	CC	CC	CC	AA	AA	CC	AA	AA	CC	CC	AA	AA	AA	CC	CC	CC	CC	AA	CC	AA	AA	CC	AA	AC	AA	AA	AA	AA	AA	CC	CC	AA	AA	AA
3271587	A/G	3	25530777	+	NA	NA	NA	NA	NA	NA	GG	AA	AA	GG	GG	GG	GG	GG	AA	AA	GG	AA	AA	AA	GG	AA	AA	AA	GG	GG	GG	GG	AA	GG	AA	AA	GG	AA	AG	AA	AA	AA	AA	AA	GG	GG	AA	AA	AA
3272639	G/A	3	25563613	+	NA	NA	NA	NA	NA	NA	GG	GG	GG	GG	GG	GG	GG	GG	GG	GG	GG	GG	GG	GG	GG	GG	GG	GG	GG	AA	GG	GG	GG	GG	GG	GG	GG	GG	GG	GG	GG	GG	GG	GG	GG	GG	GG	GG	GG
3272722	T/C	3	25565625	+	NA	NA	NA	NA	NA	NA	TT	TT	TT	TT	TT	TT	TT	TT	TT	TT	TT	TT	TT	TT	TT	TT	TT	TT	TT	TT	TT	TT	TT	TT	TT	TT	TT	TT	TT	TT	TT	TT	TT	TT	TT	TT	TT	TT	TT
3274455	A/G	3	25621388	+	NA	NA	NA	NA	NA	NA	AA	AA	AA	AA	AA	AA	AA	AA	AA	AA	AA	AA	AA	AA	AA	AA	AA	AA	AA	AA	AA	AA	AA	AA	AA	AA	AA	AA	AA	AA	AA	AA	AA	AA	AA	AA	AA	AA	AA
3283262	G/T	3	25833182	+	NA	NA	NA	NA	NA	NA	TT	GG	GG	TT	TT	GG	TT	TT	GG	GG	TT	GG	GG	GG	TT	GG	GG	GG	TT	GG	TT	TT	GG	TT	GG	GG	GG	GG	GG	GG	GG	GG	GG	GG	GG	GG	GG	GG	GG
3285365	T/C	3	25894670	+	NA	NA	NA	NA	NA	NA	TT	TT	TT	TT	TT	TT	TT	TT	TT	TT	TT	TT	TT	TT	TT	TT	TT	TT	TT	TT	TT	TT	TT	TT	TT	TT	TT	TT	TT	TT	TT	TT	TT	TT	TT	TT	TT	TT	TT
3294085	C/T	3	26191938	+	NA	NA	NA	NA	NA	NA	CC	CC	CC	CC	CC	CC	CC	CC	CC	CC	CC	CC	CC	CC	CC	CC	CC	CC	CC	CC	CC	CC	CC	CC	CC	CC	CC	CC	CC	CC	CC	CC	CC	CC	CC	CC	CC	CC	CC
3297065	G/A	3	26310170	+	NA	NA	NA	NA	NA	NA	GG	GG	GG	GG	GG	GG	GG	GG	GG	GG	GG	GG	GG	GG	GG	GG	GG	GG	GG	GG	GG	GG	GG	GG	GG	GG	GG	GG	GG	GG	GG	GG	GG	GG	GG	GG	GG	GG	GG
3297629	T/C	3	26334305	+	NA	NA	NA	NA	NA	NA	CC	CC	TT	CC	CC	TT	CC	CC	TT	TT	CC	CC	CC	TT	CC	CC	TT	CC	CC	CC	CC	CC	TT	CC	TT	TT	TT	TT	TT	TT	TT	TT	TT	TT	TT	TT	TT	TT	TT
id3011124	A/G	3	26383637	+	NA	NA	NA	NA	NA	NA	AA	AA	AA	AA	AA	AA	AA	AA	AA	AA	AA	AA	AA	GG	AA	AA	AA	AA	AA	AA	AA	AA	AA	AA	GG	GG	GG	AA	AG	AA	AA	AA	AA	AA	GG	GG	GG	AA	AA
3300097	G/A	3	26434728	+	NA	NA	NA	NA	NA	NA	GG	GG	GG	GG	GG	GG	GG	GG	GG	GG	GG	GG	GG	GG	GG	GG	GG	GG	GG	GG	GG	GG	GG	GG	GG	GG	GG	GG	GG	GG	GG	GG	GG	GG	GG	GG	GG	GG	GG
3300492	G/T	3	26456796	+	NA	NA	NA	NA	NA	NA	TT	GG	GG	TT	TT	GG	TT	TT	GG	GG	TT	GG	GG	GG	TT	GG	GG	GG	TT	GG	TT	TT	GG	TT	GG	GG	GG	GG	GG	GG	GG	GG	GG	GG	GG	GG	GG	GG	GG
id3011233	A/G	3	26706939	+	NA	NA	NA	NA	NA	NA	AA	AA	GG	AA	AA	GG	AA	AA	GG	GG	AA	AA	GG	GG	AA	AA	AA	AA	AA	AA	AA	AA	AA	AA	AA	AA	AA	AA	AA	AA	AA	AA	AA	AA	AA	AA	AA	AA	AA
3313050	G/A	3	26796730	+	NA	NA	NA	NA	NA	NA	GG	GG	AA	GG	GG	GG	GG	GG	AA	AA	GG	GG	AA	AA	GG	GG	GG	GG	GG	GG	GG	GG	GG	GG	GG	GG	GG	GG	GG	GG	GG	GG	GG	GG	GG	GG	GG	GG	GG
3318331	C/A	3	26919429	+	NA	NA	NA	NA	NA	NA	CC	CC	CC	CC	CC	CC	CC	CC	CC	CC	CC	CC	CC	CC	CC	CC	CC	CC	CC	CC	CC	CC	CC	CC	CC	CC	CC	CC	CC	CC	CC	CC	CC	CC	CC	CC	CC	CC	CC
3322508	T/G	3	27028808	+	NA	NA	NA	NA	NA	NA	TT	TT	TT	TT	TT	TT	TT	TT	TT	TT	TT	TT	TT	TT	TT	TT	TT	TT	TT	TT	TT	TT	TT	TT	TT	TT	TT	TT	TT	TT	TT	TT	TT	TT	TT	TT	TT	TT	TT
3323682	C/T	3	27066394	+	NA	NA	NA	NA	NA	NA	CC	CC	CC	CC	CC	CC	CC	CC	CC	CC	CC	CC	CC	CC	CC	CC	CC	CC	CC	CC	CC	CC	CC	CC	CC	CC	CC	CC	CC	CC	CC	CC	CC	CC	CC	CC	CC	CC	CC
3326951	C/T	3	27191185	+	NA	NA	NA	NA	NA	NA	CC	CC	CC	CC	CC	CC	CC	CC	CC	CC	CC	CC	CC	CC	CC	CC	CC	CC	CC	CC	CC	CC	CC	CC	--	--	--	CC	CC	CC	CC	CC	CC	CC	--	--	--	CC	--
3327551	T/C	3	27206120	+	NA	NA	NA	NA	NA	NA	TT	TT	CC	TT	TT	TT	TT	TT	TT	CC	TT	TT	CC	TT	TT	TT	TT	TT	TT	TT	TT	TT	TT	TT	TT	TT	TT	TT	TT	TT	TT	TT	TT	TT	TT	TT	TT	TT	TT
3329583	A/G	3	27303218	+	NA	NA	NA	NA	NA	NA	AA	AA	AA	AA	AA	AA	AA	AA	AA	AA	AA	AA	AA	AA	AA	AA	AA	AA	AA	AA	AA	AA	AA	AA	AA	AA	AA	AA	AA	AA	AA	AA	AA	AA	AA	AA	AA	AA	AA
id3011506	G/A	3	27310949	+	NA	NA	NA	NA	NA	NA	GG	GG	GG	GG	GG	GG	GG	GG	GG	GG	GG	GG	GG	GG	GG	GG	GG	GG	GG	GG	GG	GG	GG	GG	GG	GG	GG	GG	GG	GG	GG	GG	GG	GG	GG	GG	GG	GG	GG
3330180	A/G	3	27328343	+	NA	NA	NA	NA	NA	NA	AA	AA	AA	AA	AA	AA	AA	AA	AA	AA	AA	AA	AA	AA	AA	AA	AA	AA	AA	AA	AA	AA	AA	AA	AA	AA	AA	AA	AA	AA	AA	AA	AA	AA	AA	AA	AA	AA	AA
3331113	G/A	3	27376146	+	NA	NA	NA	NA	NA	NA	GG	GG	GG	GG	GG	GG	GG	GG	GG	GG	GG	GG	GG	GG	GG	GG	GG	GG	GG	GG	GG	GG	GG	GG	GG	GG	GG	GG	GG	GG	GG	GG	GG	GG	GG	GG	GG	GG	GG
3334745	A	3	27491174	+	NA	NA	NA	NA	NA	NA	AA	AA	AA	AA	AA	AA	AA	AA	AA	AA	AA	AA	AA	AA	AA	AA	AA	AA	AA	AA	AA	AA	AA	AA	AA	AA	AA	AA	AA	AA	AA	AA	AA	AA	AA	AA	AA	AA	AA
3338676	G/A	3	27593976	+	NA	NA	NA	NA	NA	NA	GG	GG	GG	GG	GG	GG	GG	GG	GG	GG	GG	GG	GG	GG	GG	GG	GG	GG	GG	GG	GG	GG	GG	GG	AA	AA	AA	AA	AA	AA	AA	AA	AA	AA	AA	AA	AA	AA	AA
3342368	C/A	3	27705856	+	NA	NA	NA	NA	NA	NA	CC	CC	CC	CC	CC	CC	CC	CC	CC	CC	CC	CC	CC	CC	CC	CC	CC	CC	CC	CC	CC	CC	CC	CC	CC	CC	CC	CC	CC	CC	CC	CC	CC	CC	CC	CC	CC	CC	CC
3342373	C/T	3	27706391	+	NA	NA	NA	NA	NA	NA	CC	CC	CC	CC	CC	CC	CC	CC	CC	CC	CC	CC	CC	CC	CC	CC	CC	CC	CC	CC	CC	CC	CC	CC	CC	CC	CC	CC	CC	CC	CC	CC	CC	CC	CC	CC	CC	CC	CC
3344994	G/T	3	27761403	+	NA	NA	NA	NA	NA	NA	TT	GG	GG	TT	TT	GG	TT	TT	TT	GG	GG	GG	GG	GG	TT	GG	GG	GG	TT	GG	TT	GG	GG	TT	TT	TT	GG	GG	GG	GG	GG	GG	GG	GG	GG	GG	TT	GG	GG
dd3001007	C/T	3	27819138	+	NA	NA	NA	NA	NA	NA	TT	CC	CC	CC	TT	CC	TT	TT	TT	CC	CC	CC	CC	CC	TT	CC	CC	CC	TT	CC	TT	CC	CC	TT	CC	CC	CC	CC	CC	CC	CC	CC	CC	CC	CC	CC	CC	CC	CC
3352439	G	3	27955541	+	NA	NA	NA	NA	NA	NA	GG	GG	GG	GG	GG	GG	GG	GG	GG	GG	GG	GG	GG	GG	GG	GG	GG	GG	GG	GG	GG	GG	GG	GG	GG	GG	GG	GG	GG	GG	GG	GG	GG	GG	GG	GG	GG	GG	GG
3354559	T/C	3	27993391	+	NA	NA	NA	NA	NA	NA	CC	TT	TT	TT	CC	TT	CC	CC	CC	TT	TT	TT	TT	TT	CC	TT	TT	TT	CC	TT	CC	CC	TT	CC	TT	TT	TT	TT	TT	TT	TT	TT	TT	TT	TT	TT	TT	TT	TT
3358836	G/A	3	28144794	+	NA	NA	NA	NA	NA	NA	GG	GG	GG	GG	GG	GG	GG	GG	GG	GG	GG	GG	GG	GG	GG	GG	GG	GG	GG	GG	GG	GG	GG	GG	GG	GG	GG	GG	GG	GG	GG	GG	GG	GG	GG	GG	GG	GG	GG
3361008	G/A	3	28222334	+	NA	NA	NA	NA	NA	NA	GG	GG	GG	GG	GG	GG	GG	GG	GG	GG	GG	GG	GG	GG	GG	GG	GG	GG	GG	GG	GG	GG	GG	GG	GG	GG	AA	GG	AG	GG	GG	GG	GG	GG	AA	AA	GG	AA	AG
3361681	T/G	3	28253966	+	NA	NA	NA	NA	NA	NA	TT	TT	TT	TT	TT	TT	TT	TT	TT	TT	TT	TT	TT	TT	TT	TT	TT	TT	TT	TT	TT	TT	TT	TT	TT	TT	TT	TT	TT	TT	TT	TT	TT	TT	TT	TT	TT	TT	TT
id3013192	A/G	3	28270416	+	NA	NA	NA	NA	NA	NA	AA	AA	AA	AA	AA	AA	AA	AA	AA	AA	AA	AA	AA	AA	AA	AA	AA	AA	AA	AA	AA	AA	AA	AA	AA	AA	AA	AA	AA	AA	AA	AA	AA	AA	AA	AA	AA	AA	AA
3364449	C	3	28355604	+	NA	NA	NA	NA	NA	NA	CC	CC	CC	CC	CC	CC	CC	CC	CC	CC	CC	CC	CC	CC	CC	CC	CC	CC	CC	CC	CC	CC	CC	CC	CC	CC	CC	CC	CC	CC	CC	CC	CC	CC	CC	CC	CC	CC	CC
3364541	T/G	3	28359117	+	NA	NA	NA	NA	NA	NA	TT	TT	TT	TT	TT	TT	TT	TT	TT	TT	TT	TT	TT	TT	TT	TT	TT	TT	TT	TT	TT	TT	TT	TT	TT	TT	GG	TT	GT	TT	TT	TT	TT	TT	GG	GG	TT	GG	GT
3367645	T/C	3	28485193	+	NA	NA	NA	NA	NA	NA	TT	TT	TT	TT	TT	TT	TT	TT	TT	TT	TT	TT	TT	TT	TT	TT	TT	TT	TT	TT	TT	TT	TT	TT	TT	TT	TT	TT	TT	TT	TT	TT	TT	TT	TT	TT	TT	TT	TT
id3013325	T/G	3	28540564	+	NA	NA	NA	NA	NA	NA	GG	GG	TT	GG	GG	TT	GG	GG	GG	TT	TT	GG	TT	TT	GG	GG	TT	GG	GG	GG	GG	GG	GG	GG	TT	TT	TT	TT	TT	TT	TT	TT	TT	TT	TT	TT	TT	TT	TT
3369243	G/A	3	28550315	+	NA	NA	NA	NA	NA	NA	AA	AA	GG	AA	AA	GG	AA	AA	AA	GG	GG	AA	GG	GG	AA	AA	GG	AA	AA	AA	AA	AA	AA	AA	GG	GG	GG	GG	GG	GG	GG	GG	GG	GG	GG	GG	GG	GG	GG
3373021	G/T	3	28688032	+	NA	NA	NA	NA	NA	NA	GG	GG	GG	GG	GG	GG	GG	GG	GG	GG	GG	GG	GG	GG	GG	GG	GG	GG	GG	GG	GG	GG	GG	GG	GG	GG	GG	GG	GG	GG	GG	GG	GG	GG	GG	GG	GG	GG	GG
3374885	G/T	3	28778861	+	NA	NA	NA	NA	NA	NA	GG	GG	GG	GG	GG	GG	GG	GG	GG	GG	GG	GG	GG	GG	GG	GG	GG	GG	GG	GG	GG	GG	GG	GG	GG	GG	GG	GG	GG	GG	GG	GG	GG	GG	GG	GG	GG	GG	GG
rd3001016	C/A	3	28839060	+	NA	NA	NA	NA	NA	NA	CC	CC	CC	CC	CC	CC	CC	CC	CC	CC	CC	CC	CC	CC	CC	CC	CC	CC	CC	CC	CC	CC	CC	CC	CC	CC	CC	CC	CC	CC	CC	CC	CC	CC	CC	CC	CC	CC	CC
3381371	G/A	3	28987713	+	NA	NA	NA	NA	NA	NA	GG	GG	GG	GG	GG	GG	GG	GG	GG	GG	GG	GG	GG	GG	GG	GG	GG	GG	GG	GG	GG	GG	GG	GG	GG	GG	GG	GG	GG	GG	GG	GG	GG	GG	GG	GG	GG	GG	GG
3382672	G/T	3	29035496	+	NA	NA	NA	NA	NA	NA	GG	GG	GG	GG	GG	GG	GG	GG	GG	GG	GG	GG	GG	GG	GG	GG	GG	GG	GG	GG	GG	GG	GG	GG	GG	GG	GG	GG	GG	GG	GG	GG	GG	GG	GG	GG	GG	GG	GG
3382804	T/C	3	29043940	+	NA	NA	NA	NA	NA	NA	CC	CC	TT	CC	CC	TT	CC	CC	CC	TT	TT	CC	TT	TT	CC	CC	TT	CC	CC	CC	CC	CC	CC	CC	TT	TT	TT	TT	TT	TT	TT	TT	TT	TT	TT	TT	TT	TT	TT
3386004	C/T	3	29187091	+	NA	NA	NA	NA	NA	NA	TT	TT	CC	TT	TT	CC	TT	TT	TT	CC	CC	TT	CC	CC	TT	TT	CC	TT	TT	CC	TT	TT	TT	TT	CC	CC	CC	CC	CC	CC	CC	CC	CC	CC	CC	CC	CC	CC	CC
3387049	A/G	3	29214672	+	NA	NA	NA	NA	NA	NA	AA	AA	GG	AA	AA	AA	AA	AA	AA	GG	GG	AA	GG	AG	AA	AA	AA	AA	AA	GG	AA	AA	AA	AA	GG	GG	GG	GG	GG	GG	GG	GG	GG	GG	GG	GG	GG	GG	GG
id3013753	A/C	3	29215962	+	NA	NA	NA	NA	NA	NA	CC	CC	AA	CC	CC	AA	CC	CC	CC	AA	AA	CC	AA	AA	CC	CC	AA	CC	CC	AA	CC	CC	CC	CC	AA	AA	AA	AA	AA	AA	AA	AA	AA	AA	AA	AA	AA	AA	AA
3388304	C/T	3	29259896	+	NA	NA	NA	NA	NA	NA	CC	CC	CC	CC	CC	CC	CC	CC	CC	CC	CC	CC	CC	CC	CC	CC	CC	CC	CC	CC	CC	CC	CC	CC	CC	CC	CC	CC	CC	CC	CC	CC	CC	CC	CC	CC	CC	CC	CC
id3013770	A/G	3	29261284	+	NA	NA	NA	NA	NA	NA	GG	AA	GG	GG	GG	AA	GG	GG	GG	GG	GG	AA	GG	AA	GG	AA	AA	AA	GG	GG	GG	GG	GG	GG	GG	GG	GG	GG	GG	GG	GG	GG	GG	GG	GG	GG	GG	GG	GG
3392556	C/A	3	29473751	+	NA	NA	NA	NA	NA	NA	AA	CC	CC	AA	AA	CC	AA	AA	AA	CC	CC	CC	CC	AA	AA	CC	CC	CC	AA	CC	AA	AA	AA	AA	CC	CC	CC	CC	CC	CC	CC	CC	CC	CC	CC	CC	CC	CC	CC
3392756	G/A	3	29492110	+	NA	NA	NA	NA	NA	NA	GG	GG	GG	GG	GG	GG	GG	GG	GG	GG	GG	GG	GG	GG	GG	GG	GG	GG	GG	GG	GG	GG	GG	GG	GG	GG	GG	GG	GG	GG	GG	GG	GG	GG	GG	GG	GG	GG	GG
3393805	T/C	3	29527021	+	NA	NA	NA	NA	NA	NA	TT	TT	TT	TT	TT	TT	TT	TT	TT	TT	TT	TT	TT	CC	TT	TT	TT	TT	TT	TT	TT	TT	TT	TT	TT	TT	TT	TT	TT	TT	TT	TT	TT	TT	TT	TT	TT	TT	TT
3395245	A/G	3	29590839	+	NA	NA	NA	NA	NA	NA	AA	AA	AA	AA	AA	AA	AA	AA	AA	AA	AA	AA	AA	AA	AA	AA	AA	AA	AA	AA	AA	AA	AA	AA	AA	AA	GG	AA	AG	AA	AA	AA	AA	AA	GG	GG	AA	GG	AG
3397290	G/A	3	29655417	+	NA	NA	NA	NA	NA	NA	GG	GG	GG	GG	GG	GG	GG	GG	GG	GG	GG	GG	GG	GG	GG	GG	GG	GG	GG	GG	GG	GG	GG	GG	GG	GG	GG	GG	GG	GG	GG	GG	GG	GG	GG	GG	GG	GG	GG
3399945	C/T	3	29755225	+	NA	NA	NA	NA	NA	NA	CC	CC	CC	CC	CC	CC	CC	CC	CC	CC	CC	CC	CC	CC	CC	CC	CC	CC	CC	CC	CC	CC	CC	CC	CC	CC	CC	CC	CC	CC	CC	CC	CC	CC	CC	CC	CC	CC	CC
3401729	C/T	3	29832169	+	NA	NA	NA	NA	NA	NA	TT	TT	CC	TT	TT	CC	TT	TT	TT	CC	CC	TT	CC	CC	TT	TT	CC	TT	TT	CC	TT	TT	TT	CC	CC	CC	CC	CC	CC	CC	CC	CC	CC	CC	CC	CC	CC	CC	CC
3403006	C/A	3	29880015	+	NA	NA	NA	NA	NA	NA	CC	CC	CC	CC	CC	CC	CC	CC	CC	CC	CC	CC	CC	CC	CC	CC	CC	CC	CC	CC	CC	CC	CC	CC	CC	CC	CC	CC	CC	CC	CC	CC	CC	CC	CC	CC	CC	CC	CC
3405830	C/T	3	29987079	+	NA	NA	NA	NA	NA	NA	CC	CC	CC	CC	CC	CC	CC	CC	CC	CC	CC	CC	CC	CC	CC	CC	CC	CC	CC	CC	CC	CC	CC	CC	CC	CC	CC	CC	CC	CC	CC	CC	CC	CC	CC	CC	CC	CC	CC
3408998	T/C	3	30119566	+	NA	NA	NA	NA	NA	NA	TT	TT	TT	TT	TT	TT	TT	TT	TT	TT	TT	TT	TT	TT	TT	TT	TT	TT	TT	TT	TT	TT	TT	TT	TT	TT	TT	TT	TT	TT	TT	TT	TT	TT	TT	TT	TT	TT	TT
3412475	G/T	3	30247826	+	NA	NA	NA	NA	NA	NA	GG	GG	GG	GG	GG	GG	GG	GG	GG	GG	GG	GG	GG	GG	TT	GG	GG	GG	GG	GG	TT	TT	TT	GG	GG	GG	GG	GG	GG	GG	GG	GG	GG	GG	GG	GG	GG	GG	GG
rd3001030	C/A	3	30253323	+	NA	NA	NA	NA	NA	NA	CC	CC	CC	CC	CC	CC	CC	CC	CC	CC	CC	CC	CC	CC	CC	CC	CC	CC	CC	CC	CC	CC	CC	CC	CC	CC	CC	CC	CC	CC	CC	CC	CC	CC	CC	CC	CC	CC	CC
3414133	T/G	3	30342031	+	NA	NA	NA	NA	NA	NA	TT	TT	TT	TT	TT	TT	TT	TT	TT	TT	TT	TT	TT	TT	TT	TT	TT	TT	TT	TT	TT	TT	TT	TT	TT	TT	TT	TT	TT	TT	TT	TT	TT	TT	TT	TT	TT	TT	TT
3417192	C/T	3	30457668	+	NA	NA	NA	NA	NA	NA	CC	CC	CC	CC	CC	CC	CC	CC	CC	CC	CC	CC	CC	CC	CC	CC	CC	CC	CC	CC	CC	CC	CC	CC	CC	CC	CC	CC	CC	CC	CC	CC	CC	CC	CC	CC	CC	CC	CC
3417884	T/C	3	30489032	+	NA	NA	NA	NA	NA	NA	TT	TT	TT	TT	TT	TT	TT	TT	TT	TT	TT	TT	TT	TT	TT	TT	TT	TT	TT	TT	TT	TT	TT	TT	TT	TT	TT	TT	TT	TT	TT	TT	TT	TT	TT	TT	TT	TT	TT
3419323	C/T	3	30545870	+	NA	NA	NA	NA	NA	NA	CC	CC	CC	CC	CC	CC	CC	CC	TT	CC	CC	CC	CC	TT	TT	CC	TT	CC	CC	CC	TT	TT	TT	CC	CC	CC	TT	TT	CT	CC	CC	CC	CC	CC	TT	CT	CC	TT	CT
3420460	C/T	3	30604896	+	NA	NA	NA	NA	NA	NA	TT	TT	CC	TT	TT	TT	TT	TT	CC	CC	CC	TT	TT	CC	CC	TT	CC	TT	TT	CC	CC	CC	CC	TT	TT	TT	CC	CC	CT	TT	TT	TT	TT	TT	CC	CT	TT	CC	CT
3427731	T/C	3	30926534	+	NA	NA	NA	NA	NA	NA	TT	TT	TT	TT	TT	TT	TT	TT	TT	TT	TT	TT	TT	TT	TT	TT	TT	TT	TT	TT	TT	TT	TT	TT	TT	TT	TT	TT	TT	TT	TT	TT	TT	TT	TT	TT	TT	TT	TT
3429923	C/A	3	31018646	+	NA	NA	NA	NA	NA	NA	CC	CC	AA	CC	CC	AA	CC	CC	AA	AA	AA	CC	AA	AA	AA	CC	AA	CC	CC	AA	AA	AA	AA	CC	AA	AA	AA	AA	AA	AA	AA	AA	AA	AA	AA	AA	AA	AA	AA
3430019	C/T	3	31025197	+	NA	NA	NA	NA	NA	NA	CC	CC	CC	CC	CC	TT	CC	CC	TT	CC	CC	CC	CC	TT	TT	CC	TT	CC	CC	CC	TT	TT	TT	CC	CC	CC	TT	TT	TT	TT	TT	TT	TT	TT	TT	TT	CC	TT	TT
3432450	G/T	3	31138388	+	NA	NA	NA	NA	NA	NA	GG	GG	GG	GG	GG	GG	GG	GG	GG	GG	GG	GG	GG	GG	GG	GG	GG	GG	GG	GG	GG	GG	GG	GG	GG	GG	GG	GG	GG	GG	GG	GG	GG	GG	GG	GG	GG	GG	GG
3433249	G/A	3	31190989	+	NA	NA	NA	NA	NA	NA	GG	GG	AA	GG	GG	GG	GG	GG	AA	AA	AA	GG	AA	AA	AA	GG	AA	GG	GG	AA	AA	AA	AA	GG	AA	AA	AA	AA	AG	GG	GG	GG	GG	GG	AA	AG	AA	AG	AG
3433307	A/G	3	31196096	+	NA	NA	NA	NA	NA	NA	AA	AA	GG	AA	AA	AA	AA	AA	GG	GG	GG	AA	GG	GG	GG	AA	GG	AA	AA	GG	GG	GG	GG	AA	GG	GG	GG	GG	AG	AA	AA	AA	AA	AA	GG	AG	GG	AG	AG
3433537	C/T	3	31205828	+	NA	NA	NA	NA	NA	NA	CC	CC	CC	CC	CC	CC	CC	CC	CC	CC	CC	CC	CC	CC	CC	CC	CC	CC	CC	CC	CC	CC	CC	CC	CC	CC	CC	CC	CC	CC	CC	CC	CC	CC	CC	CC	CC	CC	CC
3437076	T/C	3	31348032	+	NA	NA	NA	NA	NA	NA	TT	TT	TT	TT	TT	TT	TT	TT	TT	TT	TT	TT	TT	TT	TT	TT	TT	TT	TT	TT	CC	TT	TT	TT	CC	CC	TT	TT	TT	TT	TT	TT	TT	TT	TT	TT	CC	TT	TT
3437919	T/C	3	31373153	+	NA	NA	NA	NA	NA	NA	TT	TT	TT	TT	TT	TT	TT	TT	CC	TT	TT	TT	TT	CC	CC	TT	CC	TT	TT	TT	TT	CC	CC	TT	TT	TT	CC	CC	CT	TT	TT	TT	TT	TT	CC	CT	TT	CT	CT
c3p31393777	G/A	3	31393778	+	NA	NA	NA	NA	NA	NA	GG	GG	GG	GG	GG	GG	GG	GG	GG	GG	GG	GG	GG	GG	GG	GG	GG	GG	GG	GG	GG	GG	GG	GG	GG	GG	GG	GG	GG	GG	GG	GG	GG	GG	GG	GG	GG	GG	GG
3438876	T/G	3	31427789	+	NA	NA	NA	NA	NA	NA	TT	TT	GG	TT	TT	GG	TT	TT	GG	GG	GG	TT	GG	GG	GG	TT	GG	TT	TT	GG	GG	GG	GG	TT	GG	GG	GG	GG	GG	GG	GG	GG	GG	GG	GG	GG	GG	GG	GG
3441973	G/A	3	31565725	+	NA	NA	NA	NA	NA	NA	GG	GG	GG	GG	GG	GG	GG	GG	GG	GG	GG	GG	GG	GG	GG	GG	GG	GG	GG	GG	GG	GG	GG	GG	GG	GG	GG	GG	GG	GG	GG	GG	GG	GG	GG	GG	GG	GG	GG
rd3001044	A	3	31627459	+	NA	NA	NA	NA	NA	NA	AA	AA	AA	AA	AA	AA	AA	AA	AA	AA	AA	AA	AA	AA	AA	AA	AA	AA	AA	AA	AA	AA	AA	AA	AA	AA	AA	AA	AA	AA	AA	AA	AA	AA	AA	AA	AA	AA	AA
id3015219	T/C	3	31691406	+	NA	NA	NA	NA	NA	NA	TT	TT	TT	TT	TT	TT	TT	TT	TT	TT	TT	TT	TT	TT	TT	TT	TT	TT	TT	TT	TT	TT	TT	TT	TT	TT	TT	TT	TT	TT	TT	TT	TT	TT	TT	TT	TT	TT	TT
3445764	T/G	3	31744512	+	NA	NA	NA	NA	NA	NA	TT	GG	TT	GG	TT	GG	TT	TT	TT	TT	TT	GG	TT	TT	TT	GG	TT	GG	TT	TT	TT	TT	TT	TT	GG	GG	TT	TT	GT	GG	GG	GG	GG	GG	TT	GT	GG	GT	GT
3447960	G/A	3	31835485	+	NA	NA	NA	NA	NA	NA	AA	GG	GG	GG	AA	GG	AA	AA	GG	GG	GG	GG	GG	AA	GG	GG	GG	GG	AA	GG	AA	GG	GG	AA	GG	GG	GG	GG	GG	GG	GG	GG	GG	GG	GG	GG	GG	GG	GG
3449189	C/A	3	31893660	+	NA	NA	NA	NA	NA	NA	CC	CC	CC	CC	CC	CC	CC	CC	CC	CC	CC	CC	CC	CC	CC	CC	CC	CC	CC	CC	CC	CC	CC	CC	CC	CC	CC	CC	CC	CC	CC	CC	CC	CC	CC	CC	CC	CC	CC
3450210	G/A	3	31919761	+	NA	NA	NA	NA	NA	NA	GG	GG	GG	GG	GG	GG	GG	GG	AA	GG	GG	GG	GG	GG	AA	GG	GG	GG	GG	GG	GG	AA	AA	GG	GG	GG	GG	GG	GG	GG	GG	GG	GG	GG	GG	GG	GG	GG	GG
id3015399	A/G	3	32013183	+	NA	NA	NA	NA	NA	NA	GG	GG	GG	GG	GG	GG	GG	GG	AA	GG	GG	GG	GG	GG	AA	GG	AA	GG	GG	GG	GG	AA	AA	GG	AA	AA	AA	AA	AG	GG	GG	GG	GG	GG	AA	AG	AA	AG	AG
id3015453	G/A	3	32083416	+	NA	NA	NA	NA	NA	NA	GG	GG	GG	GG	GG	GG	GG	GG	GG	GG	GG	GG	GG	GG	GG	GG	GG	GG	GG	GG	GG	GG	GG	GG	GG	GG	GG	GG	GG	GG	GG	GG	GG	GG	GG	GG	GG	GG	GG
id3015473	C/A	3	32100172	+	NA	NA	NA	NA	NA	NA	CC	CC	CC	CC	CC	CC	CC	CC	CC	CC	CC	CC	CC	CC	CC	CC	CC	CC	CC	CC	CC	CC	CC	CC	CC	CC	CC	CC	CC	CC	CC	CC	CC	CC	CC	CC	CC	CC	CC
3456359	G/A	3	32186401	+	NA	NA	NA	NA	NA	NA	GG	GG	GG	GG	GG	GG	GG	GG	GG	GG	GG	GG	GG	GG	GG	GG	GG	GG	GG	GG	GG	GG	GG	GG	GG	GG	GG	GG	GG	GG	GG	GG	GG	GG	GG	GG	GG	GG	GG
3457970	G/A	3	32240227	+	NA	NA	NA	NA	NA	NA	GG	GG	GG	GG	GG	GG	GG	GG	GG	GG	GG	GG	GG	GG	GG	GG	GG	GG	GG	GG	GG	GG	GG	GG	GG	GG	GG	GG	GG	GG	GG	GG	GG	GG	GG	GG	GG	GG	GG
3458259	G/T	3	32250629	+	NA	NA	NA	NA	NA	NA	GG	GG	GG	GG	GG	GG	GG	GG	GG	GG	GG	GG	GG	GG	GG	GG	GG	GG	GG	GG	GG	GG	GG	GG	GG	GG	GG	GG	GG	GG	GG	GG	GG	GG	GG	GG	GG	GG	GG
3460782	C/A	3	32380470	+	NA	NA	NA	NA	NA	NA	CC	CC	CC	CC	CC	CC	CC	CC	CC	CC	CC	CC	CC	CC	CC	CC	CC	CC	CC	CC	CC	CC	CC	CC	CC	CC	CC	CC	CC	CC	CC	CC	CC	CC	CC	CC	CC	CC	CC
3461874	C/A	3	32430702	+	NA	NA	NA	NA	NA	NA	CC	CC	CC	AA	CC	CC	CC	CC	AA	CC	CC	CC	CC	AA	AA	CC	CC	CC	CC	AA	AA	AA	AA	AA	AA	AA	AA	AA	AC	CC	CC	CC	CC	CC	AA	AC	AA	AC	AC
SNP-3_32542621	T/C	3	32549749	+	NA	NA	NA	NA	NA	NA	TT	TT	TT	TT	TT	TT	TT	TT	TT	TT	TT	TT	TT	TT	TT	TT	TT	TT	TT	TT	TT	TT	TT	TT	TT	TT	TT	TT	TT	TT	TT	TT	TT	TT	TT	TT	TT	TT	TT
3466240	G/A	3	32581182	+	NA	NA	NA	NA	NA	NA	GG	GG	GG	GG	GG	GG	GG	GG	GG	GG	GG	GG	GG	GG	GG	GG	GG	GG	GG	GG	GG	GG	GG	GG	GG	GG	GG	GG	GG	GG	GG	GG	GG	GG	GG	GG	GG	GG	GG
3467493	C/T	3	32624437	+	NA	NA	NA	NA	NA	NA	CC	CC	CC	CC	CC	CC	CC	CC	CC	CC	CC	CC	CC	CC	CC	CC	CC	CC	CC	CC	CC	CC	CC	CC	CC	CC	CC	CC	CC	CC	CC	CC	CC	CC	CC	CC	CC	CC	CC
id3015703	A/G	3	32663884	+	NA	NA	NA	NA	NA	NA	AA	GG	AA	AA	AA	AA	AA	AA	AA	AA	AA	GG	AA	AA	AA	GG	GG	GG	AA	AA	AA	AA	AA	AA	AA	AA	AA	AA	AA	AA	AA	AA	AA	AA	AA	AA	AA	AA	AA
3468652	G/A	3	32682991	+	NA	NA	NA	NA	NA	NA	GG	GG	GG	GG	GG	GG	GG	GG	GG	GG	GG	GG	GG	GG	GG	GG	GG	GG	GG	GG	GG	GG	GG	GG	GG	GG	GG	GG	GG	GG	GG	GG	GG	GG	GG	GG	GG	GG	GG
3470877	G/T	3	32776582	+	NA	NA	NA	NA	NA	NA	GG	GG	GG	GG	GG	GG	GG	GG	GG	GG	GG	GG	GG	GG	GG	GG	GG	GG	GG	GG	GG	GG	GG	GG	GG	GG	GG	GG	GG	GG	GG	GG	GG	GG	GG	GG	GG	GG	GG
3473562	A/G	3	32894813	+	NA	NA	NA	NA	NA	NA	AA	AA	AA	AA	AA	AA	AA	AA	AA	AA	AA	AA	AA	AA	AA	AA	AA	AA	AA	AA	AA	AA	AA	AA	AA	AA	AA	AA	AA	AA	AA	AA	AA	AA	AA	AA	AA	AA	AA
id3015881	A/C	3	32966348	+	NA	NA	NA	NA	NA	NA	AA	CC	AA	AA	AA	AA	AA	AA	AA	AA	AA	CC	AA	AA	AA	CC	AA	CC	AA	AA	AA	AA	AA	AA	AA	AA	AA	AA	AA	AA	AA	AA	AA	AA	AA	AA	AA	AA	AA
id3015986	C/T	3	33080942	+	NA	NA	NA	NA	NA	NA	TT	CC	TT	TT	TT	CC	TT	TT	TT	TT	TT	CC	TT	CC	TT	CC	CC	CC	TT	TT	TT	TT	TT	TT	CC	CC	TT	TT	CT	CC	TT	CC	CC	CC	CT	CT	CC	CT	CT
3479788	A/C	3	33134401	+	NA	NA	NA	NA	NA	NA	AA	AA	AA	AA	AA	AA	AA	AA	AA	AA	AA	AA	AA	AA	AA	AA	AA	AA	AA	AA	AA	AA	AA	AA	AA	AA	AA	AA	AA	AA	AA	AA	AA	AA	AA	AA	AA	AA	AA
3485106	G/A	3	33309621	+	NA	NA	NA	NA	NA	NA	GG	GG	GG	GG	GG	GG	GG	GG	GG	GG	GG	GG	GG	GG	GG	GG	GG	GG	GG	GG	GG	GG	GG	GG	GG	GG	GG	GG	GG	GG	GG	GG	GG	GG	GG	GG	GG	GG	GG
id3016166	G/A	3	33368046	+	NA	NA	NA	NA	NA	NA	GG	GG	GG	GG	GG	GG	GG	GG	GG	GG	GG	GG	GG	GG	GG	GG	GG	GG	GG	GG	GG	GG	GG	GG	GG	GG	GG	GG	GG	GG	GG	GG	GG	GG	GG	GG	GG	GG	GG
id3016174	C/T	3	33371520	+	NA	NA	NA	NA	NA	NA	CC	CC	CC	CC	CC	CC	CC	CC	CC	CC	CC	CC	CC	CC	CC	CC	CC	CC	CC	CC	CC	CC	CC	CC	CC	CC	CC	CC	CC	CC	CC	CC	CC	CC	CC	CC	CC	CC	CC
3488359	T	3	33461136	+	NA	NA	NA	NA	NA	NA	TT	TT	TT	TT	TT	TT	TT	TT	TT	TT	TT	TT	TT	TT	TT	TT	TT	TT	TT	TT	TT	TT	TT	TT	TT	TT	TT	TT	TT	TT	TT	TT	TT	TT	TT	TT	TT	TT	TT
3489205	C/A	3	33505501	+	NA	NA	NA	NA	NA	NA	CC	CC	CC	CC	CC	CC	CC	CC	CC	CC	CC	CC	CC	CC	CC	CC	CC	CC	CC	CC	CC	CC	CC	CC	CC	CC	CC	CC	CC	CC	CC	CC	CC	CC	CC	CC	CC	CC	CC
3492196	T	3	33607688	+	NA	NA	NA	NA	NA	NA	TT	TT	TT	TT	TT	TT	TT	TT	TT	TT	TT	TT	TT	TT	TT	TT	TT	TT	TT	TT	TT	TT	TT	TT	TT	TT	TT	TT	TT	TT	TT	TT	TT	TT	TT	TT	TT	TT	TT
3494668	T/C	3	33689816	+	NA	NA	NA	NA	NA	NA	TT	TT	TT	TT	TT	TT	TT	TT	TT	TT	TT	TT	TT	TT	TT	TT	TT	TT	TT	TT	TT	TT	TT	TT	TT	TT	TT	TT	TT	TT	TT	TT	TT	TT	TT	TT	TT	TT	TT
id3016444	G/A	3	33693747	+	NA	NA	NA	NA	NA	NA	GG	GG	AA	GG	GG	GG	GG	GG	GG	GG	GG	GG	GG	AA	GG	GG	GG	GG	GG	GG	GG	GG	GG	GG	GG	GG	GG	GG	GG	GG	GG	GG	GG	GG	GG	GG	GG	GG	GG
3495083	A/C	3	33713486	+	NA	NA	NA	NA	NA	NA	AA	AA	AA	AA	AA	CC	AA	AA	CC	AA	AA	AA	AA	AA	CC	CC	CC	AA	CC	CC	CC	CC	CC	CC	CC	CC	CC	CC	CC	CC	CC	CC	CC	CC	CC	CC	CC	CC	CC
3496797	T/C	3	33791733	+	NA	NA	NA	NA	NA	NA	CC	TT	TT	CC	CC	TT	CC	CC	TT	CC	CC	TT	TT	TT	TT	TT	TT	TT	TT	TT	TT	TT	TT	TT	TT	TT	TT	TT	TT	TT	TT	TT	TT	TT	TT	TT	TT	TT	TT
3496849	G/A	3	33794314	+	NA	NA	NA	NA	NA	NA	GG	GG	GG	GG	GG	GG	GG	GG	GG	GG	GG	GG	GG	GG	GG	GG	GG	GG	GG	GG	GG	GG	GG	GG	GG	GG	GG	GG	GG	GG	GG	GG	GG	GG	GG	GG	GG	GG	GG
3500757	T/C	3	33970114	+	NA	NA	NA	NA	NA	NA	TT	CC	CC	TT	TT	TT	TT	TT	TT	TT	TT	CC	CC	TT	TT	TT	TT	CC	TT	TT	TT	TT	TT	TT	TT	TT	TT	TT	TT	TT	TT	TT	TT	TT	TT	TT	TT	TT	TT
3501392	T/C	3	33987612	+	NA	NA	NA	NA	NA	NA	CC	CC	CC	CC	CC	TT	CC	CC	CC	CC	CC	CC	CC	CC	TT	TT	TT	CC	TT	TT	TT	TT	TT	TT	TT	TT	TT	TT	TT	TT	TT	TT	TT	TT	TT	TT	TT	TT	TT
3504185	T	3	34072577	+	NA	NA	NA	NA	NA	NA	TT	--	TT	TT	TT	TT	TT	TT	TT	TT	TT	--	--	TT	TT	TT	TT	--	TT	TT	TT	TT	TT	TT	TT	TT	TT	TT	TT	TT	TT	TT	TT	TT	TT	--	TT	TT	TT
3510401	T/C	3	34302993	+	NA	NA	NA	NA	NA	NA	TT	CC	TT	TT	TT	TT	TT	TT	TT	TT	TT	CC	CC	TT	TT	TT	TT	CC	TT	TT	TT	TT	TT	TT	TT	TT	TT	TT	TT	TT	TT	TT	TT	TT	TT	TT	TT	TT	TT
3510856	T/C	3	34322906	+	NA	NA	NA	NA	NA	NA	CC	CC	CC	CC	CC	TT	CC	CC	TT	CC	CC	CC	CC	TT	TT	TT	TT	CC	TT	TT	TT	TT	TT	TT	TT	TT	TT	TT	TT	TT	TT	TT	TT	TT	TT	TT	TT	TT	TT
3514204	T/G	3	34430554	+	NA	NA	NA	NA	NA	NA	GG	GG	GG	GG	GG	TT	GG	GG	TT	GG	GG	GG	GG	TT	TT	TT	TT	GG	TT	TT	TT	TT	TT	TT	TT	TT	TT	TT	TT	TT	TT	TT	TT	TT	TT	TT	TT	TT	TT
3515415	A/G	3	34484236	+	NA	NA	NA	NA	NA	NA	AA	GG	GG	AA	AA	AA	AA	AA	AA	AA	AA	GG	GG	AA	AA	AA	AA	GG	AA	AA	AA	AA	AA	AA	AA	AA	AA	AA	AA	AA	AA	AA	AA	AA	AA	AA	AA	AA	AA
3517392	G/A	3	34568654	+	NA	NA	NA	NA	NA	NA	GG	GG	--	GG	GG	AA	GG	GG	AA	GG	GG	GG	GG	AA	AA	AA	AA	GG	AA	AA	AA	AA	AA	AA	AA	AA	AA	AA	AA	AA	AA	AA	AA	AA	AA	AA	AA	AA	AA
3518912	C/T	3	34623570	+	NA	NA	NA	NA	NA	NA	CC	CC	CC	CC	CC	CC	CC	CC	CC	CC	CC	CC	CC	CC	CC	CC	CC	CC	CC	CC	CC	CC	CC	CC	CC	CC	CC	CC	CC	CC	CC	CC	CC	CC	CC	CC	CC	CC	CC
3519335	T/C	3	34639638	+	NA	NA	NA	NA	NA	NA	TT	TT	TT	TT	TT	CC	TT	TT	CC	TT	TT	TT	TT	CC	CC	CC	CC	TT	CC	CC	CC	CC	CC	CC	CC	CC	CC	CC	CC	CC	CC	CC	CC	CC	CC	CC	CC	CC	CC
rd3001074	A	3	34669097	+	NA	NA	NA	NA	NA	NA	AA	AA	AA	AA	AA	AA	AA	AA	AA	AA	AA	AA	AA	AA	AA	AA	AA	AA	AA	AA	AA	AA	AA	AA	AA	AA	AA	AA	AA	AA	AA	AA	AA	AA	AA	AA	AA	AA	AA
id3017089	C/A	3	34728291	+	NA	NA	NA	NA	NA	NA	CC	AA	CC	CC	CC	CC	CC	CC	CC	CC	CC	AA	AA	CC	CC	CC	CC	AA	CC	CC	CC	CC	CC	CC	CC	CC	CC	CC	CC	CC	CC	CC	CC	CC	CC	CC	CC	CC	CC
3522453	G/A	3	34750927	+	NA	NA	NA	NA	NA	NA	GG	AA	GG	GG	GG	GG	GG	GG	GG	GG	GG	AA	AA	GG	GG	GG	GG	AA	GG	GG	GG	GG	GG	GG	GG	GG	GG	GG	GG	GG	GG	GG	GG	GG	GG	GG	GG	GG	GG
3528886	G/A	3	34919997	+	NA	NA	NA	NA	NA	NA	AA	GG	GG	AA	AA	GG	AA	AA	GG	AA	AA	GG	GG	GG	AA	AA	GG	GG	AA	AA	AA	AA	AA	AA	GG	GG	AA	AA	AG	AG	AA	GG	GG	GG	AG	GG	GG	GG	GG
3530245	C/T	3	34994476	+	NA	NA	NA	NA	NA	NA	CC	CC	CC	CC	CC	CC	CC	CC	CC	CC	CC	CC	CC	CC	CC	CC	CC	CC	CC	CC	CC	CC	CC	CC	CC	CC	CC	CC	CC	CC	CC	CC	CC	CC	CC	CC	CC	CC	CC
3531101	T/C	3	35041409	+	NA	NA	NA	NA	NA	NA	TT	TT	TT	TT	TT	TT	TT	TT	TT	TT	TT	TT	TT	TT	TT	TT	TT	TT	TT	TT	TT	TT	TT	TT	TT	TT	TT	TT	TT	TT	TT	TT	TT	TT	TT	TT	TT	TT	TT
3532333	A/G	3	35093761	+	NA	NA	NA	NA	NA	NA	GG	GG	GG	GG	GG	GG	GG	GG	AA	GG	GG	GG	GG	GG	AA	AA	GG	GG	AA	AA	AA	AA	AA	AA	GG	GG	AA	AA	GG	AG	AA	GG	GG	GG	AG	GG	GG	GG	GG
rd3001079	A	3	35157832	+	NA	NA	NA	NA	NA	NA	AA	AA	AA	AA	AA	AA	AA	AA	AA	AA	AA	AA	AA	AA	AA	AA	AA	AA	AA	AA	AA	AA	AA	AA	AA	AA	AA	AA	AA	AA	AA	AA	AA	AA	AA	AA	AA	AA	AA
3536043	C/A	3	35235775	+	NA	NA	NA	NA	NA	NA	--	--	CC	CC	CC	--	--	--	--	--	--	--	--	AA	CC	CC	CC	--	CC	CC	CC	CC	CC	CC	CC	CC	CC	CC	--	CC	CC	--	--	--	CC	--	CC	--	--
3538410	A/C	3	35295694	+	NA	NA	NA	NA	NA	NA	CC	CC	AA	CC	CC	AA	CC	CC	AA	CC	CC	CC	CC	AA	CC	CC	CC	CC	CC	CC	CC	CC	CC	CC	AA	AA	CC	AC	AA	AC	CC	AA	AA	AA	AC	AA	AA	AA	AA
3539549	A/G	3	35322480	+	NA	NA	NA	NA	NA	NA	AA	AA	AA	AA	AA	AA	AA	AA	AA	AA	AA	AA	AA	AA	AA	AA	AA	AA	AA	AA	AA	AA	AA	AA	AA	AA	AA	AA	AA	AA	AA	AA	AA	AA	AA	AA	AA	AA	AA
3548096	G/T	3	35632864	+	NA	NA	NA	NA	NA	NA	GG	GG	GG	GG	GG	GG	GG	GG	GG	GG	GG	GG	GG	GG	GG	GG	GG	GG	GG	GG	GG	GG	GG	GG	GG	GG	GG	GG	GG	GG	GG	GG	GG	GG	GG	GG	GG	GG	GG
3548135	A/G	3	35636092	+	NA	NA	NA	NA	NA	NA	AA	AA	AA	AA	AA	AA	AA	AA	AA	AA	AA	AA	AA	GG	GG	AA	AA	AA	GG	GG	GG	GG	GG	GG	AA	AA	AA	AA	AA	AA	AA	AA	AA	AA	AA	AA	AA	AA	AA
3550679	C/A	3	35737093	+	NA	NA	NA	NA	NA	NA	CC	AA	CC	CC	CC	CC	CC	CC	CC	CC	AA	CC	AA	AA	AA	CC	CC	AA	AA	AA	AA	AA	AA	AA	AA	AA	AA	CC	AC	AC	AC	CC	CC	CC	AC	CC	AA	CC	CC
id3017899	A/C	3	35824355	+	NA	NA	NA	NA	NA	NA	AA	AA	AA	CC	CC	CC	AA	AA	CC	AA	CC	AA	AA	AA	AA	CC	AA	AA	AA	AA	AA	AA	AA	AA	AA	AA	AA	CC	AC	AC	AC	CC	CC	CC	AC	CC	AA	CC	CC
id4000001	A/G	4	59946	+	NA	NA	NA	NA	NA	NA	AA	AA	AA	AA	AA	AA	AA	AA	AA	AA	AA	AA	AA	AA	AA	AA	AA	AA	AA	AA	AA	AA	AA	AA	AA	AA	AA	AA	AA	AA	AA	AA	AA	AA	AA	AA	AA	AA	AA
id4000082	C/A	4	222177	+	NA	NA	NA	NA	NA	NA	CC	CC	CC	CC	CC	CC	CC	CC	CC	CC	CC	CC	CC	CC	CC	CC	AA	CC	CC	CC	CC	CC	CC	CC	CC	CC	CC	CC	CC	CC	CC	CC	CC	CC	CC	CC	CC	CC	CC
3581003	G/A	4	247628	+	NA	NA	NA	NA	NA	NA	GG	GG	AA	GG	GG	GG	GG	GG	GG	GG	GG	GG	GG	GG	GG	GG	GG	GG	GG	GG	GG	AA	GG	GG	GG	GG	GG	GG	GG	GG	GG	GG	GG	GG	GG	GG	GG	GG	GG
3581817	C/T	4	263009	+	NA	NA	NA	NA	NA	NA	CC	CC	CC	CC	CC	CC	CC	CC	CC	CC	CC	CC	CC	CC	CC	CC	CC	CC	CC	CC	CC	CC	CC	CC	CC	CC	CC	CC	CC	CC	CC	CC	CC	CC	CC	CC	CC	CC	CC
3581839	C/T	4	264061	+	NA	NA	NA	NA	NA	NA	CC	CC	TT	CC	CC	CC	CC	CC	CC	CC	CC	CC	CC	CC	CC	CC	CC	CC	CC	CC	CC	TT	CC	CC	CC	CC	CC	CC	CC	CC	CC	CC	CC	CC	CC	CC	CC	CC	CC
3584866	G	4	310885	+	NA	NA	NA	NA	NA	NA	GG	GG	GG	GG	GG	GG	GG	GG	GG	GG	GG	GG	GG	GG	GG	GG	GG	GG	GG	GG	GG	GG	GG	GG	GG	GG	GG	GG	GG	GG	GG	GG	GG	GG	GG	GG	GG	GG	GG
3593929	G/T	4	539827	+	NA	NA	NA	NA	NA	NA	GG	GG	GG	GG	GG	GG	GG	GG	GG	GG	GG	GG	GG	GG	GG	GG	GG	GG	GG	TT	GG	GG	GG	TT	GG	GG	GG	TT	GG	TT	GG	GT	GT	GT	GG	GG	GG	GT	TT
3597102	G/A	4	603494	+	NA	NA	NA	NA	NA	NA	GG	GG	AA	GG	GG	GG	GG	GG	GG	GG	GG	GG	GG	AA	GG	GG	AA	GG	GG	AA	GG	GG	AA	AA	AA	AA	AA	AA	AA	AA	AA	AA	AA	AA	AA	AA	AA	AA	AA
3598944	G/A	4	648669	+	NA	NA	NA	NA	NA	NA	GG	AA	GG	GG	GG	GG	GG	GG	GG	GG	GG	AA	AA	GG	AA	GG	GG	AA	GG	GG	GG	GG	GG	GG	GG	GG	GG	GG	GG	GG	GG	GG	GG	GG	GG	GG	GG	GG	GG
3604040	C/A	4	752675	+	NA	NA	NA	NA	NA	NA	CC	CC	CC	CC	CC	CC	CC	CC	CC	CC	CC	CC	CC	CC	CC	CC	CC	CC	CC	CC	CC	--	CC	AA	CC	CC	CC	CC	CC	CC	CC	CC	CC	CC	CC	CC	CC	CC	CC
3606371	T/G	4	796549	+	NA	NA	NA	NA	NA	NA	TT	--	TT	TT	TT	TT	TT	TT	TT	TT	TT	--	--	TT	--	TT	TT	--	TT	TT	TT	TT	TT	TT	TT	TT	TT	TT	TT	TT	TT	TT	TT	TT	TT	TT	TT	TT	TT
3609803	C/T	4	899242	+	NA	NA	NA	NA	NA	NA	CC	--	CC	CC	CC	CC	CC	CC	CC	CC	CC	--	--	CC	--	CC	CC	--	CC	CC	CC	CC	CC	CC	CC	CC	CC	CC	CC	CC	CC	CC	CC	CC	CC	CC	CC	CC	CC
3610354	G/A	4	910623	+	NA	NA	NA	NA	NA	NA	GG	GG	GG	GG	GG	GG	GG	GG	GG	GG	GG	GG	GG	AA	GG	GG	GG	GG	GG	GG	GG	GG	GG	GG	GG	GG	GG	GG	GG	GG	GG	GG	GG	GG	GG	GG	GG	GG	GG
id4000574	G/T	4	972749	+	NA	NA	NA	NA	NA	NA	GG	TT	GG	TT	GG	GG	GG	GG	TT	GG	GG	TT	TT	GG	TT	TT	GG	TT	TT	GG	TT	GG	GG	GG	GG	GG	GG	GG	GG	GG	GG	GG	GG	GG	GG	GG	GG	GG	GG
id4000585	G/A	4	1022225	+	NA	NA	NA	NA	NA	NA	AA	GG	AA	GG	AA	AA	AA	AA	GG	AA	AA	GG	GG	AA	GG	GG	GG	GG	GG	AA	GG	AA	AA	AA	AA	AA	AA	AA	AA	AA	AA	AA	AA	AA	AA	AA	AA	AA	AA
3619998	A/G	4	1047515	+	NA	NA	NA	NA	NA	NA	AA	AA	AA	GG	AA	AA	AA	AA	GG	AA	AA	AA	AA	AA	AA	AA	GG	AA	AA	AA	AA	AA	AA	AA	AA	AA	AA	AA	AA	AA	AA	AA	AA	AA	AA	AA	AA	AA	AA
3623485	C/T	4	1136986	+	NA	NA	NA	NA	NA	NA	TT	TT	CC	CC	TT	TT	TT	TT	CC	TT	TT	TT	TT	CC	TT	TT	CC	TT	TT	CC	CC	TT	TT	TT	CC	CC	CC	CC	CC	CC	CC	CC	CC	CC	CC	CC	CC	CC	CC
3624428	G/A	4	1158223	+	NA	NA	NA	NA	NA	NA	GG	GG	GG	GG	GG	GG	GG	GG	GG	GG	GG	GG	GG	GG	GG	GG	GG	GG	GG	GG	GG	GG	GG	AA	GG	GG	GG	GG	GG	GG	GG	GG	GG	GG	GG	GG	GG	GG	GG
3625825	C/A	4	1202031	+	NA	NA	NA	NA	NA	NA	CC	CC	CC	CC	CC	CC	CC	CC	CC	CC	CC	CC	CC	CC	CC	CC	CC	CC	CC	CC	CC	CC	CC	CC	CC	CC	CC	CC	CC	CC	CC	CC	CC	CC	CC	CC	CC	CC	CC
3629184	C/T	4	1283968	+	NA	NA	NA	NA	NA	NA	CC	CC	CC	CC	CC	CC	CC	CC	CC	CC	CC	CC	CC	CC	CC	CC	CC	CC	CC	CC	CC	CC	CC	CC	CC	CC	CC	CC	CC	CC	CC	CC	CC	CC	CC	CC	CC	CC	CC
3639669	C/A	4	1540529	+	NA	NA	NA	NA	NA	NA	CC	CC	CC	--	--	CC	CC	CC	CC	CC	CC	CC	CC	CC	--	CC	CC	CC	CC	--	CC	CC	CC	--	--	--	CC	CC	CC	CC	CC	CC	CC	CC	CC	CC	--	CC	CC
3647009	A/G	4	1713004	+	NA	NA	NA	NA	NA	NA	AA	AA	AA	AA	AA	AA	AA	AA	AA	AA	AA	AA	AA	AA	AA	AA	AA	AA	AA	AA	AA	AA	AA	AA	AA	AA	AA	AA	AA	AA	AA	AA	AA	AA	AA	AA	AA	AA	AA
3647133	G/A	4	1714897	+	NA	NA	NA	NA	NA	NA	AA	GG	GG	AA	AA	AA	AA	AA	AA	AA	AA	GG	GG	GG	GG	AA	GG	GG	AA	GG	GG	AA	GG	GG	GG	GG	GG	GG	GG	GG	GG	GG	GG	GG	GG	GG	GG	GG	GG
3647336	C/T	4	1718310	+	NA	NA	NA	NA	NA	NA	TT	CC	CC	TT	TT	TT	TT	TT	TT	TT	TT	CC	CC	CC	CC	TT	CC	CC	TT	CC	CC	TT	CC	CC	CC	CC	CC	CC	CC	CC	CC	CC	CC	CC	CC	CC	CC	CC	CC
3647403	C/T	4	1719865	+	NA	NA	NA	NA	NA	NA	TT	CC	CC	TT	TT	TT	TT	TT	TT	TT	TT	CC	CC	CC	CC	TT	CC	CC	TT	CC	CC	TT	CC	CC	CC	CC	CC	CC	CC	CC	CC	CC	CC	CC	CC	CC	CC	CC	CC
3653113	C/T	4	1806806	+	NA	NA	NA	NA	NA	NA	CC	--	--	CC	CC	CC	CC	CC	CC	CC	CC	--	--	--	--	CC	--	--	CC	CC	--	CC	--	--	--	--	--	--	--	--	--	--	--	--	--	--	--	--	--
3655924	C/T	4	1884399	+	NA	NA	NA	NA	NA	NA	CC	CC	CC	CC	CC	CC	CC	CC	CC	CC	CC	CC	CC	CC	CC	CC	CC	CC	CC	CC	CC	CC	CC	CC	CC	CC	CC	CC	CC	CC	CC	CC	CC	CC	CC	CC	CC	CC	CC
3659698	C/T	4	1961581	+	NA	NA	NA	NA	NA	NA	CC	CC	CC	CC	CC	CC	CC	CC	CC	CC	CC	CC	CC	CC	CC	CC	CC	CC	CC	CC	CC	CC	TT	CC	CC	CC	CC	CC	CC	CC	CC	CC	CC	CC	CC	CC	CC	CC	CC
wd4000229	C/T	4	2032639	+	NA	NA	NA	NA	NA	NA	CC	CC	CC	CC	CC	CC	CC	CC	CC	CC	CC	CC	CC	CC	CC	CC	CT	CC	CC	CC	CT	CT	CC	CC	CC	CC	CC	CC	CC	CC	CC	CC	CC	CC	CC	CC	CC	CC	CC
3672849	G/A	4	2238213	+	NA	NA	NA	NA	NA	NA	--	GG	GG	GG	--	AA	--	--	GG	--	--	GG	GG	AA	GG	GG	GG	GG	GG	--	AA	GG	AA	GG	--	--	--	GG	--	GG	--	--	--	--	--	GG	--	GG	GG
3674743	G/A	4	2284046	+	NA	NA	NA	NA	NA	NA	GG	GG	GG	GG	GG	AA	GG	GG	GG	GG	GG	GG	GG	AA	GG	GG	GG	GG	GG	GG	AA	GG	AA	GG	GG	GG	GG	GG	GG	GG	GG	GG	GG	GG	GG	GG	GG	GG	GG
3682819	G/T	4	2394889	+	NA	NA	NA	NA	NA	NA	GG	GG	GG	GG	GG	TT	GG	GG	GG	GG	GG	GG	GG	GG	GG	GG	GG	GG	GG	GG	TT	GG	TT	GG	GG	GG	GG	GG	GG	GG	GG	GG	GG	GG	GG	GG	GG	GG	GG
3684750	A/C	4	2427802	+	NA	NA	NA	NA	NA	NA	AA	AA	AA	CC	AA	AA	AA	AA	CC	AA	AA	AA	AA	AA	AA	CC	AA	AA	CC	AA	AA	AA	AA	AA	AA	AA	AA	AA	AA	AA	AA	AA	AA	AA	AA	AA	AA	AA	AA
id4001090	G/A	4	2456175	+	NA	NA	NA	NA	NA	NA	GG	GG	GG	AA	GG	GG	GG	GG	AA	GG	GG	GG	GG	GG	GG	AA	GG	GG	AA	GG	GG	GG	GG	GG	GG	GG	GG	GG	GG	GG	GG	GG	GG	GG	GG	GG	GG	GG	GG
id4001113	G/A	4	2484571	+	NA	NA	NA	NA	NA	NA	GG	AA	GG	GG	GG	AA	GG	GG	GG	GG	GG	AA	AA	GG	GG	GG	GG	AA	GG	GG	AA	AA	GG	AA	AA	AA	AA	GG	AA	GG	AA	AA	AA	AA	AA	GG	AA	GG	GG
3703593	G/T	4	2738927	+	NA	NA	NA	NA	NA	NA	GG	--	GG	TT	GG	GG	GG	GG	--	GG	GG	--	--	TT	TT	--	GG	--	--	TT	--	--	--	--	--	--	--	GG	--	GG	--	--	--	--	--	GG	--	GG	GG
3703674	T/C	4	2740962	+	NA	NA	NA	NA	NA	NA	TT	--	TT	TT	TT	TT	TT	TT	--	TT	TT	--	--	TT	TT	--	TT	--	--	TT	--	--	--	--	--	--	--	TT	--	TT	--	--	--	--	--	TT	--	TT	TT
3710428	G/A	4	2855673	+	NA	NA	NA	NA	NA	NA	GG	GG	GG	GG	GG	GG	GG	GG	GG	GG	GG	GG	GG	GG	GG	GG	GG	GG	GG	GG	GG	GG	GG	GG	GG	GG	GG	GG	GG	GG	GG	GG	GG	GG	GG	GG	GG	GG	GG
3745693	A/C	4	3411505	+	NA	NA	NA	NA	NA	NA	AA	CC	AA	AA	AA	AA	AA	AA	CC	AA	AA	CC	CC	AA	AA	CC	AA	CC	CC	AA	CC	CC	CC	CC	AA	AA	AA	AA	AA	AA	AA	AA	AA	AA	AA	AA	AA	AA	AA
3746710	C/T	4	3427654	+	NA	NA	NA	NA	NA	NA	CC	TT	CC	CC	CC	CC	CC	CC	--	CC	CC	TT	TT	CC	CC	--	CC	TT	--	CC	TT	TT	CC	TT	CC	CC	CC	CC	CC	CC	CC	CC	CC	CC	CC	CC	CC	CC	CC
3748928	C/T	4	3475744	+	NA	NA	NA	NA	NA	NA	--	CC	--	CC	--	--	--	--	--	--	--	CC	CC	CC	CC	--	CC	CC	--	CC	CC	CC	TT	CC	--	--	--	--	--	--	--	--	--	--	--	--	--	--	--
id4001482	T/C	4	3632546	+	NA	NA	NA	NA	NA	NA	TT	CC	TT	TT	TT	TT	TT	TT	CC	TT	TT	CC	CC	TT	TT	CC	TT	CC	CC	TT	CC	CC	TT	CC	TT	TT	TT	TT	TT	TT	TT	TT	TT	TT	TT	TT	TT	TT	TT
3774775	G/A	4	3960314	+	NA	NA	NA	NA	NA	NA	GG	GG	AA	--	GG	GG	GG	GG	AA	GG	GG	GG	GG	GG	--	AA	GG	GG	AA	GG	GG	GG	AA	GG	AA	AA	AA	AA	AA	AA	AA	AA	AA	AA	AA	AA	AA	AA	AA
3778947	T/G	4	4025720	+	NA	NA	NA	NA	NA	NA	--	--	--	--	--	--	--	--	--	--	--	--	--	--	--	--	--	--	--	--	--	--	TT	--	--	--	--	--	--	--	--	--	--	--	--	--	--	--	--
3778977	T/C	4	4026992	+	NA	NA	NA	NA	NA	NA	TT	TT	--	TT	TT	TT	TT	TT	TT	TT	TT	TT	TT	TT	TT	TT	TT	TT	TT	TT	TT	TT	CC	TT	--	--	--	--	--	--	--	--	--	--	--	--	--	--	--
3779105	G/T	4	4029923	+	NA	NA	NA	NA	NA	NA	GG	GG	TT	GG	GG	GG	GG	GG	--	GG	GG	GG	GG	GG	GG	GG	GG	GG	GG	GG	--	GG	GG	GG	TT	TT	TT	TT	TT	TT	TT	TT	TT	TT	TT	TT	TT	TT	TT
3780340	C/A	4	4053209	+	NA	NA	NA	NA	NA	NA	CC	AA	--	CC	CC	CC	CC	CC	CC	CC	CC	AA	AA	CC	CC	CC	CC	AA	CC	CC	AA	AA	CC	AA	--	--	--	--	--	--	--	--	--	--	--	--	--	--	--
3789096	G/T	4	4189629	+	NA	NA	NA	NA	NA	NA	GG	GG	GG	GG	GG	GG	GG	GG	GG	GG	GG	GG	GG	GG	GG	GG	GG	GG	GG	GG	GG	GG	GG	GG	GG	GG	GG	GG	GG	GG	GG	GG	GG	GG	GG	GG	GG	GG	GG
3791407	G/A	4	4230821	+	NA	NA	NA	NA	NA	NA	GG	GG	GG	GG	GG	GG	GG	GG	GG	GG	GG	GG	GG	GG	GG	GG	GG	GG	GG	GG	GG	GG	GG	GG	GG	GG	GG	GG	GG	GG	GG	GG	GG	GG	GG	GG	GG	GG	GG
3795202	G/A	4	4278452	+	NA	NA	NA	NA	NA	NA	GG	GG	GG	GG	GG	GG	GG	GG	GG	GG	GG	GG	GG	GG	GG	GG	GG	GG	GG	GG	GG	GG	GG	GG	GG	GG	GG	GG	GG	GG	GG	GG	GG	GG	GG	GG	GG	GG	GG
3795777	T/G	4	4294612	+	NA	NA	NA	NA	NA	NA	TT	TT	TT	TT	TT	TT	TT	TT	TT	TT	TT	TT	TT	TT	TT	TT	TT	TT	TT	TT	TT	TT	TT	TT	TT	TT	TT	TT	TT	TT	TT	TT	TT	TT	TT	TT	TT	TT	TT
3800201	T/C	4	4361741	+	NA	NA	NA	NA	NA	NA	TT	TT	TT	CC	TT	TT	TT	TT	TT	TT	TT	TT	TT	TT	CC	TT	TT	TT	TT	CC	TT	TT	TT	TT	TT	TT	TT	TT	TT	TT	TT	TT	TT	TT	TT	TT	TT	TT	TT
3805310	T/C	4	4456304	+	NA	NA	NA	NA	NA	NA	CC	CC	TT	CC	CC	CC	CC	CC	CC	CC	CC	CC	CC	TT	CC	CC	TT	CC	CC	TT	CC	CC	CC	CC	TT	TT	TT	TT	TT	TT	TT	TT	TT	TT	TT	TT	TT	TT	TT
id4001876	A/G	4	4457154	+	NA	NA	NA	NA	NA	NA	AA	AA	AA	AA	AA	AA	AA	AA	AA	AA	AA	AA	AA	AA	AA	AA	AA	AA	AA	AA	AA	AA	AA	AA	AA	AA	AA	AA	AA	AA	AA	AA	AA	AA	AA	AA	AA	AA	AA
id4001963	A/G	4	4648133	+	NA	NA	NA	NA	NA	NA	AA	GG	AA	AA	AA	AA	AA	AA	AA	AA	AA	GG	GG	AA	AA	AA	AA	GG	AA	AA	GG	GG	AA	GG	AA	AA	AA	AA	AA	AA	AA	AA	AA	AA	AA	AA	AA	AA	AA
3819732	C/T	4	4692626	+	NA	NA	NA	NA	NA	NA	CC	CC	TT	CC	CC	CC	CC	CC	TT	CC	CC	CC	CC	CC	CC	TT	CC	CC	TT	CC	CC	CC	--	CC	CC	CC	CC	TT	CC	TT	CC	CC	CC	CC	CC	TT	CC	TT	TT
id4002032	C/T	4	4741728	+	NA	NA	NA	NA	NA	NA	CC	CC	CC	CC	CC	CC	CC	CC	CC	CC	CC	CC	CC	CC	CC	CC	CC	CC	CC	CC	CC	CC	CC	CC	CC	CC	CC	CC	CC	CC	CC	CC	CC	CC	CC	CC	CC	CC	CC
3836307	C/T	4	5033181	+	NA	NA	NA	NA	NA	NA	CC	CC	CC	CC	CC	CC	CC	CC	CC	CC	CC	CC	CC	--	CC	CC	CC	CC	CC	CC	CC	CC	CC	CC	CC	CC	CC	CC	CC	CC	CC	CC	CC	CC	CC	CC	CC	CC	CC
3837373	C/T	4	5052999	+	NA	NA	NA	NA	NA	NA	--	--	--	--	--	--	--	--	CC	--	--	--	--	--	--	CC	--	--	CC	--	--	--	--	--	--	--	--	--	--	--	--	--	--	--	--	--	--	--	--
id4002166	T/C	4	5131654	+	NA	NA	NA	NA	NA	NA	CC	TT	TT	CC	CC	CC	CC	CC	CC	CC	CC	TT	TT	CC	CC	CC	TT	TT	CC	CC	TT	TT	TT	TT	CC	CC	CC	CC	CC	CC	CC	CC	CC	CC	CC	CC	CC	CC	CC
3844064	T/C	4	5175709	+	NA	NA	NA	NA	NA	NA	TT	TT	TT	TT	TT	TT	TT	TT	TT	TT	TT	TT	TT	TT	TT	TT	TT	TT	TT	TT	TT	TT	TT	TT	TT	TT	TT	TT	TT	TT	TT	TT	TT	TT	TT	TT	TT	TT	TT
id4002286	G/A	4	5430985	+	NA	NA	NA	NA	NA	NA	GG	GG	AA	GG	GG	GG	GG	GG	GG	GG	GG	GG	GG	GG	AA	GG	GG	GG	GG	GG	GG	GG	GG	GG	GG	GG	GG	GG	GG	GG	GG	GG	GG	GG	GG	GG	GG	GG	GG
3857681	A/G	4	5475158	+	NA	NA	NA	NA	NA	NA	AA	GG	AA	AA	AA	AA	AA	AA	GG	AA	AA	GG	GG	GG	AA	GG	AA	GG	GG	AA	GG	GG	GG	GG	GG	GG	GG	AA	GG	AA	GG	GG	GG	GG	GG	AA	GG	AA	AA
id4002348	G/A	4	5526487	+	NA	NA	NA	NA	NA	NA	GG	GG	GG	GG	GG	GG	GG	GG	AA	GG	GG	GG	GG	GG	GG	AA	GG	GG	AA	GG	GG	GG	GG	GG	GG	GG	GG	GG	GG	GG	GG	GG	GG	GG	GG	GG	GG	GG	GG
3860226	T/C	4	5527471	+	NA	NA	NA	NA	NA	NA	TT	TT	TT	TT	TT	TT	TT	TT	CC	TT	TT	TT	TT	TT	TT	CC	TT	TT	CC	TT	TT	TT	TT	TT	TT	TT	TT	TT	TT	TT	TT	TT	TT	TT	TT	TT	TT	TT	TT
3861522	G/A	4	5566303	+	NA	NA	NA	NA	NA	NA	GG	GG	GG	GG	GG	GG	GG	GG	AA	GG	GG	GG	GG	GG	GG	AA	GG	GG	AA	GG	GG	GG	GG	GG	GG	GG	GG	GG	GG	GG	GG	GG	GG	GG	GG	GG	GG	GG	GG
3863659	G/A	4	5618936	+	NA	NA	NA	NA	NA	NA	GG	GG	GG	GG	GG	GG	GG	GG	GG	GG	GG	GG	GG	GG	GG	GG	GG	GG	GG	GG	GG	GG	GG	GG	GG	GG	GG	GG	GG	GG	GG	GG	GG	GG	GG	GG	GG	GG	GG
id4002411	C/T	4	5625104	+	NA	NA	NA	NA	NA	NA	CC	CC	CC	CC	CC	CC	CC	CC	TT	CC	CC	CC	CC	CC	CC	TT	CC	CC	TT	CC	CC	CC	CC	CC	CC	CC	CC	CC	CC	CC	CC	CC	CC	CC	CC	CC	CC	CC	CC
3867067	C/T	4	5724431	+	NA	NA	NA	NA	NA	NA	CC	CC	TT	CC	CC	CC	CC	CC	CC	CC	CC	CC	CC	CC	TT	CC	CC	CC	CC	CC	CC	CC	CC	CC	CC	CC	CC	CC	CC	CC	CC	CC	CC	CC	CC	CC	CC	CC	CC
3870022	G/A	4	5793195	+	NA	NA	NA	NA	NA	NA	GG	AA	GG	GG	GG	GG	GG	GG	GG	GG	GG	AA	AA	AA	GG	GG	GG	AA	GG	GG	AA	AA	GG	AA	--	--	--	GG	--	GG	--	--	--	--	--	GG	--	GG	GG
3870434	G/A	4	5802530	+	NA	NA	NA	NA	NA	NA	GG	GG	GG	GG	GG	GG	GG	GG	GG	GG	GG	GG	GG	GG	GG	GG	GG	GG	GG	GG	GG	GG	GG	GG	GG	GG	GG	GG	GG	GG	GG	GG	GG	GG	GG	GG	GG	GG	GG
ud4000438	G/A	4	5813078	+	NA	NA	NA	NA	NA	NA	GG	GG	GG	GG	GG	GG	GG	GG	GG	GG	GG	GG	GG	GG	GG	GG	GG	GG	GG	GG	GG	GG	GG	GG	AA	AA	AA	GG	AA	GG	AA	AA	AA	AA	AA	GG	AA	GG	--
3876092	C/T	4	5914095	+	NA	NA	NA	NA	NA	NA	CC	TT	CC	CC	CC	CC	CC	CC	CC	CC	CC	TT	TT	TT	CC	CC	CC	TT	CC	CC	TT	TT	CC	TT	TT	TT	TT	CC	TT	CC	TT	TT	TT	TT	TT	CC	TT	CC	CC
3881212	C/T	4	6027557	+	NA	NA	NA	NA	NA	NA	CC	TT	TT	CC	CC	CC	CC	CC	CC	CC	CC	TT	TT	CC	TT	CC	CC	TT	CC	CC	TT	TT	CC	TT	TT	TT	TT	CC	TT	CC	TT	TT	TT	TT	TT	CC	TT	CC	CC
3883297	C/T	4	6045336	+	NA	NA	NA	NA	NA	NA	CC	CC	CC	CC	CC	CC	CC	CC	CC	CC	CC	CC	CC	CC	CC	CC	CC	CC	CC	CC	CC	CC	CC	CC	TT	TT	TT	CC	TT	CC	TT	TT	TT	TT	TT	CC	TT	CC	CC
3890527	G/A	4	6191383	+	NA	NA	NA	NA	NA	NA	GG	GG	GG	GG	GG	GG	GG	GG	GG	GG	GG	GG	GG	GG	GG	GG	GG	GG	GG	GG	GG	GG	GG	GG	GG	GG	GG	GG	GG	GG	GG	GG	GG	GG	GG	GG	GG	GG	GG
3890656	C/T	4	6193569	+	NA	NA	NA	NA	NA	NA	CC	TT	CC	CC	CC	CC	CC	CC	--	CC	CC	TT	TT	--	CC	--	CC	TT	--	CC	TT	TT	CC	TT	CC	CC	CC	CC	CC	CC	CC	CC	CC	CC	CC	CC	CC	CC	CC
3900737	C/T	4	6366356	+	NA	NA	NA	NA	NA	NA	CC	--	CC	CC	CC	CC	CC	CC	--	CC	CC	--	--	CC	CC	--	CC	--	--	CC	--	--	CC	--	CC	CC	CC	CC	CC	CC	CC	CC	CC	CC	CC	CC	CC	CC	--
3901528	C	4	6384872	+	NA	NA	NA	NA	NA	NA	CC	CC	CC	CC	CC	CC	CC	CC	CC	CC	CC	CC	CC	CC	CC	CC	CC	CC	CC	CC	CC	CC	CC	CC	CC	CC	CC	CC	CC	CC	CC	CC	CC	CC	CC	CC	CC	CC	CC
id4002562	G/A	4	6478580	+	NA	NA	NA	NA	NA	NA	GG	AA	GG	GG	GG	GG	GG	GG	GG	GG	GG	AA	AA	AA	GG	GG	GG	AA	GG	GG	AA	AA	GG	AA	AA	AA	AA	GG	AA	GG	AA	AA	AA	AA	AA	GG	AA	GG	GG
3910172	C/A	4	6569358	+	NA	NA	NA	NA	NA	NA	CC	CC	CC	CC	CC	CC	CC	CC	CC	CC	CC	CC	CC	CC	CC	CC	CC	CC	CC	CC	CC	CC	CC	CC	CC	CC	CC	CC	CC	CC	CC	CC	CC	CC	CC	CC	CC	CC	CC
3911347	T/C	4	6596219	+	NA	NA	NA	NA	NA	NA	--	TT	TT	--	--	--	--	--	CC	--	--	TT	TT	TT	TT	CC	--	TT	CC	--	TT	TT	--	TT	CC	CC	CC	--	CC	--	CC	CC	CC	CC	CC	--	CC	--	--
3913963	T/C	4	6666173	+	NA	NA	NA	NA	NA	NA	TT	TT	TT	TT	TT	TT	TT	TT	--	TT	TT	TT	TT	TT	TT	--	TT	TT	--	TT	TT	TT	TT	TT	--	--	--	TT	--	TT	--	--	--	--	--	TT	--	TT	TT
ud4000481	T/C	4	6666869	+	NA	NA	NA	NA	NA	NA	TT	TT	TT	TT	TT	TT	TT	TT	--	TT	TT	TT	TT	TT	TT	--	TT	TT	--	TT	TT	TT	TT	TT	--	--	--	TT	--	TT	--	--	--	--	--	TT	--	TT	TT
3921557	T/C	4	6834394	+	NA	NA	NA	NA	NA	NA	TT	TT	TT	TT	TT	TT	TT	TT	--	TT	TT	TT	TT	TT	TT	--	TT	TT	--	TT	TT	TT	TT	TT	--	--	--	TT	--	TT	--	--	--	--	--	TT	--	TT	TT
3921623	G/A	4	6835634	+	NA	NA	NA	NA	NA	NA	GG	GG	GG	GG	GG	GG	GG	GG	--	GG	GG	GG	GG	AA	GG	--	--	GG	--	GG	GG	GG	GG	GG	--	--	--	GG	--	GG	--	--	--	--	--	GG	--	GG	GG
id4002671	A/G	4	6913215	+	NA	NA	NA	NA	NA	NA	GG	GG	AA	GG	GG	GG	GG	GG	AA	GG	GG	GG	GG	AA	AA	AA	AA	GG	AA	GG	GG	GG	GG	GG	AA	AA	AA	GG	AA	GG	AA	AA	AA	AA	AA	GG	AA	GG	GG
3933751	C/T	4	7170237	+	NA	NA	NA	NA	NA	NA	CC	TT	CC	TT	CC	CC	CC	CC	CC	CC	CC	TT	TT	CC	CC	CC	CC	TT	CC	TT	TT	TT	TT	TT	CC	CC	CC	TT	CC	TT	CC	CC	CC	CC	CC	TT	CC	TT	TT
id4002803	T/C	4	7254909	+	NA	NA	NA	NA	NA	NA	TT	TT	TT	TT	TT	TT	TT	TT	TT	TT	TT	TT	TT	TT	TT	TT	TT	TT	TT	TT	TT	TT	TT	TT	TT	TT	TT	TT	TT	TT	TT	TT	TT	TT	TT	TT	TT	TT	TT
SNP-4_7299682	T/G	4	7304413	+	NA	NA	NA	NA	NA	NA	TT	TT	GG	TT	TT	TT	TT	TT	GG	TT	TT	TT	TT	GG	GG	GG	GG	TT	GG	TT	TT	TT	TT	TT	GG	GG	GG	TT	GG	TT	GG	GG	GG	GG	GG	TT	GG	TT	TT
3940671	G/T	4	7389204	+	NA	NA	NA	NA	NA	NA	GG	GG	GG	GG	GG	GG	GG	GG	GG	GG	GG	GG	GG	GG	GG	GG	GG	GG	GG	GG	GG	GG	GG	GG	GG	GG	GG	GG	GG	GG	GG	GG	GG	GG	GG	GG	GG	GG	GG
3942899	G/A	4	7488149	+	NA	NA	NA	NA	NA	NA	GG	GG	GG	GG	GG	GG	GG	GG	GG	GG	GG	GG	GG	GG	GG	GG	GG	GG	GG	GG	GG	GG	GG	GG	GG	GG	GG	GG	GG	GG	GG	GG	GG	GG	GG	GG	GG	AG	GG
3956128	G/T	4	7809670	+	NA	NA	NA	NA	NA	NA	GG	--	--	--	--	--	GG	GG	GG	--	GG	--	--	GG	GG	GG	--	--	GG	GG	--	--	GG	--	GG	GG	GG	--	GG	--	GG	GG	GG	GG	GG	--	GG	--	--
3956129	G/T	4	7809733	+	NA	NA	NA	NA	NA	NA	GG	--	--	--	--	--	GG	GG	GG	--	GG	--	--	GG	GG	GG	--	--	GG	GG	--	--	GG	GG	GG	GG	GG	--	GG	--	GG	GG	GG	GG	GG	--	GG	--	--
3956648	G/A	4	7825479	+	NA	NA	NA	NA	NA	NA	AA	--	--	--	--	--	AA	AA	--	--	AA	--	--	AA	AA	GG	--	--	AA	AA	--	--	AA	GG	--	--	--	--	--	--	--	--	--	--	--	--	--	--	--
3958821	C/T	4	7871436	+	NA	NA	NA	NA	NA	NA	CC	CC	CC	CC	CC	CC	CC	CC	TT	CC	CC	CC	CC	CC	CC	TT	CC	CC	TT	CC	CC	CC	CC	CC	CC	CC	CC	CC	CC	CC	CC	CC	CC	CC	CC	CC	CC	CC	CC
3958920	T/C	4	7872690	+	NA	NA	NA	NA	NA	NA	TT	TT	TT	TT	TT	TT	TT	TT	TT	TT	TT	TT	TT	TT	TT	TT	TT	TT	TT	TT	TT	TT	TT	TT	TT	TT	TT	TT	TT	TT	TT	TT	TT	TT	TT	TT	TT	TT	TT
3958998	C/T	4	7875511	+	NA	NA	NA	NA	NA	NA	CC	CC	CC	CC	CC	CC	CC	CC	CC	CC	CC	CC	CC	CC	CC	CC	CC	CC	CC	CC	CC	CC	CC	CC	CC	CC	CC	CC	CC	CC	CC	CC	CC	CC	CC	CC	CC	CC	CC
3959841	A/C	4	7915413	+	NA	NA	NA	NA	NA	NA	AA	CC	AA	AA	AA	AA	AA	AA	AA	AA	AA	AA	CC	AA	AA	CC	AA	CC	AA	CC	AA	AA	CC	AA	AA	AA	AA	AA	AA	AA	AA	AA	AA	AA	AA	AA	AA	AA	AA
3961258	C/T	4	7971737	+	NA	NA	NA	NA	NA	NA	--	--	--	--	--	--	--	--	CC	--	--	--	--	--	--	CC	--	--	CC	--	--	--	--	--	--	--	--	--	--	--	--	--	--	--	--	--	--	--	--
id4002913	A/G	4	8085138	+	NA	NA	NA	NA	NA	NA	AA	AA	GG	AA	AA	AA	AA	AA	AA	AA	AA	AA	AA	GG	GG	AA	AA	AA	AA	AA	GG	AA	AA	AA	GG	GG	GG	AA	GG	AA	GG	GG	GG	GG	GG	AA	GG	AA	AA
id4002942	A/G	4	8217877	+	NA	NA	NA	NA	NA	NA	AA	AA	AA	AA	AA	AA	AA	AA	GG	AA	AA	AA	AA	AA	AA	GG	AA	AA	GG	AA	AA	AA	AA	AA	AA	AA	AA	AA	AA	AA	AA	AA	AA	AA	AA	AA	AA	AA	AA
3973966	T/G	4	8297600	+	NA	NA	NA	NA	NA	NA	TT	TT	TT	TT	TT	TT	TT	TT	TT	TT	TT	TT	TT	TT	TT	TT	TT	TT	TT	TT	TT	TT	TT	TT	TT	TT	TT	TT	TT	TT	TT	TT	TT	TT	TT	TT	TT	TT	TT
3979705	G/A	4	8424134	+	NA	NA	NA	NA	NA	NA	GG	GG	GG	GG	GG	GG	GG	GG	GG	GG	GG	GG	GG	GG	GG	GG	GG	GG	GG	GG	GG	GG	GG	GG	GG	GG	GG	GG	GG	GG	GG	GG	GG	GG	GG	GG	GG	GG	GG
3982464	C/T	4	8501937	+	NA	NA	NA	NA	NA	NA	CC	CC	CC	CC	CC	CC	CC	CC	CC	CC	CC	CC	CC	CC	CC	CC	CC	CC	CC	CC	CC	CC	CC	CC	CC	CC	CC	CC	CC	CC	CC	CC	CC	CC	CC	CC	CC	CC	CC
id4002987	C/A	4	8579994	+	NA	NA	NA	NA	NA	NA	CC	CC	CC	CC	CC	CC	CC	CC	CC	CC	CC	CC	CC	CC	CC	CC	CC	CC	CC	CC	CC	CC	CC	CC	CC	CC	CC	CC	CC	CC	CC	CC	CC	CC	CC	CC	CC	CC	CC
3984957	A/G	4	8597671	+	NA	NA	NA	NA	NA	NA	AA	AA	AA	AA	AA	AA	AA	AA	AA	AA	AA	AA	AA	AA	AA	AA	AA	AA	AA	AA	AA	AA	AA	AA	AA	AA	AA	AA	AA	AA	AA	AA	AA	AA	AA	AA	AA	AA	AA
3985624	A/G	4	8613402	+	NA	NA	NA	NA	NA	NA	AA	AA	AA	AA	AA	AA	AA	AA	AA	AA	AA	AA	AA	AA	AA	AA	AA	AA	AA	AA	AA	AA	AA	AA	AA	AA	AA	AA	AA	AA	AA	AA	AA	AA	AA	AA	AA	AA	AA
3987893	G/A	4	8676386	+	NA	NA	NA	NA	NA	NA	GG	GG	GG	GG	GG	GG	GG	GG	--	GG	GG	GG	GG	GG	GG	--	GG	GG	--	GG	GG	GG	GG	GG	GG	GG	GG	GG	GG	GG	GG	GG	GG	GG	GG	GG	GG	GG	GG
wd4000903	G/A	4	8772342	+	NA	NA	NA	NA	NA	NA	GG	GG	GG	GG	GG	GG	GG	GG	GG	GG	GG	GG	GG	GG	GG	GG	GG	GG	GG	GG	GG	GG	GG	GG	GG	GG	GG	GG	GG	GG	GG	GG	GG	GG	GG	GG	GG	GG	GG
3993698	G/T	4	8844794	+	NA	NA	NA	NA	NA	NA	GG	GG	GG	GG	GG	GG	GG	GG	GG	GG	GG	GG	GG	GG	GG	GG	GG	GG	GG	GG	GG	GG	GG	GG	GG	GG	GG	GG	GG	GG	GG	GG	GG	GG	GG	GG	GG	GG	GG
3995290	G/A	4	8876854	+	NA	NA	NA	NA	NA	NA	AA	AA	GG	AA	AA	AA	AA	AA	GG	AA	AA	AA	AA	GG	GG	GG	GG	AA	GG	AA	GG	AA	AA	AA	GG	GG	GG	AA	GG	AA	GG	GG	GG	GG	GG	AA	GG	AA	AA
3996952	T/C	4	8920755	+	NA	NA	NA	NA	NA	NA	TT	TT	TT	TT	TT	TT	TT	TT	TT	TT	TT	TT	TT	TT	TT	TT	TT	TT	TT	TT	TT	TT	TT	TT	TT	TT	TT	TT	TT	TT	TT	TT	TT	TT	TT	TT	TT	TT	TT
4004325	C/A	4	9261314	+	NA	NA	NA	NA	NA	NA	CC	CC	CC	CC	CC	CC	CC	CC	CC	CC	CC	CC	CC	CC	CC	CC	CC	CC	CC	CC	CC	CC	CC	CC	CC	CC	CC	CC	CC	CC	CC	CC	CC	CC	CC	CC	CC	CC	CC
4004353	G/A	4	9261913	+	NA	NA	NA	NA	NA	NA	GG	GG	GG	GG	GG	GG	GG	GG	GG	GG	GG	GG	GG	GG	GG	GG	GG	GG	GG	GG	GG	GG	GG	GG	GG	GG	GG	GG	GG	GG	GG	GG	GG	GG	GG	GG	GG	GG	GG
4004373	A/C	4	9262684	+	NA	NA	NA	NA	NA	NA	AA	AA	AA	AA	AA	AA	AA	AA	AA	AA	AA	AA	AA	AA	AA	AA	AA	AA	AA	AA	AA	AA	AA	AA	AA	AA	AA	AA	AA	AA	AA	AA	AA	AA	AA	AA	AA	AA	AA
4006819	G/A	4	9359099	+	NA	NA	NA	NA	NA	NA	GG	GG	GG	AA	GG	GG	GG	GG	GG	GG	GG	GG	GG	GG	GG	GG	GG	GG	GG	AA	GG	GG	AA	GG	GG	GG	GG	AA	GG	AA	GG	GG	GG	GG	GG	AA	GG	AA	AA
c4p9608166	T/C	4	9608167	+	NA	NA	NA	NA	NA	NA	TT	TT	TT	TT	TT	TT	TT	TT	TT	TT	TT	TT	TT	TT	TT	TT	TT	TT	TT	TT	TT	TT	TT	TT	TT	TT	TT	TT	TT	TT	TT	TT	TT	TT	TT	TT	TT	TT	TT
4024544	A/G	4	9869067	+	NA	NA	NA	NA	NA	NA	--	AA	AA	AA	--	--	--	--	AA	--	--	AA	AA	AA	AA	AA	AA	AA	AA	AA	AA	AA	AA	AA	AA	AA	--	AA	--	AA	--	--	--	--	--	AA	AA	AA	AA
id4003259	G/A	4	9943752	+	NA	NA	NA	NA	NA	NA	GG	GG	AA	GG	GG	GG	GG	GG	GG	GG	GG	GG	GG	AA	AA	GG	AA	GG	GG	GG	AA	GG	GG	GG	AA	AA	AA	GG	AA	GG	AA	AA	AA	AA	AA	GG	AA	GG	GG
4035850	G/T	4	10240678	+	NA	NA	NA	NA	NA	NA	GG	GG	GG	GG	GG	GG	GG	GG	GG	GG	GG	GG	GG	GG	GG	GG	GG	GG	GG	GG	GG	GG	GG	--	GG	GG	GG	GG	GG	GG	GG	GG	GG	GG	--	GG	GG	GG	GG
4036343	C/T	4	10255041	+	NA	NA	NA	NA	NA	NA	CC	CC	CC	CC	CC	CC	CC	CC	CC	CC	CC	CC	CC	CC	CC	CC	CC	CC	CC	CC	CC	CC	CC	CC	CC	CC	CC	CC	CC	CC	CC	CC	CC	CC	CC	CC	CC	CC	CC
4043088	C/T	4	10427652	+	NA	NA	NA	NA	NA	NA	CC	CC	CC	CC	CC	CC	CC	CC	CC	CC	CC	CC	CC	CC	CC	CC	CC	CC	CC	CC	CC	CC	CC	CC	CC	CC	CC	CC	CC	CC	CC	CC	CC	CC	CC	CC	CC	CC	CC
4044134	A/G	4	10468507	+	NA	NA	NA	NA	NA	NA	GG	GG	AA	GG	GG	GG	GG	GG	AA	GG	GG	GG	GG	AA	AA	AA	AA	GG	AA	GG	AA	GG	GG	GG	AA	AA	AA	GG	AA	GG	AA	AA	AA	AA	AA	GG	AA	GG	GG
id4003418	G/T	4	10698962	+	NA	NA	NA	NA	NA	NA	GG	GG	GG	GG	GG	GG	GG	GG	GG	GG	GG	GG	GG	GG	GG	GG	GG	GG	GG	GG	GG	GG	GG	GG	GG	GG	GG	GG	GG	GG	GG	GG	GG	GG	GG	GG	GG	GG	GG
id4003430	A/G	4	10758914	+	NA	NA	NA	NA	NA	NA	AA	AA	AA	AA	AA	AA	AA	AA	AA	AA	AA	AA	AA	AA	AA	AA	AA	AA	AA	AA	AA	AA	AA	AA	AA	AA	AA	AA	AA	AA	AA	AA	AA	AA	AA	AA	AA	AA	AA
id4003491	T/C	4	10991011	+	NA	NA	NA	NA	NA	NA	CC	CC	TT	CC	CC	CC	CC	CC	TT	CC	CC	CC	CC	TT	TT	TT	TT	CC	TT	CC	TT	CC	CC	CC	TT	TT	TT	CC	TT	CC	TT	TT	TT	TT	TT	CC	TT	CC	CC
4068064	G/T	4	11081952	+	NA	NA	NA	NA	NA	NA	GG	GG	GG	GG	GG	GG	GG	GG	GG	GG	GG	GG	GG	GG	GG	GG	GG	GG	GG	GG	GG	GG	GG	GG	GG	GG	GG	GG	GG	GG	GG	GG	GG	GG	GG	GG	GG	GG	GG
4069328	A/G	4	11109527	+	NA	NA	NA	NA	NA	NA	--	--	GG	--	--	--	--	--	AA	--	--	--	--	GG	GG	AA	AA	--	AA	--	GG	--	--	--	GG	GG	GG	--	GG	--	GG	GG	GG	GG	GG	--	GG	--	--
4071792	T/C	4	11180667	+	NA	NA	NA	NA	NA	NA	TT	TT	TT	TT	TT	TT	TT	TT	TT	TT	TT	TT	TT	TT	TT	TT	TT	TT	TT	TT	TT	TT	TT	TT	TT	TT	TT	TT	TT	TT	TT	TT	TT	TT	TT	TT	TT	TT	TT
4074334	T/C	4	11267718	+	NA	NA	NA	NA	NA	NA	TT	TT	TT	TT	TT	TT	TT	TT	TT	TT	TT	TT	TT	TT	TT	TT	TT	TT	TT	TT	TT	TT	TT	TT	TT	TT	TT	TT	TT	TT	TT	TT	TT	TT	TT	TT	TT	TT	TT
4075613	G/T	4	11331474	+	NA	NA	NA	NA	NA	NA	GG	TT	GG	GG	GG	GG	GG	GG	GG	GG	GG	TT	TT	GG	GG	GG	GG	TT	GG	GG	GG	TT	GG	TT	GG	GG	GG	GG	GG	GG	GG	GG	GG	GG	GG	GG	GG	GG	GG
4078514	G/A	4	11411520	+	NA	NA	NA	NA	NA	NA	GG	GG	AA	GG	GG	GG	GG	GG	GG	GG	GG	GG	GG	AA	AA	GG	AA	GG	GG	GG	AA	GG	GG	GG	AA	AA	AA	GG	AA	GG	AA	AA	AA	AA	AA	GG	AA	GG	GG
rd4001205	G/A	4	11524123	+	NA	NA	NA	NA	NA	NA	GG	GG	GG	GG	GG	GG	GG	GG	GG	GG	GG	GG	GG	GG	GG	GG	GG	GG	GG	GG	GG	GG	GG	GG	GG	GG	GG	GG	GG	GG	GG	GG	GG	GG	GG	GG	GG	GG	GG
4085815	C/T	4	11645506	+	NA	NA	NA	NA	NA	NA	CC	CC	TT	CC	CC	CC	CC	CC	TT	CC	CC	CC	CC	TT	TT	TT	TT	CC	TT	CC	TT	CC	CC	CC	TT	TT	TT	CC	TT	CC	TT	TT	TT	TT	TT	CC	TT	CC	CC
4086135	C/T	4	11656369	+	NA	NA	NA	NA	NA	NA	CC	CC	CC	CC	CC	CC	CC	CC	CC	CC	CC	CC	CC	CC	CC	CC	CC	CC	CC	CC	CC	CC	CC	CC	CC	CC	CC	CC	CC	CC	CC	CC	CC	CC	CC	CC	CC	CC	CC
4088701	C/T	4	11721084	+	NA	NA	NA	NA	NA	NA	CC	CC	CC	CC	CC	CC	CC	CC	CC	CC	CC	CC	CC	CC	CC	CC	CC	CC	CC	CC	CC	CC	CC	CC	CC	CC	CC	CC	CC	CC	CC	CC	CC	CC	CC	CC	CC	CC	CC
ud4000831	G/A	4	11748452	+	NA	NA	NA	NA	NA	NA	GG	GG	GG	GG	GG	GG	GG	GG	GG	GG	GG	GG	GG	GG	GG	GG	GG	GG	GG	GG	GG	GG	GG	GG	GG	GG	GG	GG	GG	GG	GG	GG	GG	GG	GG	GG	GG	GG	GG
4094687	T/G	4	11870086	+	NA	NA	NA	NA	NA	NA	TT	TT	TT	TT	TT	TT	TT	TT	TT	TT	TT	TT	TT	TT	TT	TT	TT	TT	TT	TT	TT	TT	TT	TT	TT	TT	TT	TT	TT	TT	TT	TT	TT	TT	TT	TT	TT	TT	TT
id4003690	G/A	4	11879947	+	NA	NA	NA	NA	NA	NA	GG	GG	GG	GG	GG	GG	GG	GG	AA	GG	GG	GG	GG	GG	GG	AA	GG	GG	AA	GG	GG	GG	GG	GG	GG	GG	GG	GG	GG	GG	GG	GG	GG	GG	GG	GG	GG	GG	GG
4096987	C/T	4	11926089	+	NA	NA	NA	NA	NA	NA	CC	CC	CC	CC	CC	CC	CC	CC	CC	CC	CC	CC	CC	CC	CC	CC	CC	CC	CC	CC	CC	CC	CC	CC	CC	CC	CC	CC	CC	CC	CC	CC	CC	CC	CC	CC	CC	CC	CC
4099607	T/C	4	11986644	+	NA	NA	NA	NA	NA	NA	CC	CC	TT	CC	CC	CC	CC	CC	TT	CC	CC	CC	CC	TT	TT	TT	TT	CC	TT	CC	TT	CC	CC	CC	TT	TT	TT	CC	TT	CC	TT	TT	TT	TT	TT	CC	TT	CC	CC
4100690	G/T	4	12025152	+	NA	NA	NA	NA	NA	NA	GG	GG	GG	GG	GG	GG	GG	GG	GG	GG	GG	GG	GG	GG	GG	GG	GG	GG	GG	GG	GG	GG	GG	GG	GG	GG	GG	GG	GG	GG	GG	GG	GG	GG	GG	GG	GG	GG	GG
id4003736	G	4	12078652	+	NA	NA	NA	NA	NA	NA	GG	GG	GG	GG	GG	GG	GG	GG	GG	GG	GG	GG	GG	GG	GG	GG	GG	GG	GG	GG	GG	GG	GG	GG	GG	GG	GG	GG	GG	GG	GG	GG	GG	GG	GG	GG	GG	GG	GG
id4003793	A/C	4	12244931	+	NA	NA	NA	NA	NA	NA	AA	AA	AA	AA	AA	AA	AA	AA	CC	AA	AA	AA	AA	AA	AA	CC	AA	AA	CC	AA	AA	AA	AA	AA	AA	AA	AA	AA	AA	AA	AA	AA	AA	AA	AA	AA	AA	AA	AA
wd4001738	C/T	4	12297152	+	NA	NA	NA	NA	NA	NA	TT	TT	CC	TT	TT	TT	TT	TT	CC	TT	TT	TT	TT	CC	CC	CC	CC	TT	CC	TT	CC	TT	TT	TT	CC	CC	CC	TT	CC	TT	CC	CC	CC	CC	CC	TT	CC	TT	TT
4111683	T	4	12333059	+	NA	NA	NA	NA	NA	NA	TT	TT	TT	TT	TT	TT	TT	TT	--	TT	TT	TT	TT	TT	TT	--	--	TT	--	TT	TT	TT	TT	TT	TT	TT	TT	TT	TT	TT	TT	TT	TT	TT	TT	TT	TT	TT	TT
4112986	A/G	4	12369879	+	NA	NA	NA	NA	NA	NA	AA	AA	AA	AA	AA	AA	AA	AA	AA	AA	AA	AA	AA	AA	AA	AA	AA	AA	AA	AA	AA	AA	AA	AA	AA	AA	AA	AA	AA	AA	AA	AA	AA	AA	AA	AA	AA	AA	AA
4112998	T/G	4	12370219	+	NA	NA	NA	NA	NA	NA	GG	GG	TT	GG	GG	GG	GG	GG	GG	GG	GG	GG	GG	TT	TT	GG	TT	GG	GG	GG	TT	GG	GG	GG	TT	TT	TT	GG	TT	GG	TT	TT	TT	TT	TT	GG	TT	GG	GG
4119706	C/T	4	12589729	+	NA	NA	NA	NA	NA	NA	CC	TT	CC	CC	CC	CC	CC	CC	CC	CC	CC	TT	TT	CC	CC	CC	CC	TT	CC	CC	CC	TT	CC	TT	CC	CC	CC	CC	CC	CC	CC	CC	CC	CC	CC	CC	CC	CC	CC
4119916	A/G	4	12594753	+	NA	NA	NA	NA	NA	NA	AA	AA	AA	AA	AA	AA	AA	AA	GG	AA	AA	AA	AA	AA	AA	GG	AA	AA	GG	AA	AA	AA	AA	AA	AA	AA	AA	AA	AA	AA	AA	AA	AA	AA	AA	AA	AA	AA	AA
wd4001837	T/C	4	12665796	+	NA	NA	NA	NA	NA	NA	TT	TT	TT	TT	TT	TT	TT	TT	CC	TT	TT	TT	TT	TT	TT	CC	TT	TT	CC	TT	TT	TT	TT	TT	TT	TT	TT	TT	TT	TT	TT	TT	TT	TT	TT	TT	TT	TT	TT
4122643	T/C	4	12684621	+	NA	NA	NA	NA	NA	NA	TT	TT	TT	TT	TT	TT	TT	TT	CC	TT	TT	TT	TT	TT	TT	CC	TT	TT	CC	TT	TT	TT	TT	TT	TT	TT	TT	TT	TT	TT	TT	TT	TT	TT	TT	TT	TT	TT	TT
4131432	G/A	4	12954360	+	NA	NA	NA	NA	NA	NA	GG	AA	GG	GG	GG	GG	GG	GG	GG	GG	GG	AA	AA	GG	GG	GG	GG	AA	GG	GG	GG	AA	GG	AA	GG	GG	GG	GG	GG	GG	GG	GG	GG	GG	GG	GG	GG	GG	GG
4144925	G/A	4	13213726	+	NA	NA	NA	NA	NA	NA	GG	GG	GG	GG	GG	GG	GG	GG	GG	GG	GG	GG	GG	GG	GG	GG	GG	GG	GG	GG	GG	GG	GG	GG	GG	GG	GG	GG	GG	GG	GG	GG	GG	GG	GG	GG	GG	GG	GG
4145696	A/G	4	13245006	+	NA	NA	NA	NA	NA	NA	AA	GG	AA	AA	AA	AA	AA	AA	AA	AA	AA	GG	GG	AA	AA	AA	AA	GG	AA	AA	AA	GG	AA	GG	AA	AA	AA	AA	AA	AA	AA	AA	AA	AA	AA	AA	AA	AA	AA
4146114	C	4	13254853	+	NA	NA	NA	NA	NA	NA	CC	CC	CC	CC	CC	CC	CC	CC	CC	CC	CC	CC	CC	CC	CC	CC	CC	CC	CC	CC	CC	CC	CC	CC	CC	CC	CC	CC	CC	CC	CC	CC	CC	CC	CC	CC	CC	CC	CC
4146180	G/A	4	13257606	+	NA	NA	NA	NA	NA	NA	GG	GG	GG	AA	GG	GG	GG	GG	GG	GG	GG	GG	GG	GG	GG	GG	GG	GG	GG	AA	GG	GG	GG	GG	GG	GG	GG	AA	GG	AA	GG	GG	GG	GG	GG	AA	GG	AA	AA
id4003973	G/A	4	13462740	+	NA	NA	NA	NA	NA	NA	AG	GG	AG	GG	AG	AG	AG	AG	GG	AG	AG	GG	GG	AG	AG	GG	AG	GG	GG	GG	AG	GG	AG	GG	GG	GG	GG	GG	GG	GG	GG	GG	GG	GG	GG	GG	GG	GG	GG
4159544	G/A	4	13551673	+	NA	NA	NA	NA	NA	NA	GG	AA	GG	GG	GG	GG	GG	GG	GG	GG	GG	AA	AA	GG	GG	GG	GG	AA	GG	GG	AA	AA	GG	AA	AA	AA	AA	GG	AA	GG	AA	AA	AA	AA	AA	GG	AA	GG	GG
4159545	A/G	4	13551741	+	NA	NA	NA	NA	NA	NA	AA	GG	AA	AA	AA	AA	AA	AA	AA	AA	AA	GG	GG	AA	AA	AA	AA	GG	AA	AA	GG	GG	AA	GG	GG	GG	GG	AA	GG	AA	GG	GG	GG	GG	GG	AA	GG	AA	AA
4163614	T/C	4	13663988	+	NA	NA	NA	NA	NA	NA	TT	TT	TT	TT	TT	TT	TT	TT	TT	TT	TT	--	--	--	--	TT	TT	TT	TT	TT	TT	TT	TT	--	TT	TT	TT	CC	TT	CC	TT	TT	TT	TT	TT	CC	TT	CC	CC
4164082	A/G	4	13678120	+	NA	NA	NA	NA	NA	NA	AA	AA	AA	AA	AA	AA	AA	AA	AA	AA	AA	AA	AA	AA	AA	AA	AA	AA	AA	AA	AA	AA	AA	AA	AA	AA	AA	GG	AA	GG	AA	AA	AA	AA	AA	GG	AA	GG	GG
4166436	A/G	4	13725878	+	NA	NA	NA	NA	NA	NA	AA	AA	AA	AA	AA	AA	AA	AA	AA	AA	AA	AA	AA	AA	AA	AA	AA	AA	AA	AA	AA	AA	AA	AA	AA	AA	AA	AA	AA	AA	AA	AA	AA	AA	AA	AA	AA	AA	AA
4170053	C/T	4	13807407	+	NA	NA	NA	NA	NA	NA	CC	CC	CC	TT	CC	CC	CC	CC	CC	CC	CC	CC	CC	CC	CC	CC	CC	CC	CC	TT	CC	CC	TT	CC	CC	CC	CC	CC	CC	CC	CC	CC	CC	CC	CC	CC	CC	CC	CC
4183311	C/A	4	14132556	+	NA	NA	NA	NA	NA	NA	CC	CC	CC	CC	CC	CC	CC	CC	CC	CC	CC	CC	CC	CC	CC	CC	CC	CC	CC	CC	CC	CC	CC	CC	CC	CC	CC	CC	CC	CC	CC	CC	CC	CC	CC	CC	CC	CC	CC
id4004185	A/G	4	14137882	+	NA	NA	NA	NA	NA	NA	AA	AA	AA	AA	AA	AA	AA	AA	AA	AA	AA	AA	AA	AA	AA	AA	AA	AA	AA	AA	AA	AA	AA	AA	AA	AA	AA	AA	AA	AA	AA	AA	AA	AA	AA	AA	AA	AA	AA
4187124	C/T	4	14229856	+	NA	NA	NA	NA	NA	NA	CC	CC	CC	CC	CC	CC	CC	CC	TT	CC	CC	CC	CC	CC	CC	TT	CC	CC	TT	CC	TT	TT	CC	TT	CC	CC	TT	CC	CT	CC	CC	TT	TT	TT	CC	CC	CC	CC	CC
4189894	A/G	4	14322646	+	NA	NA	NA	NA	NA	NA	AA	AA	AA	AA	AA	AA	AA	AA	AA	AA	AA	AA	AA	AA	AA	AA	AA	AA	AA	AA	AA	AA	AA	AA	AA	AA	AA	AA	AA	AA	AA	AA	AA	AA	AA	AA	AA	AA	AA
4194547	C/T	4	14482427	+	NA	NA	NA	NA	NA	NA	CT	CC	CC	TT	CT	CT	CT	CT	CC	CT	CT	CC	CC	CT	CT	CC	TT	CC	CC	CT	CT	CC	CT	CC	CC	CC	CC	CC	CC	CC	CC	CC	CC	CC	CC	CC	CC	CC	CC
4197896	G/A	4	14581763	+	NA	NA	NA	NA	NA	NA	GG	GG	GG	GG	GG	GG	GG	GG	GG	GG	GG	GG	GG	GG	GG	GG	GG	GG	GG	GG	GG	GG	GG	GG	--	--	GG	GG	GG	GG	--	GG	GG	GG	GG	GG	--	GG	GG
4198779	C/T	4	14609247	+	NA	NA	NA	NA	NA	NA	CC	TT	TT	CC	CC	CC	CC	CC	CC	CC	CC	TT	TT	CC	CC	CC	CC	TT	CC	CC	CC	TT	CC	TT	CC	CC	TT	TT	CT	TT	CC	TT	TT	TT	CT	TT	CC	TT	TT
id4004294	A/G	4	14814591	+	NA	NA	NA	NA	NA	NA	AA	GG	GG	GG	AA	AA	AA	AA	GG	AA	AA	GG	GG	AA	AA	GG	AA	GG	GG	AA	AA	GG	AA	GG	AA	AA	GG	GG	AG	GG	AA	GG	GG	GG	AA	GG	AA	GG	GG
4220108	G/A	4	15345056	+	NA	NA	NA	NA	NA	NA	AA	GG	GG	GG	AA	AA	AA	AA	GG	AA	AA	GG	GG	AA	AA	GG	GG	GG	GG	AA	AA	GG	AA	GG	AA	AA	--	GG	--	GG	--	--	--	--	--	GG	AA	GG	GG
4221542	T/C	4	15388229	+	NA	NA	NA	NA	NA	NA	CC	TT	TT	TT	CC	CC	CC	CC	TT	CC	CC	TT	TT	CC	CC	TT	TT	TT	TT	CC	CC	TT	CC	TT	CC	CC	TT	TT	TT	TT	TT	TT	TT	TT	TT	TT	CC	TT	TT
4221578	G/A	4	15389648	+	NA	NA	NA	NA	NA	NA	GG	AA	AA	AA	GG	GG	GG	GG	GG	GG	GG	AA	AA	GG	GG	GG	GG	AA	GG	GG	GG	AA	GG	AA	GG	GG	AA	GG	AG	GG	GG	AA	AA	AA	GG	GG	GG	GG	GG
4224388	G/A	4	15489875	+	NA	NA	NA	NA	NA	NA	GG	GG	GG	GG	GG	GG	GG	GG	GG	GG	GG	GG	GG	GG	GG	GG	GG	GG	GG	GG	GG	GG	GG	GG	GG	GG	GG	GG	GG	GG	GG	GG	GG	GG	GG	GG	GG	GG	GG
4226233	C/A	4	15845898	+	NA	NA	NA	NA	NA	NA	AA	CC	CC	CC	AA	AA	AA	AA	AA	AA	AA	CC	CC	AA	AA	AA	CC	CC	AA	AA	AA	CC	AA	CC	AA	AA	CC	AA	CC	AA	CC	CC	CC	CC	CC	AA	AA	AA	AA
4226260	A/G	4	15846566	+	NA	NA	NA	NA	NA	NA	GG	AA	AA	AA	GG	GG	GG	GG	GG	GG	GG	AA	AA	GG	GG	GG	AA	AA	GG	GG	GG	AA	GG	AA	GG	GG	AA	AA	AA	AA	AA	AA	AA	AA	AA	AA	GG	AA	AA
4226350	G/A	4	15852364	+	NA	NA	NA	NA	NA	NA	GG	AA	AA	AA	GG	GG	GG	GG	GG	GG	GG	AA	AA	GG	GG	GG	GG	AA	GG	GG	GG	AA	GG	AA	GG	GG	AA	AA	AG	AA	GG	AA	AA	AA	GG	AA	GG	AA	AA
id4004425	C/T	4	15895683	+	NA	NA	NA	NA	NA	NA	CC	TT	TT	TT	CC	CC	CC	CC	--	CC	CC	TT	TT	CC	CC	--	CC	TT	--	CC	CC	TT	CC	TT	CC	CC	TT	CC	CT	CC	CC	TT	TT	TT	CC	CC	CC	CC	CC
4230805	G/T	4	15944977	+	NA	NA	NA	NA	NA	NA	TT	GG	GG	GG	TT	TT	TT	TT	GG	TT	TT	GG	GG	TT	TT	GG	GG	GG	GG	TT	TT	GG	TT	GG	TT	TT	GG	GG	GG	GG	GG	GG	GG	GG	GG	GG	TT	GG	GG
4238950	A/C	4	16131197	+	NA	NA	NA	NA	NA	NA	AA	AA	CC	CC	AA	AA	AA	AA	AC	AA	AA	AA	AA	AA	AA	AC	AA	AA	AC	AA	AA	AA	AA	AA	AA	AA	CC	CC	AC	CC	AA	CC	CC	CC	AA	CC	AA	CC	CC
wd4002336	C/T	4	16171136	+	NA	NA	NA	NA	NA	NA	CC	CC	TT	TT	CC	CC	CC	CC	CT	CC	CC	CC	CC	CC	CC	CT	TT	CC	CT	CC	CC	CC	CC	CC	CC	CC	TT	TT	TT	TT	TT	TT	TT	TT	TT	TT	CC	TT	TT
id4004493	C/A	4	16289829	+	NA	NA	NA	NA	NA	NA	AA	AA	AA	AA	AA	AA	AA	AA	CC	AA	AA	AA	AA	AA	AA	CC	CC	AA	CC	AA	AA	AA	AA	AA	AA	AA	AA	CC	AC	CC	CC	AA	AA	AA	CC	CC	AA	CC	CC
4251273	G/A	4	16407743	+	NA	NA	NA	NA	NA	NA	GG	GG	GG	GG	GG	GG	GG	GG	GG	GG	GG	GG	GG	GG	GG	GG	GG	GG	GG	GG	GG	GG	GG	GG	GG	GG	GG	GG	GG	GG	GG	GG	GG	GG	GG	GG	GG	GG	GG
4253547	G/T	4	16456344	+	NA	NA	NA	NA	NA	NA	GG	GG	GG	GG	GG	GG	GG	GG	TT	GG	GG	GG	GG	GG	GG	TT	GG	GG	TT	GG	GG	GG	GG	GG	GG	GG	GG	TT	GG	TT	GG	GG	GG	GG	GG	TT	GG	TT	TT
id4004605	A/G	4	16499740	+	NA	NA	NA	NA	NA	NA	AA	AA	AA	AA	AA	AA	AA	AA	AA	AA	AA	AA	AA	AA	AA	AA	AA	AA	AA	AA	AA	AA	AA	AA	AA	AA	AA	GG	AA	GG	AA	AA	AA	AA	AA	GG	AA	GG	GG
ud4001121	G/T	4	16547917	+	NA	NA	NA	NA	NA	NA	GG	GG	TT	TT	GG	GG	GG	GG	TT	GG	GG	GG	GG	GG	GG	TT	GG	GG	TT	GG	GG	GG	TT	GG	GG	GG	TT	GG	GT	GG	GG	TT	TT	TT	GG	GG	GG	GG	GG
id4004654	T/C	4	16559384	+	NA	NA	NA	NA	NA	NA	TT	TT	CC	CC	TT	TT	TT	TT	CC	TT	TT	TT	TT	TT	TT	CC	TT	TT	CC	TT	TT	TT	CC	TT	TT	TT	CC	CC	CT	CC	TT	CC	CC	CC	TT	CC	TT	CC	CC
4258776	T/G	4	16583579	+	NA	NA	NA	NA	NA	NA	GG	GG	TT	TT	GG	GG	GG	GG	GG	GG	GG	GG	GG	GG	GG	GG	TT	GG	GG	GG	GG	GG	TT	GG	GG	GG	TT	GG	GT	GG	GG	TT	TT	TT	GG	GG	GG	GG	GG
4263673	C/A	4	16715200	+	NA	NA	NA	NA	NA	NA	CC	CC	CC	CC	CC	CC	CC	CC	AA	CC	CC	CC	CC	CC	CC	AA	AA	CC	AA	AA	AA	CC	AA	CC	CC	CC	AA	AA	AC	AA	CC	AA	AA	AA	CC	AA	CC	AA	AA
4264528	C/A	4	16740856	+	NA	NA	NA	NA	NA	NA	CC	CC	CC	CC	CC	CC	CC	CC	CC	CC	CC	CC	CC	CC	CC	CC	CC	CC	CC	CC	CC	CC	CC	CC	CC	CC	CC	CC	CC	CC	CC	CC	CC	CC	CC	CC	CC	CC	CC
4267496	G	4	16821283	+	NA	NA	NA	NA	NA	NA	GG	GG	GG	GG	GG	GG	GG	GG	GG	GG	GG	GG	GG	GG	GG	GG	GG	GG	GG	GG	GG	GG	GG	GG	GG	GG	GG	GG	GG	GG	GG	GG	GG	GG	GG	GG	GG	GG	GG
4268219	G/A	4	16840623	+	NA	NA	NA	NA	NA	NA	GG	GG	GG	GG	GG	GG	GG	GG	GG	GG	GG	GG	GG	GG	GG	GG	GG	GG	GG	GG	GG	GG	GG	GG	GG	GG	GG	GG	GG	GG	GG	GG	GG	GG	GG	GG	GG	GG	GG
4274680	G/T	4	16987450	+	NA	NA	NA	NA	NA	NA	GG	GG	GG	GG	GG	GG	GG	GG	GG	GG	GG	GG	GG	GG	GG	GG	GG	GG	GG	GG	GG	GG	GG	GG	GG	GG	GG	GG	GG	GG	GG	GG	GG	GG	GG	GG	GG	GG	GG
4285667	G/A	4	17243847	+	NA	NA	NA	NA	NA	NA	GG	GG	GG	GG	GG	GG	GG	GG	GG	GG	GG	GG	GG	GG	GG	GG	GG	GG	GG	GG	AA	GG	GG	GG	GG	GG	GG	GG	GG	GG	GG	GG	GG	GG	GG	GG	GG	GG	GG
4288833	T/C	4	17316219	+	NA	NA	NA	NA	NA	NA	TT	TT	TT	TT	TT	TT	TT	TT	TT	TT	TT	TT	TT	TT	TT	TT	TT	TT	TT	TT	TT	TT	TT	TT	TT	TT	TT	TT	TT	TT	TT	TT	TT	TT	TT	TT	TT	TT	TT
4295290	G/A	4	17444232	+	NA	NA	NA	NA	NA	NA	GG	AA	GG	--	GG	GG	GG	GG	GG	GG	GG	AA	AA	GG	GG	AA	AA	AA	GG	GG	GG	AA	GG	AA	GG	GG	AA	AA	AG	GG	GG	AA	AA	AA	GG	AA	GG	AA	AA
4296140	C/T	4	17467268	+	NA	NA	NA	NA	NA	NA	CC	CC	TT	--	CC	CC	CC	CC	CC	CC	CC	CC	CC	CC	CC	CC	CC	CC	CC	TT	TT	CC	CC	CC	TT	TT	CC	CT	CT	TT	TT	CC	CC	CC	TT	CC	TT	CC	CC
4298233	G/A	4	17518575	+	NA	NA	NA	NA	NA	NA	--	--	GG	GG	--	--	--	--	--	--	--	--	--	--	--	--	--	--	--	GG	GG	--	--	--	GG	GG	--	GG	GG	GG	GG	--	--	--	GG	--	GG	--	--
4299651	G/A	4	17551912	+	NA	NA	NA	NA	NA	NA	--	--	GG	GG	--	--	--	--	--	--	--	--	--	--	--	--	--	--	--	GG	GG	--	--	--	GG	GG	--	GG	GG	GG	GG	--	--	--	GG	--	GG	--	--
4303651	C	4	17640628	+	NA	NA	NA	NA	NA	NA	CC	CC	CC	CC	CC	CC	CC	CC	CC	CC	CC	CC	CC	CC	CC	CC	CC	CC	CC	CC	CC	CC	CC	CC	CC	CC	CC	CC	CC	CC	CC	CC	CC	CC	CC	CC	CC	CC	CC
4304635	C/T	4	17656765	+	NA	NA	NA	NA	NA	NA	CC	CC	CC	CC	CC	CC	CC	CC	CC	CC	CC	CC	CC	CC	CC	CC	CC	CC	CC	CC	TT	CC	CC	CC	CC	CC	CC	CC	CC	CC	CC	CC	CC	CC	CC	CC	CC	CC	CC
4312512	T/C	4	17870318	+	NA	NA	NA	NA	NA	NA	TT	TT	TT	TT	TT	TT	TT	TT	TT	TT	TT	TT	TT	TT	TT	TT	TT	TT	TT	CC	--	TT	TT	TT	CC	CC	TT	CT	CT	CC	CC	TT	TT	TT	CC	TT	CC	TT	TT
4313620	T/C	4	17891640	+	NA	NA	NA	NA	NA	NA	TT	TT	TT	TT	TT	TT	TT	TT	TT	TT	TT	TT	TT	TT	TT	TT	TT	TT	TT	TT	TT	TT	TT	TT	TT	TT	TT	TT	TT	TT	TT	TT	TT	TT	TT	TT	TT	TT	TT
4314701	A/G	4	17911519	+	NA	NA	NA	NA	NA	NA	AA	GG	AA	AA	--	AA	AA	AA	GG	AA	AA	GG	GG	GG	AA	GG	GG	GG	GG	AA	AA	GG	AA	GG	AA	AA	GG	GG	--	AA	AA	GG	GG	GG	AA	GG	AA	GG	GG
rd4001270	C/T	4	18212911	+	NA	NA	NA	NA	NA	NA	CC	CC	CC	CC	CC	CC	CC	CC	CC	CC	CC	CC	CC	CC	CC	CC	CC	CC	CC	CC	CC	CC	CC	CC	CC	CC	CC	CC	CC	CC	CC	CC	CC	CC	CC	CC	CC	CC	CC
4329392	G/A	4	18253694	+	NA	NA	NA	NA	NA	NA	GG	GG	GG	GG	GG	GG	GG	GG	GG	GG	GG	GG	GG	GG	GG	GG	GG	GG	GG	GG	AA	GG	GG	GG	AA	AA	GG	GG	GG	GG	GG	GG	GG	GG	GG	GG	AA	GG	GG
4331163	C/A	4	18320014	+	NA	NA	NA	NA	NA	NA	CC	CC	CC	CC	CC	CC	CC	CC	CC	CC	CC	CC	CC	CC	CC	CC	CC	CC	CC	CC	AA	CC	CC	CC	AA	AA	CC	CC	CC	CC	CC	CC	CC	CC	CC	CC	AA	CC	CC
4333768	C/A	4	18408626	+	NA	NA	NA	NA	NA	NA	CC	CC	CC	CC	CC	CC	CC	CC	CC	CC	CC	CC	CC	CC	CC	CC	CC	CC	CC	CC	AA	CC	CC	CC	AA	AA	CC	--	--	AA	AA	CC	CC	CC	AA	CC	AA	CC	CC
ud4001319	G/A	4	18706317	+	NA	NA	NA	NA	NA	NA	GG	AA	GG	GG	GG	GG	GG	GG	AA	GG	GG	AA	AA	AA	GG	AA	AA	AA	AA	GG	GG	AA	GG	AA	GG	GG	AA	AG	AG	GG	GG	AA	AA	AA	GG	AA	GG	AA	AA
4344439	C/T	4	18738202	+	NA	NA	NA	NA	NA	NA	CC	TT	CC	CC	CC	CC	CC	CC	TT	CC	CC	TT	TT	TT	CC	TT	TT	TT	TT	CC	CC	TT	CC	TT	CC	CC	TT	CT	CT	CC	CC	TT	TT	TT	CC	TT	CC	TT	TT
4349423	C/A	4	18898900	+	NA	NA	NA	NA	NA	NA	CC	CC	CC	CC	CC	CC	CC	CC	CC	CC	CC	CC	CC	CC	CC	CC	CC	CC	CC	CC	AA	CC	CC	CC	AA	AA	CC	CC	CC	CC	CC	CC	CC	CC	CC	CC	AA	CC	CC
4354185	G/A	4	19084185	+	NA	NA	NA	NA	NA	NA	GG	GG	GG	GG	GG	GG	GG	GG	GG	GG	GG	GG	GG	AA	GG	GG	GG	GG	GG	GG	GG	GG	GG	GG	GG	GG	GG	GG	GG	GG	GG	GG	GG	GG	GG	GG	GG	GG	GG
4355198	G/A	4	19123643	+	NA	NA	NA	NA	NA	NA	GG	AA	AA	AA	GG	GG	GG	GG	AA	GG	GG	AA	AA	GG	GG	AA	AA	AA	AA	GG	GG	AA	GG	AA	GG	GG	GG	GG	GG	GG	GG	GG	GG	GG	GG	AA	GG	AA	AA
4355954	G/A	4	19162290	+	NA	NA	NA	NA	NA	NA	--	--	--	--	--	--	--	--	--	--	--	--	--	--	--	GG	--	--	--	--	GG	--	GG	--	GG	GG	GG	GG	GG	GG	GG	GG	GG	GG	GG	--	GG	--	--
id4005623	G/T	4	19379880	+	NA	NA	NA	NA	NA	NA	GG	GG	GG	GG	GG	GG	GG	GG	GG	GG	GG	GG	GG	GG	GG	GG	GG	GG	GG	GG	GT	GG	GG	GG	GG	GG	GG	GG	GG	GG	GG	GG	GG	GG	GG	GG	GG	GG	GG
4364851	C/A	4	19410704	+	NA	NA	NA	NA	NA	NA	CC	CC	CC	CC	CC	CC	CC	CC	CC	CC	CC	CC	CC	CC	CC	CC	CC	CC	CC	CC	AA	CC	CC	CC	CC	CC	CC	CC	CC	CC	CC	CC	CC	CC	CC	CC	CC	CC	CC
4365569	G/A	4	19439980	+	NA	NA	NA	NA	NA	NA	GG	GG	GG	GG	GG	GG	GG	GG	GG	GG	GG	GG	GG	GG	GG	GG	GG	GG	GG	GG	GG	GG	GG	GG	GG	GG	GG	GG	GG	GG	GG	GG	GG	GG	GG	GG	GG	GG	GG
4369205	A/G	4	19536798	+	NA	NA	NA	NA	NA	NA	AA	AA	AA	AA	AA	AA	AA	AA	AA	AA	AA	AA	AA	AA	AA	AA	AA	AA	AA	AA	AA	AA	AA	AA	AA	AA	AA	AA	AA	AA	AA	AA	AA	AA	AA	AA	AA	AA	AA
4373325	A/G	4	19651002	+	NA	NA	NA	NA	NA	NA	AA	AA	AA	AA	AA	AA	AA	AA	AA	AA	AA	AA	AA	AA	AA	AA	AA	AA	AA	AA	AA	AA	AA	AA	AA	AA	AA	AA	AA	AA	AA	AA	AA	AA	AA	AA	AA	AA	AA
4374652	G/A	4	19707784	+	NA	NA	NA	NA	NA	NA	AA	GG	GG	GG	AA	AA	AA	AA	AA	AA	AA	GG	GG	GG	AA	GG	GG	GG	GG	AA	AA	GG	GG	GG	GG	GG	GG	GG	GG	GG	GG	GG	GG	GG	GG	GG	GG	GG	GG
id4005767	T/C	4	19739152	+	NA	NA	NA	NA	NA	NA	TT	TT	TT	TT	TT	TT	TT	TT	TT	TT	TT	TT	TT	TT	TT	TT	TT	TT	TT	TT	TT	TT	TT	TT	TT	TT	TT	TT	TT	TT	TT	TT	TT	TT	TT	TT	TT	TT	TT
4376019	A/G	4	19761390	+	NA	NA	NA	NA	NA	NA	AA	AA	AA	AA	AA	AA	AA	AA	AA	AA	AA	AA	AA	AA	AA	AA	AA	AA	AA	AA	GG	AA	AA	AA	AA	AA	AA	AA	AA	AA	AA	AA	AA	AA	AA	AA	AA	AA	AA
4377033	G/A	4	19798498	+	NA	NA	NA	NA	NA	NA	GG	GG	GG	GG	GG	GG	GG	GG	GG	GG	GG	GG	GG	GG	GG	GG	GG	GG	GG	--	GG	GG	GG	GG	GG	GG	GG	GG	GG	GG	GG	GG	GG	GG	GG	GG	GG	GG	GG
4379017	T	4	19853012	+	NA	NA	NA	NA	NA	NA	TT	TT	TT	TT	TT	TT	TT	TT	TT	TT	TT	TT	TT	TT	TT	TT	TT	TT	TT	TT	TT	TT	TT	TT	TT	TT	TT	TT	TT	TT	TT	TT	TT	TT	TT	TT	TT	TT	TT
4381991	C/A	4	19933923	+	NA	NA	NA	NA	NA	NA	CC	CC	CC	CC	CC	CC	CC	CC	CC	CC	CC	CC	CC	CC	CC	CC	CC	CC	CC	CC	CC	CC	CC	CC	CC	CC	CC	CC	CC	CC	CC	CC	CC	CC	CC	CC	CC	CC	CC
4383709	G/T	4	19983042	+	NA	NA	NA	NA	NA	NA	GG	GG	GG	GG	GG	GG	GG	GG	GG	GG	GG	GG	GG	GG	GG	GG	GG	GG	GG	GG	GG	GG	GG	GG	GG	GG	GG	GG	GG	GG	GG	GG	GG	GG	GG	GG	GG	GG	GG
4384860	C/T	4	20023623	+	NA	NA	NA	NA	NA	NA	CC	CC	CC	CC	CC	CC	CC	CC	CC	CC	CC	CC	CC	CC	CC	CC	CC	CC	CC	CC	CC	CC	TT	CC	TT	TT	CC	CC	CC	CC	CC	CC	CC	CC	CC	CC	TT	CC	CC
4384951	G/A	4	20026300	+	NA	NA	NA	NA	NA	NA	--	GG	GG	GG	GG	GG	GG	GG	GG	GG	GG	GG	GG	GG	GG	GG	GG	GG	GG	GG	GG	GG	GG	GG	GG	GG	GG	GG	GG	GG	GG	GG	GG	GG	GG	GG	GG	GG	--
4393587	A/C	4	20277146	+	NA	NA	NA	NA	NA	NA	AA	AA	AA	AA	AA	AA	AA	AA	AA	AA	AA	AA	AA	AA	AA	AA	AA	AA	AA	AA	AA	AA	AA	AA	AA	AA	AA	AA	AA	AA	AA	AA	AA	AA	AA	AA	AA	AA	AA
4394809	T/C	4	20313375	+	NA	NA	NA	NA	NA	NA	TT	TT	TT	TT	TT	TT	TT	TT	TT	TT	TT	TT	TT	TT	TT	TT	TT	TT	TT	TT	TT	TT	TT	TT	TT	TT	TT	TT	TT	TT	TT	TT	TT	TT	TT	TT	TT	TT	TT
id4006172	C/T	4	20396474	+	NA	NA	NA	NA	NA	NA	CC	CC	CC	CC	CC	CC	CC	CC	CC	CC	CC	CC	CC	CC	CC	CC	CC	CC	CC	CC	CC	CC	CC	CC	CC	CC	CC	CC	CC	CC	CC	CC	CC	CC	CC	CC	CC	CC	CC
4400150	C/T	4	20485635	+	NA	NA	NA	NA	NA	NA	CC	CC	CC	CC	CC	CC	CC	CC	CC	CC	CC	CC	CC	CC	CC	CC	CC	CC	CC	CC	CC	CC	CC	CC	CC	CC	CC	CC	CC	CC	CC	CC	CC	CC	CC	CC	CC	CC	CC
4400741	C	4	20501585	+	NA	NA	NA	NA	NA	NA	CC	CC	CC	CC	CC	CC	CC	CC	CC	CC	CC	CC	CC	CC	CC	CC	CC	CC	CC	CC	CC	CC	CC	CC	CC	CC	CC	CC	CC	CC	CC	CC	CC	CC	CC	CC	CC	CC	CC
4400834	A/G	4	20507218	+	NA	NA	NA	NA	NA	NA	AA	AA	GG	AA	AA	AA	AA	AA	GG	GG	AA	AA	AA	AA	AA	AA	AA	AA	GG	AA	AA	AA	AA	AA	AA	AA	AA	AA	AA	AA	AA	AA	AA	AA	AA	AA	AA	AA	AA
4403647	T/G	4	20605809	+	NA	NA	NA	NA	NA	NA	TT	TT	TT	TT	TT	TT	TT	TT	GG	TT	TT	TT	TT	TT	TT	TT	TT	TT	GG	TT	TT	TT	TT	TT	TT	TT	TT	TT	TT	TT	TT	TT	TT	TT	TT	TT	TT	TT	TT
4404886	T/C	4	20638470	+	NA	NA	NA	NA	NA	NA	TT	TT	TT	TT	TT	TT	TT	TT	TT	TT	TT	TT	TT	TT	TT	TT	TT	TT	TT	TT	TT	TT	TT	TT	TT	TT	TT	TT	TT	TT	TT	TT	TT	TT	TT	TT	TT	TT	TT
id4006511	C/A	4	20654674	+	NA	NA	NA	NA	NA	NA	CC	CC	CC	CC	CC	CC	CC	CC	CC	CC	CC	CC	CC	CC	CC	CC	CC	CC	CC	CC	CC	CC	CC	CC	CC	CC	CC	CC	CC	CC	CC	CC	CC	CC	CC	CC	CC	CC	CC
4412114	T/C	4	20857173	+	NA	NA	NA	NA	NA	NA	TT	TT	TT	TT	TT	TT	TT	TT	CC	TT	TT	TT	TT	TT	TT	TT	TT	TT	TT	TT	TT	TT	TT	TT	TT	TT	TT	TT	TT	TT	TT	TT	TT	TT	TT	TT	TT	TT	TT
4412887	C/T	4	20883440	+	NA	NA	NA	NA	NA	NA	CC	CC	CC	CC	CC	CC	CC	CC	CC	CC	CC	CC	CC	CC	CC	CC	CC	CC	CC	CC	CC	CC	CC	CC	CC	CC	CC	CC	CC	CC	CC	CC	CC	CC	CC	CC	CC	CC	CC
4422668	C/T	4	21147647	+	NA	NA	NA	NA	NA	NA	CC	CC	CC	CC	CC	CC	CC	CC	CC	CC	CC	CC	CC	CC	CC	TT	CC	CC	TT	TT	TT	TT	TT	TT	TT	TT	TT	TT	TT	TT	TT	TT	TT	TT	TT	CC	TT	CC	CC
4426365	T/G	4	21271163	+	NA	NA	NA	NA	NA	NA	TT	TT	TT	TT	TT	TT	TT	TT	TT	TT	TT	TT	TT	TT	TT	TT	TT	TT	TT	TT	TT	TT	TT	TT	TT	TT	TT	TT	TT	TT	TT	TT	TT	TT	TT	TT	TT	TT	TT
4429542	T/C	4	21340586	+	NA	NA	NA	NA	NA	NA	TT	TT	CC	CC	TT	TT	TT	TT	TT	TT	TT	TT	TT	TT	TT	CC	TT	TT	CC	CC	CC	CC	CC	CC	CC	CC	CC	CC	CC	CC	CC	CC	CC	CC	CC	CC	CC	CC	CC
id4006867	G/A	4	21342089	+	NA	NA	NA	NA	NA	NA	GG	GG	GG	GG	GG	GG	GG	GG	GG	GG	GG	GG	GG	GG	GG	GG	GG	GG	GG	GG	GG	GG	GG	GG	AA	AA	AA	AA	AA	AA	AA	AA	AA	AA	AA	GG	AA	GG	GG
4435817	T	4	21434593	+	NA	NA	NA	NA	NA	NA	TT	TT	TT	TT	TT	TT	TT	TT	TT	TT	TT	TT	TT	TT	TT	TT	TT	TT	TT	TT	TT	TT	TT	TT	TT	TT	TT	TT	TT	TT	TT	TT	TT	TT	TT	TT	TT	TT	TT
4439600	G/T	4	21517348	+	NA	NA	NA	NA	NA	NA	GG	GG	GG	TT	GG	GG	GG	GG	GG	GG	GG	GG	GG	GG	GG	TT	GG	GG	TT	TT	GG	TT	TT	TT	GG	GG	GG	GG	GG	GG	GG	GG	GG	GG	GG	GG	GG	GG	GG
id4007105	G/A	4	21815986	+	NA	NA	NA	NA	NA	NA	GG	GG	GG	AA	GG	GG	GG	GG	GG	GG	GG	GG	GG	GG	GG	AA	GG	GG	AA	GG	AA	AA	AA	AA	AA	AA	AA	AA	AA	AA	AA	AA	AA	AA	AA	GG	AA	GG	GG
4447977	G/T	4	21833014	+	NA	NA	NA	NA	NA	NA	GG	GG	GG	TT	GG	GG	GG	GG	GG	GG	GG	GG	GG	GG	GG	TT	GG	GG	TT	GG	GG	TT	TT	TT	GG	GG	GG	GG	GG	GG	GG	GG	GG	GG	GG	GG	GG	GG	GG
4448877	G/A	4	21864875	+	NA	NA	NA	NA	NA	NA	GG	GG	GG	AA	GG	GG	GG	GG	GG	GG	GG	GG	GG	GG	GG	AA	GG	GG	AA	GG	GG	AA	AA	AA	GG	GG	GG	GG	GG	GG	GG	GG	GG	GG	GG	GG	GG	GG	GG
4449072	G/A	4	21870577	+	NA	NA	NA	NA	NA	NA	GG	GG	GG	GG	GG	GG	GG	GG	GG	GG	GG	GG	GG	GG	GG	GG	GG	GG	GG	GG	GG	GG	GG	GG	GG	GG	GG	GG	GG	GG	GG	GG	GG	GG	GG	GG	GG	GG	GG
4450795	C/A	4	21951657	+	NA	NA	NA	NA	NA	NA	CC	CC	CC	CC	CC	CC	CC	CC	CC	CC	CC	CC	CC	CC	CC	CC	CC	CC	CC	CC	CC	CC	CC	CC	CC	CC	CC	CC	CC	CC	CC	CC	CC	CC	CC	CC	CC	CC	CC
4453542	C/T	4	22038535	+	NA	NA	NA	NA	NA	NA	CC	CC	CC	CC	CC	CC	CC	CC	CC	CC	CC	CC	CC	CC	CC	CC	CC	CC	CC	CC	CC	CC	CC	CC	CC	CC	CC	CC	CC	CC	CC	CC	CC	CC	CC	CC	CC	CC	CC
4456280	C/T	4	22092696	+	NA	NA	NA	NA	NA	NA	CC	CC	CC	CC	CC	CC	CC	CC	CC	CC	CC	CC	CC	CC	CC	CC	CC	CC	CC	CC	CC	CC	CC	CC	CC	CC	TT	TT	TT	TT	TT	TT	TT	TT	TT	CC	CC	CC	CC
4458054	T/C	4	22144516	+	NA	NA	NA	NA	NA	NA	CC	CC	CC	TT	CC	CC	CC	CC	TT	CC	CC	CC	CC	TT	CC	TT	CC	CC	TT	CC	TT	TT	TT	TT	TT	TT	TT	TT	TT	TT	TT	TT	TT	TT	TT	TT	TT	TT	TT
4458930	G/A	4	22179473	+	NA	NA	NA	NA	NA	NA	GG	GG	GG	AA	GG	GG	GG	GG	AA	GG	GG	GG	GG	GG	GG	AA	GG	GG	AA	GG	GG	AA	AA	AA	GG	GG	GG	GG	GG	GG	GG	GG	GG	GG	GG	AA	GG	AA	AA
4460072	G/A	4	22231867	+	NA	NA	NA	NA	NA	NA	GG	GG	GG	GG	GG	GG	GG	GG	GG	GG	GG	GG	GG	GG	GG	GG	GG	GG	GG	GG	AA	GG	GG	GG	AA	AA	AA	AA	AA	AA	AA	AA	AA	AA	AA	AA	AA	AA	AA
4461478	C/A	4	22289184	+	NA	NA	NA	NA	NA	NA	CC	CC	CC	CC	CC	CC	CC	CC	CC	CC	CC	CC	CC	CC	CC	CC	CC	CC	CC	CC	AA	CC	CC	CC	CC	CC	CC	CC	CC	CC	CC	CC	CC	CC	CC	CC	CC	CC	CC
id4007444	A/G	4	22435296	+	NA	NA	NA	NA	NA	NA	AA	AA	AA	GG	AA	AA	AA	AA	GG	AA	AA	AA	AA	GG	AA	GG	AA	AA	GG	AA	GG	GG	GG	GG	GG	GG	GG	GG	GG	GG	GG	GG	GG	GG	GG	AA	GG	AA	AA
4469234	A/G	4	22551258	+	NA	NA	NA	NA	NA	NA	AA	AA	AA	GG	AA	AA	AA	AA	AA	AA	AA	AA	AA	AA	AA	GG	AA	AA	GG	AA	AA	GG	AG	GG	AA	AA	AA	AA	AA	AA	AA	AA	AA	AA	AA	AA	AA	AA	AA
4475987	A/G	4	22737609	+	NA	NA	NA	NA	NA	NA	AA	AA	AA	GG	AA	AA	AA	AA	GG	AA	AA	AA	AA	GG	AA	GG	AA	AA	GG	AA	GG	GG	GG	GG	GG	GG	GG	GG	GG	GG	GG	GG	GG	GG	GG	AA	GG	AA	AA
4476251	A/G	4	22743183	+	NA	NA	NA	NA	NA	NA	AA	AA	AA	GG	AA	AA	AA	AA	--	AA	AA	AA	AA	GG	AA	GG	AA	AA	GG	AA	GG	GG	GG	GG	GG	GG	GG	GG	GG	GG	GG	GG	GG	GG	GG	AA	GG	AA	AA
4476964	T/C	4	22793988	+	NA	NA	NA	NA	NA	NA	TT	TT	TT	TT	TT	TT	TT	TT	CC	TT	TT	TT	TT	TT	TT	TT	TT	TT	TT	TT	TT	TT	TT	TT	TT	TT	CC	CC	CC	CC	CC	CC	CC	CC	CC	TT	TT	TT	TT
4477005	G/A	4	22796747	+	NA	NA	NA	NA	NA	NA	GG	GG	GG	AA	GG	GG	GG	GG	GG	GG	GG	GG	GG	AA	GG	AA	GG	GG	AA	GG	AA	AA	AA	AA	AA	AA	GG	GG	GG	GG	GG	GG	GG	GG	GG	GG	AA	GG	GG
id4007556	A/G	4	22808095	+	NA	NA	NA	NA	NA	NA	AA	AA	AA	GG	AA	AA	AA	AA	AA	AA	AA	AA	AA	GG	AA	GG	AA	AA	GG	AA	GG	GG	GG	GG	GG	GG	AA	AA	AA	AA	AA	AA	AA	AA	AA	AA	GG	AA	AA
4478130	G/A	4	22839041	+	NA	NA	NA	NA	NA	NA	GG	GG	GG	GG	GG	GG	GG	GG	GG	GG	GG	GG	GG	GG	GG	GG	GG	GG	GG	GG	GG	GG	GG	GG	GG	GG	GG	GG	GG	GG	GG	GG	GG	GG	GG	GG	GG	GG	GG
rd4001315	C/T	4	23061377	+	NA	NA	NA	NA	NA	NA	CC	CC	CC	CC	CC	CC	CC	CC	CC	CC	CC	CC	CC	CC	CC	CC	CC	CC	CC	CC	CC	CC	CC	CC	CC	CC	CC	CC	CC	CC	CC	CC	CC	CC	CC	CC	CC	CC	CC
4487285	C/A	4	23190032	+	NA	NA	NA	NA	NA	NA	CC	CC	CC	CC	CC	CC	CC	CC	CC	CC	CC	CC	CC	CC	CC	CC	CC	CC	CC	CC	CC	CC	CC	CC	CC	CC	CC	CC	CC	CC	CC	CC	CC	CC	CC	CC	CC	CC	CC
4489306	C/T	4	23261721	+	NA	NA	NA	NA	NA	NA	CC	CC	CC	CC	CC	CC	CC	CC	CC	CC	CC	CC	CC	TT	CC	CC	CC	CC	CC	CC	TT	CC	CC	CC	TT	TT	TT	TT	TT	TT	TT	TT	TT	TT	TT	CC	TT	CC	CC
id4007709	G/A	4	23294656	+	NA	NA	NA	NA	NA	NA	GG	GG	GG	GG	GG	GG	GG	GG	AA	GG	GG	GG	GG	AA	GG	GG	GG	GG	GG	GG	AA	GG	GG	GG	AA	AA	AA	AA	AA	AA	AA	AA	AA	AA	AA	AA	AA	AA	AA
id4007720	A/G	4	23320234	+	NA	NA	NA	NA	NA	NA	AA	AA	AA	AA	AA	AA	AA	AA	AA	AA	AA	AA	AA	GG	AA	AA	AA	AA	AA	AA	GG	AA	AA	AA	GG	GG	GG	GG	GG	GG	GG	GG	GG	GG	GG	AA	GG	AA	AA
4494863	T/C	4	23483189	+	NA	NA	NA	NA	NA	NA	TT	TT	TT	TT	TT	TT	TT	TT	TT	TT	TT	TT	TT	TT	TT	TT	TT	TT	TT	TT	TT	TT	TT	TT	TT	TT	TT	TT	TT	TT	TT	TT	TT	TT	TT	CC	TT	CC	CC
4496519	C/A	4	23562732	+	NA	NA	NA	NA	NA	NA	CC	CC	CC	CC	CC	CC	CC	CC	CC	CC	CC	CC	CC	CC	CC	CC	CC	CC	CC	CC	CC	CC	CC	CC	CC	CC	CC	CC	CC	CC	CC	CC	CC	CC	CC	CC	CC	CC	CC
4498058	G/T	4	23605537	+	NA	NA	NA	NA	NA	NA	GG	GG	GG	GG	GG	GG	GG	GG	GG	GG	GG	GG	GG	GG	GG	GG	GG	GG	GG	GG	GG	GG	GG	GG	GG	GG	GG	GG	GG	GG	GG	GG	GG	GG	GG	GG	GG	GG	GG
4498375	A/C	4	23616903	+	NA	NA	NA	NA	NA	NA	AA	AA	AA	AA	AA	AA	AA	AA	AA	AA	AA	AA	AA	AA	AA	AA	AA	AA	AA	AA	AA	AA	AA	AA	AA	AA	AA	AA	AA	AA	AA	AA	AA	AA	AA	AA	AA	AA	AA
4501044	G/A	4	23735103	+	NA	NA	NA	NA	NA	NA	GG	GG	GG	GG	GG	GG	GG	GG	GG	GG	GG	GG	GG	GG	GG	GG	GG	GG	GG	GG	GG	GG	GG	GG	GG	GG	GG	GG	GG	GG	GG	GG	GG	GG	GG	GG	GG	GG	GG
4502062	G/A	4	23764759	+	NA	NA	NA	NA	NA	NA	GG	GG	GG	GG	GG	GG	GG	GG	GG	GG	GG	GG	GG	GG	GG	GG	GG	GG	GG	GG	GG	GG	GG	GG	GG	GG	GG	GG	GG	GG	GG	GG	GG	GG	GG	GG	GG	GG	GG
4502435	G/A	4	23781478	+	NA	NA	NA	NA	NA	NA	GG	GG	GG	GG	GG	GG	GG	GG	GG	GG	GG	GG	GG	GG	GG	GG	GG	GG	GG	GG	GG	GG	GG	GG	GG	GG	GG	GG	GG	GG	GG	GG	GG	GG	GG	GG	GG	GG	GG
rd4001321	G/A	4	23859231	+	NA	NA	NA	NA	NA	NA	GG	GG	GG	GG	GG	GG	GG	GG	GG	GG	GG	GG	GG	GG	GG	GG	GG	GG	GG	GG	GG	GG	GG	GG	GG	GG	GG	GG	GG	GG	GG	GG	GG	GG	GG	GG	GG	GG	GG
4504597	C/T	4	23875094	+	NA	NA	NA	NA	NA	NA	CC	CC	CC	CC	CC	CC	CC	CC	CC	CC	CC	CC	CC	TT	CC	CC	CC	CC	CC	CC	CC	CC	CC	CC	TT	TT	TT	TT	TT	TT	TT	TT	TT	TT	TT	TT	TT	TT	TT
id4007907	C/T	4	23962137	+	NA	NA	NA	NA	NA	NA	CC	CC	CC	CC	CC	CC	CC	CC	CC	CC	CC	CC	CC	CC	CC	CC	CC	CC	CC	CC	CC	CC	CC	CC	CC	CC	CC	CC	CC	CC	CC	CC	CC	CC	CC	CC	CC	CC	CC
4511040	A/G	4	24104269	+	NA	NA	NA	NA	NA	NA	AA	AA	AA	AA	AA	AA	AA	AA	AA	AA	AA	AA	AA	AA	AA	AA	AA	AA	AA	AA	AA	AA	AA	AA	AA	AA	AA	AA	AA	AA	AA	AA	AA	AA	AA	AA	AA	AA	AA
4517548	A/G	4	24343866	+	NA	NA	NA	NA	NA	NA	AA	AA	AA	AA	AA	AA	AA	AA	AA	AA	AA	AA	AA	GG	AA	AA	AA	AA	AA	AA	AA	AA	AA	AA	GG	GG	GG	GG	GG	GG	GG	GG	GG	GG	GG	GG	GG	GG	GG
4518584	T/C	4	24397585	+	NA	NA	NA	NA	NA	NA	TT	TT	TT	TT	TT	TT	TT	TT	TT	TT	TT	TT	TT	TT	TT	TT	TT	TT	TT	TT	TT	TT	TT	TT	TT	TT	TT	TT	TT	TT	TT	TT	TT	TT	TT	TT	TT	TT	TT
rd4001324	C	4	24434324	+	NA	NA	NA	NA	NA	NA	CC	CC	CC	CC	CC	CC	CC	CC	CC	CC	CC	CC	CC	CC	CC	CC	CC	CC	CC	CC	CC	CC	CC	CC	CC	CC	CC	CC	CC	CC	CC	CC	CC	CC	CC	CC	CC	CC	CC
4520087	G/T	4	24455459	+	NA	NA	NA	NA	NA	NA	GG	GG	GG	GG	GG	GG	GG	GG	GG	GG	GG	GG	GG	GG	GG	GG	GG	GG	GG	GG	GG	GG	GG	GG	GG	GG	GG	GG	GG	GG	GG	GG	GG	GG	GG	GG	GG	GG	GG
4521176	G/A	4	24506602	+	NA	NA	NA	NA	NA	NA	GG	GG	GG	GG	GG	GG	GG	GG	AA	GG	GG	GG	GG	GG	GG	GG	GG	GG	GG	AA	GG	GG	GG	GG	GG	GG	GG	GG	GG	GG	GG	GG	GG	GG	GG	GG	GG	GG	GG
4521575	G/A	4	24528400	+	NA	NA	NA	NA	NA	NA	GG	GG	GG	GG	GG	GG	GG	GG	GG	GG	GG	GG	GG	GG	GG	GG	GG	GG	GG	GG	GG	GG	GG	GG	GG	GG	GG	GG	GG	GG	GG	GG	GG	GG	GG	GG	GG	GG	GG
4521829	T/C	4	24540046	+	NA	NA	NA	NA	NA	NA	TT	TT	TT	TT	TT	TT	TT	TT	TT	TT	TT	TT	TT	TT	TT	TT	TT	TT	TT	TT	TT	TT	TT	TT	TT	TT	TT	TT	TT	TT	TT	TT	TT	TT	TT	TT	TT	TT	TT
4529283	G/A	4	24856757	+	NA	NA	NA	NA	NA	NA	GG	GG	GG	GG	GG	GG	GG	GG	GG	GG	GG	GG	GG	GG	GG	GG	GG	GG	GG	GG	GG	GG	GG	GG	GG	GG	GG	GG	GG	GG	GG	GG	GG	GG	GG	GG	GG	GG	GG
4529810	T/C	4	24875963	+	NA	NA	NA	NA	NA	NA	TT	TT	TT	TT	TT	TT	TT	TT	TT	TT	TT	TT	TT	TT	TT	TT	TT	TT	TT	TT	TT	TT	TT	TT	TT	TT	TT	TT	TT	TT	TT	TT	TT	TT	TT	TT	TT	TT	TT
4530519	A	4	24905877	+	NA	NA	NA	NA	NA	NA	AA	AA	AA	AA	AA	AA	AA	AA	AA	AA	AA	AA	AA	AA	AA	AA	AA	AA	AA	AA	AA	AA	AA	AA	AA	AA	AA	AA	AA	AA	AA	AA	AA	AA	AA	AA	AA	AA	AA
id4008361	T/G	4	25043240	+	NA	NA	NA	NA	NA	NA	TT	TT	TT	TT	TT	TT	TT	TT	TT	TT	TT	TT	TT	TT	TT	TT	TT	TT	TT	TT	TT	TT	TT	TT	TT	TT	TT	TT	TT	TT	TT	TT	TT	TT	TT	TT	TT	TT	TT
4537459	T	4	25170672	+	NA	NA	NA	NA	NA	NA	TT	TT	TT	TT	TT	TT	TT	TT	TT	TT	TT	TT	TT	TT	TT	TT	TT	TT	TT	TT	TT	TT	TT	TT	TT	TT	TT	TT	TT	TT	TT	TT	TT	TT	TT	TT	TT	TT	TT
4538469	G/T	4	25214126	+	NA	NA	NA	NA	NA	NA	GG	GG	GG	GG	GG	GG	GG	GG	GG	GG	GG	GG	GG	GG	GG	GG	GG	GG	GG	GG	GG	GG	GG	GG	GG	GG	GG	GG	GG	GG	GG	GG	GG	GG	GG	GG	GG	GG	GG
id4008430	A/G	4	25245272	+	NA	NA	NA	NA	NA	NA	AA	AA	AA	AA	AA	AA	AA	AA	GG	AA	AA	AA	AA	AA	AA	AA	AA	AA	AA	GG	AA	AA	AA	AA	AA	AA	AA	AA	AA	AA	AA	AA	AA	AA	AA	AA	AA	AA	AA
rd4001332	G	4	25255785	+	NA	NA	NA	NA	NA	NA	GG	GG	GG	GG	GG	GG	GG	GG	GG	GG	GG	GG	GG	GG	GG	GG	GG	GG	GG	GG	GG	GG	GG	GG	GG	GG	GG	GG	GG	GG	GG	GG	GG	GG	GG	GG	GG	GG	GG
4539488	A/G	4	25259444	+	NA	NA	NA	NA	NA	NA	AA	AA	AA	AA	AA	AA	AA	AA	AA	AA	AA	AA	AA	AA	AA	AA	AA	AA	AA	AA	AA	AA	AA	AA	AA	AA	AA	AA	AA	AA	AA	AA	AA	AA	AA	AA	AA	AA	AA
ud4001849	T/C	4	25356568	+	NA	NA	NA	NA	NA	NA	TT	TT	TT	TT	TT	TT	TT	TT	TT	TT	TT	TT	TT	TT	TT	TT	TT	TT	TT	TT	TT	TT	TT	TT	TT	TT	TT	TT	TT	TT	TT	TT	TT	TT	TT	TT	TT	TT	TT
4543652	A/C	4	25437295	+	NA	NA	NA	NA	NA	NA	AA	AA	AA	AA	AA	AA	AA	AA	CC	AA	AA	AA	AA	AA	AA	AA	AA	AA	AA	CC	AA	AA	AA	AA	CC	CC	CC	CC	CC	CC	CC	CC	CC	CC	CC	CC	CC	CC	CC
4550308	C/T	4	25712001	+	NA	NA	NA	NA	NA	NA	CC	CC	CC	CC	CC	CC	CC	CC	CC	CC	CC	CC	CC	CC	CC	CC	CC	CC	CC	CC	CC	CC	CC	CC	CC	CC	CC	CC	CC	CC	CC	CC	CC	CC	CC	CC	CC	CC	CC
4551557	T/G	4	25746825	+	NA	NA	NA	NA	NA	NA	TT	TT	TT	TT	TT	TT	TT	TT	TT	TT	TT	TT	TT	TT	TT	TT	TT	TT	TT	TT	TT	TT	TT	TT	TT	TT	TT	TT	TT	TT	TT	TT	TT	TT	TT	TT	TT	TT	TT
4552413	G/T	4	25779739	+	NA	NA	NA	NA	NA	NA	GG	GG	GG	GG	GG	GG	GG	GG	GG	GG	GG	GG	GG	GG	GG	GG	GG	GG	GG	GG	GG	GG	GG	GG	GG	GG	GG	GG	GG	GG	GG	GG	GG	GG	GG	GG	GG	GG	GG
4553786	C/T	4	25836680	+	NA	NA	NA	NA	NA	NA	CC	CC	CC	CC	CC	CC	CC	CC	CC	CC	CC	CC	CC	CC	CC	CC	CC	CC	CC	CC	CC	CC	CC	CC	CC	CC	CC	CC	CC	CC	CC	CC	CC	CC	CC	CC	CC	CC	CC
4556176	C/T	4	25930219	+	NA	NA	NA	NA	NA	NA	CC	CC	CC	CC	CC	CC	CC	CC	CC	CC	CC	CC	CC	CC	CC	CC	CC	CC	CC	CC	CC	CC	CC	CC	CC	CC	CC	CC	CC	CC	CC	CC	CC	CC	CC	CC	CC	CC	CC
id4008536	C/A	4	26042668	+	NA	NA	NA	NA	NA	NA	CC	CC	CC	CC	CC	CC	CC	CC	CC	CC	CC	CC	CC	CC	CC	CC	CC	CC	CC	CC	CC	CC	CC	CC	CC	CC	CC	CC	CC	CC	CC	CC	CC	CC	CC	CC	CC	CC	CC
4560749	A/G	4	26168663	+	NA	NA	NA	NA	NA	NA	AA	GG	GG	GG	AA	AA	AA	AA	AA	GG	AA	GG	GG	AA	AA	GG	GG	GG	GG	AA	GG	GG	GG	GG	AA	AA	AA	AA	AA	AA	AA	AA	AA	AA	AA	GG	AA	GG	GG
id4008544	T/G	4	26237930	+	NA	NA	NA	NA	NA	NA	TT	TT	TT	TT	TT	TT	TT	TT	TT	TT	TT	TT	TT	TT	TT	TT	TT	TT	TT	TT	TT	TT	TT	TT	TT	TT	TT	TT	TT	TT	TT	TT	TT	TT	TT	TT	TT	TT	TT
4565814	C/T	4	26383636	+	NA	NA	NA	NA	NA	NA	CC	CC	CC	CC	CC	CC	CC	CC	CC	CC	CC	CC	CC	CC	CC	CC	CC	CC	CC	CC	CC	CC	CC	CC	CC	CC	CC	CC	CC	CC	CC	CC	CC	CC	CC	CC	CC	CC	CC
4566321	G/A	4	26420848	+	NA	NA	NA	NA	NA	NA	GG	GG	GG	GG	GG	GG	GG	GG	GG	GG	GG	GG	GG	GG	GG	GG	GG	GG	GG	GG	GG	GG	GG	GG	GG	GG	GG	GG	GG	GG	GG	GG	GG	GG	GG	GG	GG	GG	GG
id4008684	A/G	4	26578914	+	NA	NA	NA	NA	NA	NA	AA	AA	AA	AA	AA	AA	AA	AA	AA	AA	AA	AA	AA	AA	AA	AA	AA	AA	AA	AA	AA	AA	AA	AA	AA	AA	AA	AA	AA	AA	AA	AA	AA	AA	AA	AA	AA	AA	AA
4570676	C/T	4	26619463	+	NA	NA	NA	NA	NA	NA	CC	CC	CC	CC	CC	CC	CC	CC	CC	CC	CC	CC	CC	CC	CC	CC	CC	CC	CC	CC	CC	CC	CC	CC	CC	CC	CC	CC	CC	CC	CC	CC	CC	CC	CC	CC	CC	CC	CC
id4008687	A/G	4	26647467	+	NA	NA	NA	NA	NA	NA	AA	AA	AA	AA	AA	AA	AA	AA	AA	AA	AA	AA	AA	AA	AA	AA	AA	AA	AA	AA	AA	AA	AA	AA	AA	AA	AA	AA	AA	AA	AA	AA	AA	AA	AA	AA	AA	AA	AA
4571362	G/A	4	26650432	+	NA	NA	NA	NA	NA	NA	GG	GG	GG	GG	GG	GG	GG	GG	GG	GG	GG	GG	GG	GG	GG	GG	GG	GG	GG	GG	GG	GG	GG	GG	GG	GG	GG	GG	GG	GG	GG	GG	GG	GG	GG	GG	GG	GG	GG
4572241	A/G	4	26688183	+	NA	NA	NA	NA	NA	NA	AA	AA	AA	AA	AA	AA	AA	AA	GG	AA	AA	AA	AA	AA	AA	AA	AA	AA	AA	GG	AA	AA	AA	AA	AA	AA	AA	AA	AA	AA	AA	AA	AA	AA	AA	AA	AA	AA	AA
rd4001340	G/A	4	26696441	+	NA	NA	NA	NA	NA	NA	GG	GG	GG	GG	GG	GG	GG	GG	GG	GG	GG	GG	GG	GG	GG	GG	GG	GG	GG	GG	GG	GG	GG	GG	GG	GG	GG	GG	GG	GG	GG	GG	GG	GG	GG	GG	GG	GG	GG
4579039	G/A	4	26989610	+	NA	NA	NA	NA	NA	NA	GG	GG	GG	GG	GG	GG	GG	GG	GG	GG	GG	GG	GG	GG	GG	GG	GG	GG	GG	GG	GG	GG	GG	GG	GG	GG	GG	GG	GG	GG	GG	GG	GG	GG	GG	GG	GG	GG	GG
4580840	A/G	4	27055036	+	NA	NA	NA	NA	NA	NA	AA	AA	AA	AA	AA	AA	AA	AA	AA	AA	AA	AA	AA	AA	AA	AA	AA	AA	AA	AA	AA	AA	AA	AA	AA	AA	AA	AA	AA	AA	AA	AA	AA	AA	AA	AA	AA	AA	AA
4582009	G/A	4	27093763	+	NA	NA	NA	NA	NA	NA	GG	GG	GG	GG	GG	GG	GG	GG	GG	GG	GG	GG	GG	GG	GG	GG	GG	GG	GG	GG	GG	GG	GG	GG	GG	GG	GG	GG	GG	GG	GG	GG	GG	GG	GG	GG	GG	GG	GG
4584791	T/G	4	27202648	+	NA	NA	NA	NA	NA	NA	TT	TT	TT	TT	TT	TT	TT	TT	TT	TT	TT	TT	TT	TT	TT	TT	TT	TT	TT	GG	TT	TT	TT	TT	GG	GG	GG	GG	GG	GG	GG	GG	GG	GG	GG	TT	GG	TT	TT
4584970	G	4	27215333	+	NA	NA	NA	NA	NA	NA	GG	GG	GG	GG	GG	GG	GG	GG	GG	GG	GG	GG	GG	GG	GG	GG	GG	GG	GG	GG	GG	GG	GG	GG	GG	GG	GG	GG	GG	GG	GG	GG	GG	GG	GG	GG	GG	GG	GG
4585966	A/G	4	27257052	+	NA	NA	NA	NA	NA	NA	AA	AA	AA	AA	AA	AA	AA	AA	AA	AA	AA	AA	AA	AA	AA	AA	AA	AA	AA	GG	AA	AA	AA	AA	GG	GG	GG	GG	GG	GG	GG	GG	GG	GG	GG	AA	GG	AA	AA
[truncated: 2,826 more rows]
[truncated: 1,156 more columns]
